# Supplementary material for: Genome-wide associations for multiple pest resistances in a Northwestern United States elite spring wheat panel
Source: PLoS One. 2018 Feb 7;13(2):e0191305. doi: 10.1371/journal.pone.0191305 (PMC5802848; doi:10.1371/journal.pone.0191305)
Supplement: S1 File — (XLSX) [file pone.0191305.s001.xlsx]

## Sheet: PNW Panel 
S1 File. The Northwestern ellite spring wheat genotype information				Trait testeda			Structureb	Resistant to both KSU and UI HF populationsc	IWS3207 resistant alleled
	Genotype	Market Class	Developer/State	Yr	STB	HF	Q
	A981146S-3B-1	HWS	University Idaho	x		x	1
	ALPOWA	SWS	Washington State Univ.	x		x	2
	ALSEN	HRS	North Dakota State Univ.	x	x	x	1
	ALTURAS	SWS	University Idaho	x	x	x	2		x
	AMIDON	HRS	North Dakota State Univ.	x	x	x	1		x
	ARS03171LS-12	SWS	USDA-ARS/Washington State Univ.	x	x	x	2		x
	ARS03173LS-10	SWS	USDA-ARS/Washington State Univ.	x	x	x	2		x
	ARS03174CS-14	SWC	USDA-ARS/Washington State Univ.	x	x	x	2		x
	ARS03415LS	SWS	USDA-ARS/Washington State Univ.	x	x	x	1
	BABE	SWS	Washington State Univ.	x	x	x	2
	BLANCA	SWS	USDA-ARS/University Idaho	x	x	x	2		x
	BLANCAGRANDE	HWS	Resource Seeds, Inc., California	x		x	1
	BLISS	SWS	University Idaho/USDA-ARS	x	x	x	2		x
	BZ903-445WP	HWS	WestBred, LLC	x		x	1
	BZ999592	HRS	WestBred, LLC	x	x	x	1		x
	BZ9M1024	HRS	WestBred, LLC	x		x	1
	C0800023	SWC	Washington State Univ.	x		x	2
	C0800026	SWC	Washington State Univ.	x		x
	C0800046	SWC	Washington State Univ.	x		x	2
	C0800071	SWC	Washington State Univ.	x		x	2
	C0800079	SWC	Washington State Univ.	x		x	2
	C0800085	SWC	Washington State Univ.	x		x
	C0800091	SWC	Washington State Univ.	x		x	2
	C0900002	SWC	Washington State Univ.	x		x	2
	C0900004	SWC	Washington State Univ.	x		x	2
	C0900007	SWC	Washington State Univ.	x		x	2
	C0900011	SWC	Washington State Univ.	x		x	2
	C0900018	SWC	Washington State Univ.	x		x	2
	C0900021	SWC	Washington State Univ.	x		x	2
	C0900024	SWC	Washington State Univ.	x		x	2
	C0900029	SWC	Washington State Univ.	x		x	2
	C0900032	SWC	Washington State Univ.	x		x	2
	C0900034	SWC	Washington State Univ.	x		x	2
	C0900037	SWC	Washington State Univ.	x		x	2
	WA008193	SWC	Washington State Univ.	x		x	2
	C0900047	SWC	Washington State Univ.	x		x	2
	C0900048	SWC	Washington State Univ.	x		x	2
	C0900054	SWC	Washington State Univ.	x		x	2
	C0900056	SWC	Washington State Univ.	x		x	2
	C0900057	SWC	Washington State Univ.	x		x	2
	C0900058	SWC	Washington State Univ.	x		x	2
	CALORWA	SWC	Washington State Univ.	x	x	x	2		x
	CENTENNIAL	SWS	University Idaho/USDA-ARS	x		x	2
	CHOTEAU	HRS	Monta State University	x		x	1
	CLEARWHITE	HWS	Univ. California	x	x	x	1
	CONAN	HRS	WestBred, LLC	x	x	x	1		x
	EDEN	SWC	Washington State Univ./USDA-ARS	x	x	x	2		x
	ERNEST	HRS	North Dakota State Univ.	x	x	x	1
	EXPLORER	HWS	Montatna Stata Univ.	x	x	x	1		x
	FIELDER	SWS	University Idaho/USDA-ARS	x	x	x	2		x
	FIELDWIN	SWS	University Idaho/USDA-ARS	x	x	x	2		x
	FORTUNA	HRS	North Dakota State Univ./USDA	x		x	1
	GLENMAN	HRS	Montana State Univ./USDA	x	x	x	1
	H0800080	HRS	Washington State Univ.	x		x	1
	WA008168	HRS	Washington State Univ.	x		x	1
	H0800117	HRS	Washington State Univ.	x		x	1
	H0800149	HRS	Washington State Univ.	x		x	1
	H0800254	HRS	Washington State Univ.	x		x	1
	H0800310	HRS	Washington State Univ.	x		x	1
	WA008148	HRS	Washington State Univ.	x		x	1
	H0800315	HRS	Washington State Univ.	x		x	1
	H0800351	HRS	Washington State Univ.	x		x	1
	H0900008	HRS	Washington State Univ.	x		x	1
	H0900009	HRS	Washington State Univ.	x		x	1
	H0900030	HRS	Washington State Univ.	x		x	1
	H0900038	HRS	Washington State Univ.	x		x	1
	H0900053	HRS	Washington State Univ.	x		x	1
	H0900054	HRS	Washington State Univ.	x		x	1
	H0900064	HRS	Washington State Univ.	x		x	1
	H0900072	HRS	Washington State Univ.	x		x	1
	H0900080	HRS	Washington State Univ.	x		x	1
	WA008163	HRS	Washington State Univ.	x		x	1
	H0900084	HRS	Washington State Univ.	x		x	1
	H0900087	HRS	Washington State Univ.	x		x	1
	HANK	HRS	WestBred, LLC	x		x	1
	HI-LINE	HRS	Monta State University	x		x	1
	HOLLIS	HRS	Washington State Univ., University Idaho, and USDA-ARS	x		x	1
	HT080002	SWS	Washington State Univ.	x	x	x	2		x
	HT080012	SWS	Washington State Univ.
	HT080043U	SWS	Washington State Univ.	x	x	x	2		x
	HT080046L	SWS	Washington State Univ.	x	x	x	2		x
	HT080060	SWS	Washington State Univ.	x		x	2	x
	HT080065	SWS	Washington State Univ.	x		x	2
	WA008150	SWS	Washington State Univ.
	HT080112U	SWS	Washington State Univ.	x		x	2	x
	HT080115U	SWS	Washington State Univ.	x		x	2
	WA008149	SWS	Washington State Univ.
	HT080158LU	SWS	Washington State Univ.	x		x	2
	HT080159LU	SWS	Washington State Univ.
	HT080160U	SWS	Washington State Univ.
	HT080164U	SWS	Washington State Univ.
	HW080066	HWS	Washington State Univ.	x		x	1
	HW080072	HWS	Washington State Univ.	x		x	2
	HW080140	HWS	Washington State Univ.	x		x	1
	HW080169	HWS	Washington State Univ.	x		x	1
	HW080172	HWS	Washington State Univ.	x		x	2
	WA008163	HWS	Washington State Univ.	x		x	1
	HW090008L	HWS	Washington State Univ.	x		x	1
	HW090009M	HWS	Washington State Univ.	x		x	1
	HW090017L	HWS	Washington State Univ.	x		x	1
	HW090028L	HWS	Washington State Univ.	x		x	1
	HW090030L	HWS	Washington State Univ.	x		x	1
	HW090057L	HWS	Washington State Univ.	x		x	1
	HW090069M	HWS	Washington State Univ.	x		x	1
	HW090071M	HWS	Washington State Univ.	x		x	1
	HW090087L	HWS	Washington State Univ.	x		x	1
	HW090089M	HWS	Washington State Univ.	x		x	1
	HW090109L	HWS	Washington State Univ.	x		x	1
	HW090110L	HWS	Washington State Univ.	x		x	1
	HW090112L	HWS	Washington State Univ.	x		x	1
	HW090115L	HWS	Washington State Univ.	x		x	1
	HW090125L	HWS	Washington State Univ.	x		x	1
	IDAHO_377S	HWS	University Idaho	x	x	x	2		x
	IDO409	SWS	University Idaho	x	x	x	2		x
	IDO415	SWS	University Idaho	x	x	x	2		x
	IDO440	SWS	University Idaho	x	x	x	2		x
	IDO441	SWS	University Idaho	x	x	x	2		x
	IDO470	HWS	University Idaho	x	x	x	2		x
	IDO474	SWS	University Idaho	x	x	x	2		x
	IDO488	SWS	University Idaho	x		x	2
	IDO505	SWS	University Idaho	x	x	x	2		x
	IDO524	SWS	University Idaho	x	x	x	2		x
	IDO552	HWS	University Idaho	x	x	x	2		x
	IDO557	HRS	University Idaho	x	x	x	1		x
	IDO560	HWS	University Idaho	x		x	2
	IDO563	SWS	University Idaho	x	x	x	2		x
	IDO569	SWS	University Idaho	x		x	2
	IDO582	HWS	University Idaho	x		x	2
	IDO584	HWS	University Idaho	x	x	x	1	x
	IDO585	HWS	University Idaho	x	x	x	2	x
	IDO592	HRS	University Idaho	x	x	x	1
	IDO593	HRS	University Idaho	x	x	x	1		x
	IDO594	HWS	University Idaho	x	x	x	1		x
	IDO596	HWS	University Idaho	x	x	x	2
	UIStone	SWS	University Idaho	x		x	2
	IDO607	SWS	University Idaho	x	x	x	2		x
	IDO608	SWS	University Idaho	x	x	x	2		x
	IDO609	SWS	University Idaho	x	x	x	2		x
	IDO610	SWS	University Idaho	x	x	x	2		x
	IDO611	HRS	University Idaho	x	x	x	1		x
	IDO612	HRS	University Idaho	x	x	x	1
	IDO625	SWS	University Idaho	x	x	x	2		x
	IDO629	SWSwx	University Idaho	x		x	2
	IDO644	SWS	University Idaho	x		x	2
	IDO649	HWS	University Idaho	x	x	x	1		x
	IDO665	HRS	University Idaho	x	x	x	1		x
	IDO667	HRS	University Idaho	x	x	x	1		x
	IDO669	SWS	University Idaho	x	x	x	2		x
	UIWhitmore	SWS	University Idaho	x		x	2
	IDO686	SWS	University Idaho	x		x	2
	IDO687	SWS	University Idaho	x		x	2
	IDO688	SWS	University Idaho	x	x	x	2
	IDO689	SWS	University Idaho	x	x	x	2		x
	IDO694	HWS	University Idaho	x		x	1
	IDO695	HWS	University Idaho	x		x	2
	IDO696	HWS	University Idaho	x		x	2
	IDO698	HWS	University Idaho	x	x	x	2		x
	IDO702	HRS	University Idaho	x		x	1
	IDO704	HRS	University Idaho	x	x	x	1		x
	IDO705	HRS	University Idaho	x		x	2
	IDO706	HRS	University Idaho	x		x	1
	IDO707	HRS	University Idaho	x		x	1
	IDO850	SWS	University Idaho	x	x	x	2		x
	IDO851	SWS	University Idaho	x		x	2
	IDO852	SWS	University Idaho	x		x	2
	IDO853	SWS	University Idaho
	IDO854	SWS	University Idaho	x		x	2
	IDO856	HWS	University Idaho	x	x	x	2
	IDO857	HWS	University Idaho	x	x	x	1
	IDO858	HWS	University Idaho	x		x	1	x
	IDO859	HWS	University Idaho
	IDO860	HWS	University Idaho	x	x	x	1
	IDO861	HRS	University Idaho	x		x	1
	IDO862	HRS	University Idaho	x		x	1
	IDO863	HRS	University Idaho	x		x	2
	IDO864	HRS	University Idaho	x	x	x	1
	IDO865	HRS	University Idaho	x	x	x	1
	IDO866	HRS	University Idaho	x	x	x	1		x
	IDO867	HWS	University Idaho	x		x	2
	IDO868	HRS	University Idaho	x		x	1	x
	IDO872	SWS	University Idaho	x	x	x	2		x
	JD	SWC	Washington State Univ./USDA-ARS	x	x	x	2		x
	JEDD	HRS	WestBred, LLC	x		x	1
	JEFFERSON	HRS	University Idaho	x		x	1
	JEROME	HRS	University Idaho	x		x	1
	JUBILEE	SWS	University Idaho	x		x	2
	KELSE	HRS	Washington State Univ./USDA-ARS	x		x	1
	LASSIK	HRS	University California - Davis	x		x	2
	LEONA	waxy SWS	University Idaho	x	x	x	2
	LOLO	HWS	University Idaho	x		x	2
	LOUISE	SWS	Washington State Univ./USDA-ARS	x		x	2
	MACON	HWS	Washington State Univ./USDA-ARS	x		x	1
	MCNEALMCTH	HRS	"McNeal" Montana State Univ.	x	x	x	1
	MT0009	HRS	Montana State University	x	x	x	1		x
	MT0063	HRS	Montana State University	x	x	x	1
	MT0076	HRS	Montana State University	x	x	x	1
	MT0103	HRS	Montana State University	x	x	x	1		x
	MT0108	HRS	Montana State University	x	x	x	1		x
	MT0121	HRS	Montana State University	x	x	x	1
	MT0124	HRS	Montana State University	x	x	x	1		x
	MT0134	HRS	Montana State University	x	x	x	1
	MT0140	HRS	Montana State University	x	x	x	1
	MT0147	HRS	Montana State University	x	x	x	1
	MT0148	HRS	Montana State University	x	x	x	1
	MT0154	HRS	Montana State University	x	x	x	1
	MT0158	HRS	Montana State University	x	x	x	1		x
	MT0336	HRS	Montana State University	x	x	x	1		x
	MT0405	HRS	Montana State University	x	x	x	1		x
	MT0413	HRS	Montana State University	x	x	x	1
	MT0414	HRS	Montana State University	x	x	x	1		x
	MT0416	HRS	Montana State University	x	x	x	1		x
	MT0515	HRS	Montana State University	x	x	x	1
	MT0539	HRS	Montana State University	x	x	x	1
	MT0550	HRS	Montana State University	x	x	x	1		x
	MT0562	HRS	Montana State University	x	x	x	1		x
	MT0602	HRS	Montana State University	x		x	1
	MT0608	HRS	Montana State University	x	x	x	1		x
	MT0613	HRS	Montana State University	x	x	x	1		x
	MT0614	HRS	Montana State University	x	x	x	1		x
	MT0617	HRS	Montana State University	x	x	x	1		x
	MT0623	HRS	Montana State University	x	x	x	1		x
	MT0624	HRS	Montana State University	x	x	x	1
	MT0626	HRS	Montana State University	x	x	x	1		x
	MT0627	HRS	Montana State University	x	x	x	1
	MT0628	HRS	Montana State University	x	x	x	1
	MT0638	HRS	Montana State University	x	x	x	1
	MT0643	HRS	Montana State University	x	x	x	1		x
	MT0645	HRS	Montana State University	x	x	x	1
	MT0657	HRS	Montana State University	x	x	x	1
	MT0663	HRS	Montana State University	x	x	x	1
	MT0666	HRS	Montana State University	x	x	x	1
	MT0669	HRS	Montana State University	x	x	x	1		x
	MT0674	HRS	Montana State University	x	x	x	1		x
	MT9410	HRS	Montana State University	x	x	x	1
	MT9453	HRS	Montana State University	x	x	x	1
	MT9507	HRS	Montana State University	x	x	x	1		x
	MT9508	HRS	Montana State University	x	x	x	2
	MT9539	HRS	Montana State University	x	x	x	2
	MT9542	HRS	Montana State University	x	x	x	1
	MT9558	HRS	Montana State University	x	x	x	1		x
	MT9565	HRS	Montana State University	x	x	x	1
	MT9602	HRS	Montana State University	x	x	x	1
	MT9619	HRS	Montana State University	x	x	x	2
	MT9627	HRS	Montana State University	x	x	x	1
	MT9628	HRS	Montana State University	x	x	x	1		x
	MT9631	HRS	Montana State University	x	x	x	2
	MT9644	HRS	Montana State University	x	x	x	1		x
	MT9660	HRS	Montana State University	x	x	x	1		x
	MT9662	HRS	Montana State University	x	x	x	2		x
	MT9667	HRS	Montana State University	x	x	x	2		x
	MT9675	HRS	Montana State University	x	x	x	2		x
	MT9806	HRS	Montana State University	x	x	x	1		x
	MT9905	HRS	Montana State University	x	x	x	1
	MT9923	HRS	Montana State University
	MT9931	HRS	Montana State University	x	x	x	2
	MT9955	HRS	Montana State University	x	x	x	1		x
	MTHW0001	HWS	Montana State University	x	x	x	1
	MTHW0167	HWS	Montana State University	x	x	x	1		x
	MTHW0168	HWS	Montana State University	x	x	x	1		x
	MTHW0471	HWS	Montana State University	x	x	x	1		x
	MTHW9420	HWS	Montana State University	x	x	x	1
	MTHW9901	HWS	Montana State University	x	x	x	2		x
	MTHW9905	HWS	Montana State University	x	x	x	1		x
	Newana	HRS	Montana/USDA	x		x	1
	NICK	SWS	Westbred, LLC	x	x	x	2		x
	NPBHR70	HRS	Resources Seeds Inc.	x		x	1
	OR4031111	HRS	OSU-Corvallis	x		x	2
	OR4031138	HRS	OSU-Corvallis	x	x	x	2		x
	OR4031177	HRS	OSU-Corvallis	x	x	x	2		x
	OR4041268	SWS	OSU-Corvallis	x	x	x	2		x
	OR4041433	HWS	OSU-Corvallis	x	x	x	2		x
	OR4041451	SWS	OSU-Corvallis	x		x	1
	OR4042009	HWS	OSU-Corvallis	x	x	x	2		x
	OR4042011	HWS	OSU-Corvallis	x	x	x	2		x
	OR4051026	HRS	OSU-Corvallis	x		x	1
	OR4051259	HWS	OSU-Corvallis	x	x	x	2		x
	OR4061008	SWS	OSU-Corvallis	x	x	x	2		x
	OR4061191	HWS	OSU-Corvallis	x	x	x	1		x
	OR4061249	HWS	OSU-Corvallis	x		x	2
	OR4061365	SWS	OSU-Corvallis	x	x	x	2		x
	OR4061379	SWS	OSU-Corvallis	x	x	x	2		x
	OR4071004	SWS	OSU-Corvallis
	OR4071017	SWS	OSU-Corvallis	x	x	x	1		x
	OR4071122	HRS	OSU-Corvallis	x	x	x	1		x
	OR4081104	HWS	OSU-Corvallis	x	x	x	1		x
	OR4081216	HRS	OSU-Corvallis	x	x	x	1		x
	OR4081232	HRS	OSU-Corvallis	x	x	x	1		x
	OR4081276	HRS	OSU-Corvallis	x	x	x	1		x
	OR4990114	HRS	Oregon State Univ.	x	x	x	1		x
	OTIS	HWS	Washington State Univ./USDA-ARS	x		x	2	x
	OUTLOOK	HRS	Monta State University	x	x	x	1		x
	OWENS	SWS	USDA-ARS/University Idaho	x	x	x	2		x
	PATWIN	HWS	University California - Davis	x	x	x	1		x
	POMERELLE	SWS	University Idaho/USDA-ARS	x		x	2
	PRISTINE	HWS	WestBred, LLC	x	x	x	2		x
	REEDER	HRS	North Dakota State Univ.	x	x	x	1
	S0800109L	SWS	Washington State Univ.	x	x	x	2
	S0800135L	SWS	Washington State Univ.	x	x	x	2		x
	S0800173U	SWS	Washington State Univ.	x	x	x	2
	S0800186LU	SWS	Washington State Univ.	x	x	x	2
	S0800236L	SWS	Washington State Univ.	x	x	x	2
	S0800258U	SWS	Washington State Univ.	x	x	x	2
	S0800334U	SWS	Washington State Univ.	x	x	x	2
	S0800354L	SWS	Washington State Univ.
	S0800382	SWS	Washington State Univ.	x	x	x	2
	S0900001L	SWS	Washington State Univ.	x		x	2
	S0900005	SWS	Washington State Univ.	x		x	2	x
	S0900010	SWS	Washington State Univ.	x		x	2
	S0900014L	SWS	Washington State Univ.	x		x	2
	S0900017	SWS	Washington State Univ.	x		x	2
	S0900019	SWS	Washington State Univ.	x		x	2	x
	S0900026	SWS	Washington State Univ.	x		x	2	x
	S0900028	SWS	Washington State Univ.	x		x	2
	WA008160	SWS	Washington State Univ.	x		x	2
	S0900035	SWS	Washington State Univ.	x		x	2
	S0900036L	SWS	Washington State Univ.	x		x	2
	S0900041	SWS	Washington State Univ.	x		x	2
	S0900065	SWS	Washington State Univ.	x		x	2
	S0900071	SWS	Washington State Univ.	x		x	2
	S0900078	SWS	Washington State Univ.	x		x	2
	S0900087	SWS	Washington State Univ.	x		x	2
	S0900096	SWS	Washington State Univ.	x		x	2
	S0900126	SWS	Washington State Univ.	x		x	2
	S0900149	SWS	Washington State Univ.	x		x	2
	S0900155	SWS	Washington State Univ.	x		x	2
	S0900163	SWS	Washington State Univ.	x		x	2
	S0900190	SWS	Washington State Univ.	x		x	2
	S0900196	SWS	Washington State Univ.	x		x	2
	S0900226	SWS	Washington State Univ.	x		x	2
	S0900233L	SWS	Washington State Univ.	x		x	2
	S0900238L	SWS	Washington State Univ.	x		x	2
	S0900252	SWS	Washington State Univ.	x		x	2
	S0900280	SWS	Washington State Univ.	x		x	2
	WA008162	SWS	Washington State Univ.	x		x	2
	S0900435	SWS	Washington State Univ.	x		x	2
	SCARLET	HRS	Washington State Univ./USDA-ARS	x		x	1
	SCHOLAR	HRS	Montana State Univ.	x	x	x	1		x
	SNOWCREST	HWS	Westbred LLC	x	x	x	1		x
	STERLING	SWS	University Idaho/USDA-ARS	x	x	x	2		x
	SW08001-8	SWS	Washington State Univ.	x		x	2	x
	SW08001-9	SWS	Washington State Univ.	x		x	2	x
	SW08004-1	SWS	Washington State Univ.	x		x	2
	SW08004-2	SWS	Washington State Univ.	x		x	2
	SW08004-3	SWS	Washington State Univ.	x		x	2
	SW08004-4	SWS	Washington State Univ.	x		x	2
	SW08004-5	SWS	Washington State Univ.	x		x	2
	SW08004-6	SWS	Washington State Univ.	x		x	2
	TARA2002	HRS	Washington State Univ.	x		x	1
	TARA_FRI-15-153	HRS	Washington State Univ.	x		x	2
	TREASURE	SWS	USDA-ARS/University Idaho	x		x	2
	TWIN	SWS	University Idaho/USDA-ARS	x	x	x	2		x
	UC1599	HRS	University California - Davis	x		x	1
	UC1600	HRS	University California - Davis	x		x	1
	UC1601	HWS	University California - Davis	x		x	1
	UC1602	HWS	University California - Davis	x		x	1
	UC1603	HWS	University California - Davis	x		x	1
	UC1617	HRS	University California - Davis	x	x	x	2		x
	UC1618	HRS	University California - Davis	x		x	2
	UICATALDO	SWS	University Idaho	x	x	x	2	x	x
	UILOCHSA	HWS	University Idaho	x	x	x	1		x
	UIPETTIT	SWS	University Idaho	x	x	x	2		x
	UIWINCHESTER	HRS	University Idaho	x	x	x	1		x
	VOLT	HRS	WestBred, LLC	x		x	2
	WA008027	HRS	Washington State Univ.	x		x	1
	BABE	SWS	Washington State Univ.	x		x	2
	WA008041	SWS	Washington State Univ.	x		x	2
	WA008058	SWS	Washington State Univ.	x		x	2
	WA008059	SWS	Washington State Univ.	x		x	2
	WA008072	HRS	Washington State Univ.	x		x	1
	GLEE	HRS	Washington State Univ.	x		x	1
	WA008075	HRS	Washington State Univ.	x		x	1
	WA008076	HRS	Washington State Univ.	x		x	1	x
	WA008078	HWS	Washington State Univ.	x		x	1
	WA008079	HWS	Washington State Univ.	x		x	1
	WA008089	SWS	Washington State Univ.	x		x	2
	DIVA	SWS	Washington State Univ.	x	x	x	2	x
	WA008099	HRS	Washington State Univ.	x		x	1
	WA008100	HWS	Washington State Univ.	x	x	x	1
	WA008101	HWS	Washington State Univ.	x		x	2	x
	WA008102	HWS	Washington State Univ.
	WA008103	SWS	Washington State Univ.	x		x	2
	WA008104	SWS	Washington State Univ.	x		x	2
	WA008105	SWS	Washington State Univ.	x	x	x	2		x
	WA008106	SWS	Washington State Univ.	x	x	x	2	x	x
	WA008107	SWS	Washington State Univ.	x	x	x	2
	WA008108	SWS	Washington State Univ.	x		x	2
	WA008109	SWS	Washington State Univ.	x	x	x	2		x
	WA008110	SWS	Washington State Univ.	x	x	x	2		x
	WA008111	SWS	Washington State Univ.	x		x	2
	WA008112	SWS	Washington State Univ.	x		x	2	x
	WA008113	SWS	Washington State Univ.	x	x	x	2
	WA008122	HWS	Washington State Univ.	x		x	1
	DAYN	HWS	Washington State Univ.	x	x	x	2		x
	WA008124	SWS	Washington State Univ.	x	x	x	2		x
	WA008125	SWS	Washington State Univ.	x	x	x	2
	WA008126	SWS	Washington State Univ.	x	x	x	2
	WA008127	SWS	Washington State Univ.	x	x	x	2
	WA008128	SWS	Washington State Univ.	x	x	x	2		x
	WA008129	SWS	Washington State Univ.	x	x	x	2
	WA008130	SWC	Washington State Univ.	x	x	x	2		x
	WA008131	SWC	Washington State Univ.	x	x	x	2		x
	WA008132	SWC	Washington State Univ.	x	x	x	2		x
	WA008133	HWS	Washington State Univ.	x	x	x	1		x
	WAKANZ	SWS	Washington State Univ.	x	x	x	2		x
	WAWAWAI	SWS	Washington State Univ.	x		x	1
	WB-FUZION	HRS	Westbred, LLC	x	x	x	1		x
	WESTBRED926	HRS	WestBred, LLC	x	x	x	1		x
	WHITEBIRD	SWS	University Idaho/USDA-ARS	x		x	2
	WPB936	HRS	WestBred, LLC	x		x	1
