# Supplementary material for: Genome-wide associations for multiple pest resistances in a Northwestern United States elite spring wheat panel
Source: PLoS One. 2018 Feb 7;13(2):e0191305. doi: 10.1371/journal.pone.0191305 (PMC5802848; doi:10.1371/journal.pone.0191305)
Supplement: S2 File — SNPs were filtered for 10% MAF (6,086 SNPs). (XLSX) [file pone.0191305.s002.xlsx]

## Sheet: 6086
SNP	Chromosome	Position	A981146S-3B-1	ALPOWA	ALSEN	ALTURAS	AMIDON	ARS03171LS-12	ARS03173LS-10	ARS03174CS-14	ARS03415LS	BABE	BLANCA	BLANCAGRANDE	BLISS	BZ903-445WP	BZ999592	BZ9M1024	C0800023	C0800046	C0800071	C0800079	C0800091	C0900002	C0900004	C0900007	C0900011	C0900018	C0900021	C0900024	C0900029	C0900032	C0900034	C0900037	C0900046	C0900047	C0900048	C0900054	C0900056	C0900057	C0900058	CALORWA	CENTENNIAL	CHOTEAU	CLEARWHITE	CONAN	EDEN	ERNEST	EXPLORER
IWA7399ba	1A	0	BB	AB	BB	AB	BB	BB	BB	BB	AB	AB	AB	AB	AB	BB	BB	BB	BB	AB	AB	BB	AB	BB	BB	BB	AB	BB	BB	BB	BB	BB	BB	BB	BB	BB	BB	AB	BB	BB	BB	AB	AB	BB	BB	BB	AB	BB	AB
IWA1375	1A	7	BB	BB	AB	AB	BB	BB	BB	BB	BB	BB	BB	AB	BB	AB	BB	BB	BB	BB	AB	AB	BB	AB	AB	AB	AB	AB	BB	AB	AB	BB	BB	BB	BB	BB	BB	AB	BB	BB	AB	BB	AB	BB	BB	BB	BB	BB	BB
IWA1376	1A	7	AB	AB	AA	AA	AA	AA	AB	AA	AB	AB	AB	AA	AB	AA	AB	AB	AA	AB	AA	AA	AB	AA	AA	AA	AA	AA	AA	AA	AA	NN	AB	AA	AB	AB	AB	AB	AB	AB	AA	AB	AA	AA	AB	AB	AB	AA	AB
IWA1603	1A	7	BB	BB	AB	AB	BB	BB	BB	BB	BB	BB	BB	AB	BB	AB	BB	BB	BB	BB	AB	AB	BB	AB	AB	AB	AB	AB	BB	AB	AB	BB	BB	BB	BB	BB	BB	AB	NN	BB	AB	BB	AB	BB	BB	BB	BB	BB	BB
IWA4524	1A	7	BB	BB	AB	AB	BB	BB	BB	BB	BB	BB	BB	AB	BB	AB	BB	BB	BB	BB	AB	AB	BB	BB	AB	AB	AB	AB	BB	AB	AB	BB	BB	BB	BB	BB	BB	BB	BB	BB	AB	BB	AB	BB	BB	BB	BB	BB	BB
IWA5065	1A	7	AA	AA	AB	AB	AA	AA	AA	AA	AA	AA	AA	AB	AA	AB	AA	AA	AA	AA	AB	AB	AA	AB	AB	AB	AB	AB	AA	AB	AB	AA	AA	AA	AA	AA	AA	AB	NN	AA	AB	AA	AB	AA	AA	AA	AA	AA	AA
IWA6645	1A	7	BB	BB	AB	AB	BB	BB	BB	BB	BB	BB	BB	AB	BB	AB	BB	BB	BB	BB	AB	AB	BB	NN	AB	AB	AB	AB	BB	AB	AB	BB	BB	BB	BB	BB	BB	NN	BB	BB	AB	BB	AB	BB	BB	BB	BB	BB	BB
IWA7559	1A	7	AA	AA	BB	BB	AA	AA	AA	AA	AA	AA	AA	BB	AA	BB	AA	AA	AA	AA	BB	BB	AA	AB	BB	BB	BB	BB	AA	BB	BB	AA	AA	AA	AA	AA	AA	AB	NN	AA	BB	AA	BB	AA	AA	AA	AA	AA	AA
IWA1602	1A	8	AA	AB	AA	AA	AA	AA	AA	AA	AA	AB	AB	AA	AA	AA	AA	AB	AA	AA	AA	AA	AA	AA	AA	AA	AA	AA	AA	AA	AA	AA	AA	AA	AA	AA	AA	AA	AA	AA	AA	AA	AA	AA	AA	AA	AA	AA	AA
IWA6644	1A	8	AB	AB	BB	BB	BB	AB	AB	AB	BB	AB	AB	BB	AB	BB	BB	AB	AB	AB	BB	BB	BB	AB	BB	BB	BB	BB	AB	BB	BB	AB	BB	AB	BB	BB	BB	BB	BB	BB	BB	BB	BB	BB	BB	BB	BB	BB	BB
IWA3182	1A	9	AA	NN	AA	AA	AA	BB	AA	AB	BB	BB	BB	AA	BB	AA	AA	BB	BB	AA	BB	BB	BB	BB	NN	AB	BB	BB	BB	BB	BB	NN	AB	AB	AB	AB	AB	BB	BB	BB	NN	BB	AA	AA	BB	BB	BB	BB	BB
IWA803	1A	10	BB	AB	BB	BB	BB	BB	BB	BB	BB	NN	NN	BB	BB	BB	BB	AB	BB	BB	BB	BB	BB	BB	BB	BB	BB	BB	BB	BB	BB	BB	BB	BB	BB	BB	BB	BB	BB	BB	BB	BB	BB	BB	BB	BB	BB	BB	BB
IWA5150	1A	10	AB	BB	BB	AB	BB	BB	AB	BB	BB	BB	BB	BB	BB	AB	BB	BB	BB	AB	AB	AB	BB	AB	AB	AB	NN	AB	BB	AB	AB	AB	BB	BB	BB	BB	BB	AB	BB	BB	AB	BB	AB	BB	BB	BB	BB	BB	BB
IWA4351	1A	12	AA	AB	NN	AA	AA	AA	AA	AA	AA	AB	AB	AB	AA	AA	AB	AB	NN	AA	AA	AA	AA	AA	AA	AA	AA	AA	AA	AA	AA	AA	AB	AB	AB	AA	AB	AA	AA	AB	AA	AA	AA	AB	AB	AA	AA	AA	AA
IWA4505	1A	12	AB	AB	AB	BB	AB	AB	AB	NN	AB	AB	AB	AB	AB	BB	AB	AB	AB	AB	BB	BB	AB	NN	BB	BB	BB	BB	AB	BB	BB	AB	AB	AB	AB	AB	AB	BB	AB	AB	BB	AB	BB	AB	AB	AB	AB	AB	BB
IWA6649	1A	12	AA	BB	NN	AA	AA	AA	AA	AA	AA	AB	AB	NN	AA	AA	BB	BB	NN	AA	AA	AA	AA	AA	AA	AA	AA	AA	AA	AA	AA	AA	AB	AB	AB	AA	AB	AA	AA	BB	AA	AA	AA	BB	BB	AA	AA	AA	AA
IWA8622	1A	12	AA	AB	AB	AA	NN	AB	AA	BB	AB	AB	AB	AA	AB	AA	AB	AB	AB	AA	AA	AA	AB	AA	AA	AA	AA	AA	AA	AA	AA	NN	BB	BB	BB	BB	BB	NN	AB	AB	AA	AB	AA	AB	BB	AB	AB	AB	AB
IWA2849b	1A	15	AB	AB	AB	AB	AB	AB	AB	AB	BB	AB	BB	AB	AB	AB	AB	AB	AB	BB	BB	AB	BB	AB	AB	AB	AB	AB	AB	AB	AB	BB	BB	BB	BB	BB	BB	AB	AB	AB	NN	BB	AB	AB	AB	AB	BB	AB	AB
IWA4643	1A	21	AB	AA	AA	AA	AA	AA	AA	AA	AA	AA	AA	AA	AA	AA	AA	AA	AA	AA	AA	AA	AA	AA	AA	AA	AA	AA	AA	AA	AA	AA	AA	AA	AA	AA	AA	AA	AA	AA	AA	AA	AA	AB	AA	AA	AA	AA	AA
IWA4033	1A	22	BB	BB	AB	AB	BB	BB	AB	BB	AB	BB	BB	NN	BB	AB	BB	AB	BB	AB	AB	AB	AB	BB	AB	AB	AB	BB	BB	AB	AB	AB	BB	BB	BB	AB	BB	AB	AB	BB	AB	AB	AB	AB	AB	AB	AB	BB	AB
IWA4753	1A	22	BB	BB	BB	AB	AB	BB	BB	BB	BB	BB	BB	AB	BB	AB	BB	BB	BB	BB	BB	BB	BB	BB	BB	BB	BB	BB	BB	BB	BB	BB	BB	BB	BB	BB	BB	BB	BB	BB	AB	BB	AB	BB	BB	BB	BB	AB	BB
IWA7191	1A	22	BB	BB	BB	AB	BB	BB	BB	BB	BB	BB	BB	AB	BB	AB	BB	BB	BB	BB	BB	BB	BB	BB	BB	BB	BB	BB	BB	BB	BB	BB	BB	BB	BB	BB	BB	BB	BB	BB	AB	BB	AB	BB	BB	BB	BB	BB	BB
IWA5976b	1A	22	NN	AA	AB	AB	AA	AB	AB	AB	AA	AA	AA	AB	AA	AB	AA	AA	AB	AA	AA	AB	AA	AB	AB	AB	AA	AB	AB	AB	AA	AB	AB	AB	AB	AB	AB	AA	NN	AB	BB	AA	AB	AA	AB	AA	AA	AA	AA
IWA6889b	1A	22	NN	BB	AB	NN	NN	AB	AB	BB	BB	BB	BB	AA	BB	AA	BB	BB	NN	BB	BB	AB	BB	AB	BB	BB	BB	AB	AB	AB	BB	BB	BB	BB	BB	BB	BB	BB	AB	AB	NN	BB	NN	BB	AB	BB	BB	NN	BB
IWA1479	1A	23	BB	AB	BB	BB	BB	BB	AB	BB	BB	AB	AB	BB	BB	BB	AB	AB	BB	AB	AB	BB	AB	BB	BB	BB	BB	BB	BB	BB	BB	AB	BB	BB	BB	BB	BB	BB	BB	BB	BB	BB	BB	BB	AB	BB	BB	BB	BB
IWA3635	1A	23	AB	AB	AB	BB	AB	AB	AB	AB	AB	AB	AB	BB	AB	BB	AB	AB	AB	AB	AB	AB	AB	AB	AB	AB	AB	AB	AB	AB	AB	AB	AB	AB	AB	AB	AB	AB	AB	AB	BB	AB	BB	AB	AB	AB	AB	AB	AB
IWA4034	1A	23	AB	AB	BB	BB	AB	AB	AB	AB	AB	AB	AB	BB	AB	BB	AB	AB	AB	AB	NN	AB	AB	AB	AB	AB	AB	AB	AB	AB	AB	AB	AB	AB	AB	AB	AB	AB	AB	AB	BB	AB	BB	AB	AB	AB	AB	AB	AB
IWA6172	1A	23	BB	BB	AB	AB	BB	BB	NN	BB	AB	BB	BB	AB	BB	AB	BB	AB	AB	NN	AB	AB	AB	NN	AB	AB	AB	BB	BB	AB	AB	AB	BB	BB	BB	AB	AB	AB	AB	BB	AB	AB	AB	AB	AB	AB	AB	BB	AB
IWA4678b	1A	23	AB	BB	AB	BB	AB	AA	AA	BB	BB	BB	BB	BB	BB	BB	BB	BB	NN	BB	BB	AA	BB	AA	BB	BB	BB	AA	AA	AA	BB	BB	BB	BB	BB	BB	BB	NN	AA	AA	AA	BB	BB	BB	AA	BB	BB	AB	BB
IWA8001b	1A	23	AB	AB	AA	BB	BB	AA	AA	AA	AB	AB	AB	BB	AB	AB	AB	AB	AA	AB	AB	AA	AB	AA	AB	NN	AB	AA	AA	AA	AB	AA	AA	AA	AA	AA	AA	AB	AA	AA	AA	AB	BB	AB	AA	AB	AB	BB	AB
IWA2452	1A	23	AA	AB	AA	AA	AA	AB	AB	AB	AA	AB	AB	AA	AB	AA	AB	AB	NN	AB	AB	AA	AB	AB	AA	AA	AA	AB	AB	AA	AA	AB	AB	AB	AB	AA	AB	AA	AA	AB	AA	AA	AA	AA	AA	AA	AA	AA	AA
IWA4644	1A	23	AB	BB	AB	AB	AB	BB	BB	BB	AB	BB	BB	AB	BB	AB	BB	BB	AB	BB	BB	AB	BB	AB	AB	AB	AB	NN	BB	AB	AB	BB	BB	BB	BB	AB	AB	AB	AB	BB	AB	AB	AB	AB	AB	AB	AB	AB	AB
IWA4754	1A	23	BB	BB	AA	BB	BB	BB	AA	BB	AA	NN	BB	BB	BB	BB	BB	AA	NN	NN	AA	AA	AA	AB	AA	AA	AA	AB	BB	AA	AA	NN	BB	BB	BB	AA	AB	AA	AA	BB	NN	AA	BB	AA	AA	AA	AA	BB	NN
IWA414	1A	25	AA	AA	BB	AA	BB	AA	AA	AA	BB	AB	AA	AA	AA	AA	BB	BB	NN	AA	AA	BB	AA	AB	BB	BB	BB	AB	AA	BB	BB	AA	AA	AA	AA	AA	AA	AB	BB	AA	AB	AA	AA	BB	BB	AA	AA	BB	BB
IWA7050	1A	32	AA	BB	BB	AA	BB	AB	BB	BB	BB	BB	AA	AA	AB	BB	BB	NN	BB	BB	BB	AA	AA	BB	AA	BB	BB	BB	BB	BB	BB	BB	BB	BB	BB	BB	BB	BB	BB	AA	BB	BB	AA	BB	AA	BB	BB	BB	BB
IWA4163	1A	33	BB	AB	AB	BB	AB	AB	AB	AB	AB	AB	BB	BB	NN	AB	AB	AB	AB	AB	AB	BB	BB	AB	BB	AB	AB	AB	AB	AB	AB	AB	AB	AB	AB	AB	AB	AB	AB	BB	AB	AB	BB	AB	BB	AB	AB	AB	BB
IWA4164	1A	33	AB	BB	BB	AB	BB	NN	BB	BB	BB	BB	AB	AB	AB	BB	BB	BB	BB	BB	BB	AB	AB	BB	AB	BB	BB	BB	BB	BB	BB	BB	BB	BB	BB	BB	BB	BB	BB	AB	BB	BB	AB	BB	AB	BB	BB	BB	BB
IWA4008	1A	33	BB	BB	BB	AA	BB	AB	BB	BB	BB	BB	AA	AA	AB	BB	BB	BB	BB	BB	BB	AA	AA	BB	AA	BB	BB	BB	BB	BB	BB	BB	BB	BB	BB	BB	BB	BB	BB	AA	BB	BB	AA	BB	AA	BB	BB	BB	BB
IWA7377	1A	33	AA	AA	AA	AB	AA	AA	AA	AA	AA	AA	AB	AB	AB	AA	AA	AA	AA	AA	AA	AB	AB	AA	AB	AA	AA	AA	AA	AA	AA	AA	AA	AA	AA	AA	AA	AA	AA	AB	AA	AA	AB	AA	AB	AA	AA	AA	AA
IWA1388	1A	34	BB	AB	AB	BB	AB	AB	AB	AB	AB	AB	BB	BB	NN	AB	AB	AB	AB	AB	AB	BB	BB	AB	BB	AB	AB	AB	AB	AB	AB	AB	AB	AB	AB	AB	AB	AB	AB	BB	AB	AB	BB	AB	BB	AB	AB	AB	BB
IWA1387	1A	34	AB	AA	AA	AB	AA	NN	AA	AA	AA	AA	AB	AB	AB	AA	AA	AA	AA	AA	AA	AB	AB	AA	AB	AA	AA	AA	AA	AA	AA	AA	AA	AA	AA	AA	AA	AA	AA	AB	AA	AA	AB	AA	AB	AA	AA	AA	AB
IWA6217	1A	35	BB	AB	AB	BB	AB	BB	BB	BB	AB	AB	AB	BB	BB	BB	BB	BB	BB	BB	BB	BB	BB	BB	BB	BB	BB	BB	BB	BB	BB	BB	BB	AB	BB	BB	NN	BB	BB	BB	BB	BB	BB	BB	AB	AB	BB	AB	BB
IWA513	1A	36	AA	AA	AA	AA	AA	NN	BB	BB	AA	AA	AA	AA	AB	AA	AA	AA	BB	AA	AA	AA	AA	AB	AA	BB	AA	AB	BB	AA	AA	AA	AA	AA	AA	AA	AA	AB	AA	AA	AA	AA	AA	AA	AA	AA	AA	AA	AA
IWA6441	1A	36	AB	BB	BB	BB	BB	BB	BB	BB	BB	BB	BB	BB	BB	BB	BB	BB	BB	AB	BB	BB	AB	AB	BB	BB	AB	AB	BB	AB	AB	AB	AB	BB	AB	AB	AB	AB	AB	AB	BB	AB	BB	BB	BB	BB	AB	BB	BB
IWA7796	1A	37	AB	BB	AB	BB	BB	AB	AB	AB	BB	BB	BB	AB	AB	BB	BB	BB	AB	AB	AB	BB	AB	AB	BB	AB	AB	AB	AB	AB	AB	AB	AB	AB	AB	AB	AB	AB	AB	AB	AB	AB	BB	BB	BB	BB	AB	BB	BB
IWA360	1A	38	BB	BB	BB	BB	BB	BB	BB	BB	BB	BB	BB	BB	BB	AA	AA	NN	BB	BB	BB	BB	BB	BB	BB	BB	BB	BB	BB	BB	BB	BB	BB	BB	BB	BB	BB	BB	BB	BB	BB	BB	BB	AA	BB	BB	BB	BB	BB
IWA3375	1A	39	AB	AA	AB	NN	AB	AA	AB	AB	AA	AA	AA	AB	AB	AA	AA	AA	AB	AA	AA	AA	AA	AB	AA	AB	AA	AB	AB	AA	AA	AA	AB	AB	AA	AB	AB	AB	AA	AA	AB	AA	AA	AA	AA	AB	AA	AB	AA
IWA3373	1A	40	BB	AA	BB	NN	BB	AA	BB	BB	AA	AA	AA	BB	BB	AA	AA	AA	BB	AA	AA	AA	AA	AB	AA	BB	AA	AB	BB	AA	AA	AA	AB	BB	AA	AB	AB	NN	AA	AA	AB	AA	AA	AA	AA	BB	AA	BB	AA
IWA3374	1A	40	BB	AA	BB	NN	BB	AA	BB	BB	AA	AA	AA	BB	BB	AA	AA	AA	BB	AA	AA	AA	AA	AB	AA	BB	AA	AB	BB	AA	AA	AA	AB	BB	AA	NN	AB	NN	AA	AA	AB	AA	AA	AA	AA	BB	AA	BB	AA
IWA7151	1A	40	AA	AB	AA	AB	AA	AB	AA	AA	AB	AB	AB	AA	AA	AB	AB	AB	AA	AB	AB	AB	AB	AB	AB	AA	AB	NN	AA	AB	AB	AB	AB	AA	AB	AB	AB	AB	AB	AB	NN	AB	AB	AB	AB	AA	AB	AA	AB
IWA6941	1A	42	AA	AA	AA	AA	AA	AB	AB	AB	AA	AA	AA	AB	AB	AA	AA	AA	AB	AA	AA	AA	AB	NN	AA	AB	AA	AB	AB	AA	AA	AA	AB	AB	AA	NN	NN	NN	AA	AB	AA	AA	AA	AA	AA	AA	AA	AA	AA
IWA217	1A	43	AA	AA	AA	AB	AA	AB	AB	AB	AB	AA	AB	AB	AB	AA	AA	AA	AA	AB	AB	AB	AB	AB	AB	AB	AB	AB	AB	AB	AB	AB	AB	AB	AB	AB	AB	AB	AB	AB	AB	AB	AB	AA	AA	AA	AB	AA	AA
IWA944	1A	43	AB	AB	AB	AB	AA	AB	AB	AB	AB	AB	AB	AB	AB	AB	AB	AB	AA	AB	AB	AB	NN	AB	AB	AB	AB	AB	AB	AB	AB	AB	AB	AB	AB	AB	AB	AB	AB	AB	AB	AB	AB	AB	AB	AA	AB	AA	AA
IWA6431	1A	45	BB	BB	AB	AB	AB	NN	AB	AB	BB	BB	AB	BB	NN	BB	BB	BB	AB	AB	AB	AB	BB	AB	AB	AB	AB	AB	AB	AB	AB	NN	BB	BB	BB	BB	BB	AB	AB	BB	AB	AB	AB	BB	AB	AB	AB	AB	BB
IWA7115	1A	46	BB	BB	BB	AB	BB	BB	AB	AB	BB	BB	BB	BB	BB	BB	BB	BB	BB	AB	AB	AB	BB	AB	AB	AB	AB	AB	AB	AB	AB	BB	BB	BB	BB	BB	BB	AB	AB	BB	AB	AB	AB	BB	BB	BB	AB	BB	BB
IWA1582	1A	46	AB	BB	BB	AB	BB	AB	AB	AB	BB	BB	BB	BB	BB	BB	BB	BB	BB	AB	AB	AB	BB	AB	AB	AB	AB	AB	AB	AB	AB	AB	BB	BB	AB	AB	BB	AB	AB	AB	AB	AB	AB	BB	BB	BB	AB	BB	AB
IWA1583	1A	46	AB	BB	BB	AB	BB	AB	AB	AB	BB	BB	BB	BB	BB	BB	BB	BB	BB	AB	AB	AB	BB	AB	AB	AB	AB	AB	AB	AB	AB	AB	BB	BB	AB	AB	BB	AB	AB	AB	AB	AB	AB	BB	BB	BB	AB	BB	AB
IWA4301	1A	48	AB	AB	AB	BB	AB	AB	AB	AB	BB	AB	BB	BB	BB	BB	AB	AB	AB	BB	BB	BB	BB	BB	BB	AB	BB	BB	BB	BB	BB	BB	BB	BB	BB	BB	BB	NN	BB	BB	BB	BB	BB	AB	BB	AB	BB	AB	AB
IWA4302	1A	48	AB	AB	AB	BB	AB	AB	AB	AB	BB	AB	BB	BB	BB	BB	AB	AB	AB	BB	BB	BB	BB	BB	BB	AB	BB	BB	BB	BB	BB	BB	BB	BB	BB	BB	BB	NN	BB	BB	NN	BB	BB	AB	BB	AB	BB	AB	AB
IWA498	1A	49	AB	AB	AB	BB	AB	AB	AB	AB	BB	AB	BB	BB	BB	BB	BB	BB	AB	BB	BB	BB	BB	BB	BB	AB	BB	BB	BB	BB	BB	BB	BB	BB	BB	BB	BB	BB	BB	BB	BB	BB	BB	AB	BB	AB	BB	AB	BB
IWA2744	1A	49	BB	BB	BB	AB	BB	BB	BB	BB	AB	BB	AB	AB	AB	AB	AB	AB	BB	AB	AB	AB	AB	AB	AB	BB	AB	AB	AB	AB	AB	AB	AB	AB	AB	AB	AB	AB	AB	AB	AB	AB	AB	BB	AB	BB	AB	BB	AB
IWA3144	1A	49	AB	AB	AB	BB	AB	AB	AB	AB	BB	AB	BB	BB	BB	BB	BB	BB	AB	BB	BB	BB	BB	BB	BB	AB	BB	BB	BB	BB	BB	BB	BB	BB	BB	BB	BB	BB	BB	BB	BB	BB	BB	AB	BB	AB	BB	AB	BB
IWA3160	1A	49	AB	AB	AB	AA	AB	AB	AB	AB	AA	AB	AA	AA	AA	AA	AA	AA	AB	AA	AA	AA	AA	AA	AA	AB	AA	AA	AA	AA	AA	AA	AA	AA	AA	AA	AA	NN	AA	AA	AA	AA	AA	AB	AA	AB	AA	AB	AA
IWA3499	1A	49	AA	AB	AB	AA	AB	AB	AB	AB	AA	AB	AA	AA	AA	AA	AA	AA	AB	AA	AA	AA	AA	AA	AA	AB	AA	AA	AA	AA	AA	AA	AA	AA	AA	AA	AA	NN	AA	AA	NN	AA	AA	AB	AA	AB	AA	AB	AA
IWA5140	1A	49	BB	AB	AB	BB	AB	AB	AB	AB	BB	AB	BB	BB	BB	BB	BB	BB	AB	BB	BB	BB	BB	BB	BB	AB	BB	BB	BB	BB	BB	BB	BB	BB	BB	BB	BB	BB	BB	BB	BB	BB	BB	AB	BB	AB	BB	AB	BB
IWA6636	1A	49	AA	BB	BB	AA	BB	BB	BB	BB	AA	BB	AA	AA	AA	AA	AA	NN	BB	AA	AA	AA	AA	AA	AA	BB	AA	AA	AA	AA	AA	AA	AA	AA	AA	AA	AA	AB	AA	AA	AB	AA	AA	BB	AA	BB	AA	BB	AA
IWA6657	1A	49	AA	AB	AB	AA	AB	AB	AB	AB	AA	AB	AA	AA	AA	AA	AA	AA	AB	AA	AA	AA	AA	AA	AA	AB	AA	AA	AA	AA	AA	AA	AA	AA	AA	AA	AA	NN	AA	AA	AA	AA	AA	AB	AA	AB	AA	AB	AA
IWA1142	1A	50	AB	AB	AB	AA	AB	AB	AB	AB	AB	AB	AB	AB	AB	AB	AB	AB	AB	AA	AA	AA	AB	AA	AA	AB	AA	AA	AA	AA	AA	AB	AA	AA	AA	AA	AA	AA	AA	AB	AA	AA	AA	AB	AB	AB	AA	AB	AA
IWA5339	1A	50	AA	AA	AA	BB	AA	AA	AA	AA	AA	AA	AA	AA	AA	AA	AA	AA	AA	BB	BB	BB	NN	BB	BB	NN	BB	BB	BB	BB	BB	NN	BB	BB	BB	BB	BB	NN	BB	AA	BB	BB	BB	AA	AA	AA	BB	NN	BB
IWA3019	1A	56	AB	AB	AB	AB	AB	AB	AA	AA	BB	AB	BB	AB	AB	AB	AB	AB	AB	BB	BB	AA	BB	AB	AB	AB	AB	AA	AA	AB	AA	BB	BB	BB	BB	BB	BB	AB	NN	AB	BB	BB	AB	AB	AB	AB	BB	AB	NN
IWA3398	1A	58	AB	AB	BB	AB	AB	BB	BB	BB	AB	AB	BB	AB	AB	AB	AB	AB	AB	BB	BB	AB	AB	AB	AB	BB	AB	AB	AB	AB	AB	BB	BB	BB	BB	BB	BB	AB	AB	AB	BB	BB	AB	AB	AB	AB	BB	AB	BB
IWA3399	1A	58	AA	AA	AA	AA	AA	AA	AA	AA	AA	AA	AB	AA	AA	AA	AA	AA	AA	AB	AB	AA	AA	AA	AA	AA	AA	AA	AA	AA	AA	AB	AB	AB	AB	AB	AB	AA	NN	AA	AB	AB	AA	AA	AA	AA	AB	AA	AB
IWA2656	1A	60	AB	AB	BB	AB	AB	BB	BB	BB	BB	AB	BB	AB	AB	AB	AB	AB	AB	BB	BB	AB	AB	AB	AB	BB	AB	AB	AB	AB	AB	BB	BB	BB	BB	BB	BB	AB	AB	AB	BB	BB	AB	AB	AB	AB	BB	AB	BB
IWA2921	1A	60	AB	AB	BB	AB	AB	BB	BB	BB	BB	AB	BB	AB	AB	AB	AB	AB	AB	BB	BB	AB	NN	AB	AB	BB	AB	AB	AB	AB	AB	BB	BB	BB	BB	BB	BB	AB	NN	AB	BB	BB	AB	AB	AB	AB	BB	AB	BB
IWA1580	1A	61	AB	AB	AB	AB	AB	AB	AB	AB	AB	AB	AA	AB	AB	AB	AB	AB	AB	AA	AA	AB	AB	AB	AB	AB	AB	AB	AB	AB	AB	AA	AA	AA	AA	AA	AA	AB	AB	AB	AA	AA	AB	AB	AB	AB	AA	AB	AA
IWA3115	1A	61	AB	AB	AB	AB	AB	BB	BB	BB	BB	AB	BB	AB	AB	AB	AB	AB	AB	BB	BB	AB	AB	AB	AB	BB	AB	AB	AB	AB	AB	BB	BB	BB	BB	BB	BB	AB	AB	AB	BB	BB	AB	AB	AB	AB	BB	AB	BB
IWA3347	1A	61	AB	AB	AB	AB	AB	AB	AB	AB	AB	AB	AA	AB	AB	AB	AB	AB	AB	AA	AA	AB	AB	AB	AB	AB	AB	AB	AB	AB	AB	AA	AA	AA	AA	AA	AA	AB	NN	AB	AA	AA	AB	AB	AB	AB	AA	AB	AA
IWA492	1A	61	AA	BB	BB	BB	BB	AA	AA	AA	AA	BB	AA	BB	BB	BB	BB	BB	BB	AA	AA	BB	BB	BB	BB	AA	BB	BB	BB	BB	BB	AA	AA	AA	AA	AA	AA	NN	NN	BB	AA	AA	BB	BB	BB	BB	AA	BB	BB
IWA1934	1A	61	BB	AB	AB	AB	AB	BB	BB	BB	BB	AB	BB	AB	AB	AB	AB	AB	AB	BB	BB	AB	BB	AB	AB	BB	AB	AB	AB	AB	AB	BB	BB	BB	BB	BB	BB	AB	AB	AB	BB	BB	AB	AB	AB	AB	BB	AB	AB
IWA3690	1A	61	AB	AB	AB	AB	AB	AB	AB	AB	AA	AB	AA	AB	AB	AB	AB	AB	AB	AA	AA	AB	AA	AB	AB	AB	AB	AB	AB	AB	AB	AA	AA	AA	AA	AA	AA	AB	AB	AB	AA	AA	AB	AB	AB	AB	AA	AB	AB
IWA4555	1A	61	AB	AB	AB	AB	AB	AB	AB	AB	BB	AB	BB	AB	AB	AB	AB	AB	AB	BB	BB	AB	BB	AB	AB	AB	AB	AB	AB	AB	AB	BB	BB	BB	BB	BB	BB	AB	AB	AB	BB	BB	AB	AB	AB	AB	BB	AB	AB
IWA7439	1A	61	AB	AB	AB	AB	AB	AB	AB	AB	AA	AB	AA	AB	AB	AB	AB	AB	AB	AA	AA	AB	AA	AB	AB	AB	AB	AB	AB	AB	AB	AA	AA	AA	AA	AA	AA	AB	AB	AB	AA	AA	AB	AB	AB	AB	AA	AB	AB
IWA8255	1A	61	AA	AB	AB	AB	AB	AA	AA	AA	AA	AB	AA	AB	AB	AB	AB	AB	AB	AA	AA	AB	AA	AB	AB	AA	AB	AB	AB	AB	AB	AA	AA	AA	AA	AA	AA	AB	AB	AB	AA	AA	AB	AB	AB	AB	AA	AB	AB
IWA764	1A	62	AB	AB	AB	AB	AB	AB	AB	AB	AA	AB	AA	AB	AB	AB	AB	AB	AB	AA	AA	AB	NN	AB	AB	AB	AB	AB	AB	AB	AB	AA	AA	AA	AA	AA	AA	AB	AB	AB	NN	AA	AB	AB	AB	AB	AA	AB	AB
IWA1811	1A	62	AB	AB	AB	AB	AB	AB	AB	AB	AA	AB	AA	AB	AB	AB	AB	AB	AB	AA	AA	AB	AA	AB	AB	AB	AB	AB	AB	AB	AB	AA	AA	AA	AA	AA	AA	AB	AB	AB	AA	AA	AB	AB	AB	AB	AA	AB	AB
IWA2070	1A	62	BB	BB	BB	BB	BB	BB	BB	BB	AA	BB	AA	BB	BB	BB	BB	BB	BB	AA	AA	BB	NN	BB	BB	BB	BB	BB	BB	BB	BB	AA	AA	AA	AA	AA	AA	BB	BB	BB	NN	AA	BB	BB	BB	BB	AA	BB	BB
IWA2247	1A	62	AB	AB	AB	AB	AB	AB	AB	AB	AA	AB	AA	AB	AB	AB	AB	AB	AB	AA	AA	AB	AA	AB	AB	AB	AB	AB	AB	AB	AB	AA	AA	AA	AA	AA	AA	AB	AB	AB	NN	AA	AB	AB	AB	AB	AA	AB	AB
IWA3766	1A	62	AB	AB	AB	AB	AB	AB	AB	AB	BB	AB	BB	AB	AB	AB	AB	AB	AB	BB	BB	AB	BB	AB	AB	AB	AB	AB	AB	AB	AB	BB	BB	BB	BB	BB	BB	AB	AB	AB	BB	BB	AB	AB	AB	AB	BB	AB	AB
IWA3875	1A	62	BB	BB	BB	BB	BB	BB	BB	BB	AA	BB	AA	NN	BB	BB	BB	BB	BB	AA	AA	BB	AA	BB	BB	BB	BB	BB	BB	BB	BB	AA	AA	AA	AA	AA	AA	BB	BB	BB	AB	AA	BB	BB	BB	BB	AA	BB	BB
IWA5109	1A	62	BB	BB	BB	BB	BB	BB	BB	BB	AA	BB	AA	BB	BB	BB	BB	BB	BB	AA	AA	BB	AA	BB	BB	BB	BB	BB	BB	BB	BB	AA	AA	AA	AA	AA	AA	BB	BB	BB	AB	AA	BB	BB	BB	BB	AA	BB	BB
IWA5350	1A	62	AB	AB	AB	AB	AB	AB	AB	AB	BB	AB	BB	AB	AB	AB	AB	AB	AB	BB	BB	AB	BB	AB	AB	AB	AB	AB	AB	AB	AB	BB	BB	BB	BB	BB	BB	AB	AB	AB	BB	BB	AB	AB	AB	AB	BB	AB	AB
IWA5509	1A	62	AB	AB	AB	AB	AB	AB	AB	AB	BB	AB	BB	AB	AB	AB	AB	AB	AB	BB	BB	AB	BB	AB	AB	AB	AB	AB	AB	AB	AB	BB	BB	BB	BB	BB	BB	AB	AB	AB	BB	BB	AB	AB	AB	AB	BB	AB	NN
IWA6260	1A	62	BB	BB	BB	BB	BB	BB	BB	BB	AA	BB	AA	BB	BB	BB	BB	BB	BB	AA	AA	BB	AA	BB	BB	BB	BB	BB	BB	BB	BB	AA	AA	AA	AA	AA	AA	BB	NN	BB	AB	AA	BB	BB	BB	BB	AA	BB	BB
IWA7413	1A	62	AA	AA	AA	AA	AA	AA	AA	AA	BB	AA	BB	AA	AA	AA	AA	AA	AA	BB	BB	AA	BB	AA	AA	AA	AA	AA	AA	AA	AA	BB	BB	BB	BB	BB	BB	AA	NN	AA	AB	BB	AA	AA	AA	AA	BB	AA	AA
IWA7804	1A	62	BB	BB	BB	BB	BB	BB	BB	BB	AA	BB	AA	BB	BB	BB	BB	BB	BB	AA	AA	BB	AA	BB	BB	BB	BB	BB	BB	BB	BB	AA	AA	AA	AA	AA	AA	BB	NN	BB	AB	AA	BB	BB	BB	BB	AA	BB	BB
IWA8071	1A	62	AB	AB	AB	AB	AB	AB	AB	AB	BB	AB	BB	AB	AB	AB	AB	AB	AB	BB	BB	AB	BB	AB	AB	AB	AB	AB	AB	AB	AB	BB	BB	BB	BB	BB	BB	AB	AB	AB	BB	BB	AB	AB	AB	AB	BB	AB	AB
IWA2848	1A	62	AB	AB	AB	AB	AB	AB	AB	AB	BB	AB	BB	AB	AB	AB	AB	AB	AB	BB	BB	AB	BB	AB	AB	AB	AB	AB	AB	AB	AB	BB	BB	BB	BB	BB	BB	AB	AB	AB	BB	BB	AB	AB	AB	AB	BB	AB	AB
IWA3072	1A	62	BB	BB	BB	BB	BB	BB	NN	NN	AB	BB	AB	BB	BB	BB	BB	BB	BB	AB	AB	BB	NN	BB	BB	BB	BB	BB	BB	BB	BB	AB	AB	AB	AB	AB	AB	BB	BB	BB	AB	AB	BB	BB	BB	BB	AB	BB	NN
IWA4895	1A	62	AB	AB	AB	AB	AB	AB	AB	AB	BB	AB	BB	AB	AB	AB	AB	AB	AB	BB	BB	AB	AB	AB	AB	AB	AB	AB	AB	AB	AB	BB	BB	BB	BB	BB	BB	AB	AB	NN	BB	BB	AB	AB	AB	AB	BB	BB	NN
IWA5133	1A	62	AB	AB	AB	AB	AB	AB	AB	AB	AA	AB	AA	AB	AB	AB	AB	AB	AB	AA	AA	AB	AA	AB	AB	AB	AB	AB	AB	AB	AB	AA	AA	AA	AA	AA	AA	AB	AB	AB	AA	AA	AB	AB	AB	AB	AA	AB	AB
IWA5320	1A	62	AB	AB	AB	AB	AB	AB	AB	AB	BB	AB	BB	AB	AB	AB	AB	AB	AB	BB	BB	AB	BB	AB	AB	AB	AB	AB	AB	AB	AB	BB	BB	BB	BB	BB	BB	AB	NN	AB	BB	BB	AB	AB	AB	AB	BB	AB	AB
IWA4061	1A	63	AA	AB	AB	AB	AB	AA	AA	AA	AA	AB	AA	AB	AB	AB	AB	AB	AB	AA	AA	AB	AA	AB	AB	AA	AB	AB	AB	AB	AB	AA	AA	AA	AA	AA	AA	AB	AB	AB	AA	AA	AB	AB	AB	AB	AA	AB	AB
IWA4646	1A	63	BB	AB	AB	AB	AB	BB	BB	BB	BB	AB	BB	AB	AB	AB	AB	AB	AB	BB	BB	AB	BB	AB	AB	BB	AB	AB	AB	AB	AB	BB	BB	BB	BB	BB	BB	AB	NN	AB	BB	BB	AB	AB	AB	AB	BB	AB	AB
IWA4974	1A	63	AB	AB	AB	AB	AB	AB	AB	AB	AA	AB	AA	AB	AB	AB	AB	AB	AB	AA	AA	AB	AA	AB	AB	AB	AB	AB	AB	AB	AB	AA	AA	AA	AA	AA	AA	AB	AB	AB	AA	AA	AB	AB	AB	AB	AA	AB	AB
IWA5300	1A	63	AB	AB	AB	AB	AB	AB	AB	AB	BB	AB	BB	AB	AB	AB	AB	AB	AB	BB	BB	AB	BB	AB	AB	AB	AB	AB	AB	AB	AB	BB	BB	BB	BB	BB	BB	AB	NN	AB	BB	BB	AB	AB	AB	AB	BB	AB	AB
IWA1358	1A	64	AB	AB	AB	AB	AB	AB	AB	AB	BB	AB	BB	AB	AB	AB	AB	AB	AB	BB	BB	AB	BB	AB	AB	AB	AB	AB	AB	AB	AB	BB	BB	BB	BB	BB	BB	AB	AB	AB	BB	BB	AB	AB	AB	AB	BB	AB	NN
IWA1530	1A	64	BB	BB	BB	BB	BB	BB	BB	BB	AB	BB	AB	BB	BB	BB	BB	BB	BB	AB	AB	BB	AB	BB	BB	BB	BB	BB	BB	BB	BB	AB	AB	AB	AB	AB	AB	BB	BB	BB	AB	AB	BB	BB	BB	BB	AB	BB	BB
IWA2248	1A	64	BB	BB	BB	BB	BB	BB	BB	BB	AB	BB	AB	BB	BB	BB	BB	BB	BB	AB	AB	BB	AB	BB	BB	BB	BB	BB	BB	BB	BB	AB	AB	AB	AB	AB	AB	BB	BB	BB	AB	AB	BB	BB	BB	BB	AB	BB	BB
IWA2850	1A	64	AA	AA	AA	AA	AA	AA	AA	AA	AB	AA	AB	AA	AA	AA	AA	AA	AA	AB	AB	AA	AB	AA	AA	AA	AA	AA	AA	AA	AA	AB	AB	AB	AB	AB	AB	AA	AA	AA	AB	AB	AA	AA	AA	AA	AB	AA	AA
IWA2852	1A	64	BB	BB	BB	BB	BB	BB	BB	BB	AB	BB	AB	BB	BB	BB	BB	BB	BB	AB	AB	BB	AB	BB	BB	BB	BB	BB	BB	BB	BB	AB	AB	AB	AB	AB	AB	BB	NN	BB	AB	AB	BB	BB	BB	BB	AB	BB	BB
IWA3338	1A	64	BB	BB	BB	BB	BB	BB	BB	BB	NN	BB	AA	BB	BB	BB	BB	BB	BB	AA	AA	BB	NN	BB	BB	BB	BB	BB	BB	BB	BB	AA	AA	AA	AA	AA	AA	BB	BB	BB	AB	AA	BB	BB	BB	BB	AA	BB	BB
IWA3339	1A	64	BB	BB	BB	BB	BB	BB	BB	BB	AB	BB	AB	BB	BB	BB	BB	BB	BB	AB	AB	BB	AB	BB	BB	BB	BB	BB	BB	BB	BB	AB	AB	AB	AB	AB	AB	BB	BB	BB	AB	AB	BB	BB	BB	BB	AB	BB	BB
IWA4376	1A	64	AB	AB	AB	AB	AB	AB	AB	AB	AA	AB	AA	AB	AB	AB	AB	AB	AB	AA	AA	AB	AA	AB	AB	AB	AB	AB	AB	AB	AB	AA	AA	AA	AA	AA	AA	AB	AB	AB	AA	AA	AB	AB	AB	AB	AA	AB	NN
IWA4466	1A	64	AA	AA	AA	AA	AA	AA	AA	AA	AB	AA	AB	AA	AA	AA	AA	AA	AA	AB	AB	AA	AB	AA	AA	AA	AA	AA	AA	AA	AA	AB	AB	AB	AB	AB	AB	AA	NN	AA	AB	AB	AA	AA	AA	AA	AB	AA	AA
IWA4834	1A	64	BB	BB	BB	BB	BB	BB	BB	BB	AB	BB	AB	BB	BB	BB	BB	BB	BB	AB	AB	BB	AB	BB	BB	BB	BB	BB	BB	BB	BB	AB	AB	AB	AB	AB	AB	BB	BB	BB	AB	AB	BB	BB	BB	BB	AB	BB	BB
IWA5199	1A	64	BB	BB	BB	BB	BB	BB	BB	BB	AB	BB	AB	BB	BB	BB	BB	BB	BB	AB	AB	BB	AB	BB	BB	BB	BB	BB	BB	BB	BB	AB	AB	AB	AB	AB	AB	BB	BB	BB	AB	AB	BB	BB	BB	BB	AB	BB	BB
IWA5226	1A	64	AA	AA	AA	AA	AA	AA	AA	AA	AB	AA	AB	AA	AA	AA	AA	AA	AA	AB	AB	AA	AB	AA	AA	AA	AA	AA	AA	AA	AA	AB	AB	AB	AB	AB	AB	AA	AA	AA	AB	AB	AA	AA	AA	AA	AB	AA	AA
IWA5636	1A	64	AA	AA	AA	AA	AA	AA	AA	AA	AB	AA	AB	AA	AA	AA	AA	AA	AA	AB	AB	AA	AB	AA	AA	AA	AA	AA	AA	AA	AA	AB	AB	AB	AB	AB	AB	AA	NN	AA	AB	AB	AA	AA	AA	AA	AB	AA	AA
IWA7385	1A	64	BB	BB	BB	BB	BB	BB	BB	BB	AB	BB	AB	BB	BB	BB	BB	BB	BB	AB	AB	BB	NN	BB	BB	BB	BB	BB	BB	BB	BB	AB	AB	AB	AB	AB	AB	BB	BB	BB	AB	AB	BB	BB	BB	BB	AB	BB	BB
IWA7713	1A	64	BB	BB	BB	BB	BB	BB	BB	BB	AB	BB	AB	BB	BB	BB	BB	BB	BB	AB	AB	BB	AB	BB	BB	BB	BB	BB	BB	BB	BB	AB	AB	AB	AB	AB	AB	BB	BB	BB	AB	AB	BB	BB	BB	BB	AB	BB	BB
IWA8238	1A	64	AA	AA	AA	AA	AA	AA	AA	AA	AB	AA	AB	AA	AA	AA	AA	AA	AA	AB	AB	AA	AB	AA	AA	AA	AA	AA	AA	AA	AA	AB	AB	AB	AB	AB	AB	AA	AA	AA	AB	AB	AA	AA	AA	AA	AB	AA	AA
IWA2853b	1A	64	AB	AB	AB	AB	AB	AB	AB	AB	BB	AB	BB	AB	AB	AB	AB	AB	AB	BB	BB	AB	BB	AB	AB	AB	AB	AB	AB	AB	AB	BB	BB	BB	BB	BB	BB	AB	AB	AB	BB	BB	AB	AB	AB	AB	BB	AB	AB
IWA8506b	1A	64	BB	BB	AB	AB	AB	AB	AB	AB	AA	BB	BB	AB	AB	BB	NN	AB	AB	AA	AA	AB	AA	AB	NN	AB	AB	AB	AB	AB	AB	AA	AA	AA	AA	AA	AA	AB	AB	AB	AA	AA	AB	AB	AB	BB	AA	AB	BB
IWA356	1A	65	AB	AA	AA	NN	AA	AA	AA	AA	AB	AA	AB	AA	AA	AA	AA	AA	AA	AB	AB	AA	AB	AA	AA	AA	AA	AA	AA	AA	AA	AB	AB	AB	AB	AB	AB	AA	NN	AB	AB	AB	AA	AA	AA	AA	AB	AA	AA
IWA639	1A	65	AA	AA	AA	AA	AA	AA	AA	AA	BB	AA	BB	AA	AA	AA	AA	AA	AA	BB	BB	AA	BB	AA	AA	AA	AA	AA	AA	AA	AA	BB	BB	BB	BB	BB	BB	AA	AB	AA	NN	BB	AA	AA	AA	AA	BB	AA	NN
IWA2854a	1A	65	AB	AB	AB	AB	AB	AB	AB	AB	BB	AB	BB	AB	AB	AB	AB	AB	AB	BB	BB	AB	BB	AB	AB	AB	AB	AB	AB	AB	AB	BB	BB	BB	BB	BB	BB	AB	AB	AB	BB	BB	AB	AB	AB	AB	BB	AB	AB
IWA1990	1A	66	BB	AB	AB	AB	AB	AB	AB	AB	BB	AB	BB	AB	AB	AB	AB	AB	AB	BB	BB	AB	BB	AB	AB	AB	AB	AB	AB	AB	AB	BB	BB	BB	BB	BB	BB	AB	AB	AB	BB	BB	AB	AB	AB	AB	BB	AB	BB
IWA1991	1A	66	AB	AB	AB	AB	AB	AB	AB	AB	AA	AB	AA	AB	AB	AB	AB	AB	AB	AA	AA	AB	AA	AB	AB	AB	AB	AB	AB	AB	AB	AA	AA	AA	AA	AA	AA	AB	AB	AB	AA	AA	AB	AB	AB	AB	AA	AB	AA
IWA6887	1A	66	AB	AB	AB	AB	AB	AB	AB	AB	BB	AB	BB	AB	AB	AB	AB	AB	AB	BB	BB	AB	BB	AB	AB	AB	AB	AB	AB	AB	AB	BB	BB	BB	BB	BB	BB	AB	AB	AB	BB	BB	AB	AB	AB	AB	BB	AB	BB
IWA7879	1A	66	BB	AB	AB	AB	AB	AB	AB	AB	BB	AB	BB	AB	AB	AB	AB	AB	AB	BB	BB	AB	BB	AB	AB	AB	AB	AB	AB	AB	AB	BB	BB	BB	BB	BB	BB	AB	AB	AB	BB	BB	AB	AB	AB	AB	BB	AB	BB
IWA3867	1A	67	AB	AA	AA	AB	AA	AA	AA	AA	AA	AA	AB	AB	AB	AB	AB	AB	AA	AB	AB	AB	AA	AB	AB	AA	AB	AB	AB	AB	AB	AB	AB	AB	AB	AB	AB	NN	AB	AB	AB	AB	AB	AA	AB	AA	AB	AA	AB
IWA4649	1A	67	AB	BB	BB	AB	BB	BB	BB	BB	BB	BB	AB	AB	AB	AB	AB	AB	BB	AB	AB	AB	BB	AB	AB	BB	AB	AB	AB	AB	AB	AB	AB	AB	AB	AB	AB	AB	AB	AB	AB	AB	AB	BB	AB	BB	AB	BB	AB
IWA4797	1A	67	BB	BB	BB	AB	BB	BB	BB	BB	BB	BB	AB	AB	AB	AB	AB	AB	BB	AB	AB	AB	BB	AB	AB	BB	AB	AB	AB	AB	AB	AB	AB	AB	AB	AB	AB	AB	AB	AB	AB	AB	AB	BB	AB	BB	AB	BB	AB
IWA4995b	1A	67	BB	AB	AA	BB	AA	AA	AA	AA	AA	AB	BB	BB	BB	BB	BB	BB	AB	BB	BB	BB	AB	BB	BB	AB	BB	BB	BB	BB	BB	BB	BB	BB	BB	BB	BB	NN	BB	BB	NN	BB	BB	AA	BB	AB	BB	AA	BB
IWA948	1A	69	AB	AB	AB	AB	AB	AB	AB	AB	AA	AB	AA	AB	AB	AB	AB	AB	AB	AA	AA	AB	AA	AB	AB	AB	AB	AB	AB	AB	AB	AA	AA	AA	AA	AA	AA	AB	NN	AB	AA	AA	AB	AB	AB	AB	AA	AB	AB
IWA1450	1A	69	AA	AA	AA	AA	AA	AA	AA	AA	AA	AA	AB	AA	AA	AA	AA	AA	AA	AB	AB	AA	AA	AA	AA	AA	AA	AA	AA	AA	AA	AB	AB	AB	AB	AB	AB	AA	AB	AA	AB	AB	AA	AA	AA	AA	AB	AA	AB
IWA1482	1A	69	BB	BB	BB	BB	BB	BB	BB	BB	AA	BB	AA	BB	BB	BB	BB	BB	BB	AA	AA	BB	AA	BB	BB	BB	BB	BB	BB	BB	BB	AA	AA	AA	AA	AA	AA	BB	NN	BB	AB	AA	BB	BB	BB	BB	AA	BB	BB
IWA1933	1A	69	AB	BB	BB	BB	BB	AB	AB	AB	AB	BB	AB	BB	BB	BB	BB	BB	BB	AB	AB	BB	AB	BB	BB	AB	BB	BB	BB	BB	BB	AB	AB	AB	AB	AB	AB	BB	NN	BB	AB	AB	BB	BB	BB	BB	AB	BB	BB
IWA2057	1A	69	AB	AB	AB	AB	AB	AB	AB	AB	AA	AB	AA	AB	AB	AB	AB	AB	AB	AA	AA	AB	AA	AB	AB	AB	AB	AB	AB	AB	AB	AA	AA	AA	AA	AA	AA	AB	NN	AB	AA	AA	AB	AB	AB	AB	AA	AB	AB
IWA2289	1A	69	AB	AB	AB	NN	AB	AB	AB	AB	AA	AB	AA	AB	AB	AB	AB	AB	AB	AA	AA	AB	AA	AB	AB	AB	AB	AB	AB	AB	AB	AA	AA	AA	AA	AA	AA	AB	AB	AB	AA	AA	AB	AB	AB	AB	AA	AB	AB
IWA2337	1A	69	BB	BB	BB	BB	BB	BB	BB	BB	AA	BB	AA	BB	BB	BB	BB	BB	BB	AA	AA	BB	AA	BB	BB	BB	BB	BB	BB	BB	BB	AA	AA	AA	AA	AA	AA	BB	NN	BB	AB	AA	BB	BB	BB	BB	AA	BB	BB
IWA2456	1A	69	BB	BB	BB	BB	BB	BB	BB	BB	AB	BB	AB	BB	BB	BB	BB	BB	BB	AB	AB	BB	AB	BB	BB	BB	BB	BB	BB	BB	BB	AB	AB	AB	AB	AB	AB	BB	BB	BB	AB	AB	BB	BB	BB	BB	AB	BB	BB
IWA2615	1A	69	AA	AA	AA	AA	AA	AA	AA	AA	AB	AA	AB	AA	AA	AA	AA	AA	AA	AB	AB	AA	AB	AA	AA	AA	AA	AA	AA	AA	AA	AB	AB	AB	AB	AB	AB	AA	AA	AA	AB	AB	AA	AA	AA	AA	AB	AA	AA
IWA2851	1A	69	BB	BB	BB	BB	BB	BB	BB	BB	AA	BB	AA	BB	BB	BB	BB	BB	BB	AA	AA	BB	AA	BB	BB	BB	BB	BB	BB	BB	BB	AA	AA	AB	AA	AA	AA	BB	NN	BB	AB	AA	BB	BB	BB	BB	AA	BB	BB
IWA2871	1A	69	BB	BB	BB	BB	BB	BB	BB	BB	AB	BB	AB	BB	BB	BB	BB	BB	BB	AB	AB	BB	AB	BB	BB	BB	BB	BB	BB	BB	BB	AB	AB	AB	AB	AB	AB	BB	NN	BB	AB	AB	BB	BB	BB	BB	AB	BB	BB
IWA2957	1A	69	BB	BB	BB	BB	BB	BB	BB	BB	AB	BB	AB	BB	BB	BB	BB	BB	BB	AB	AB	BB	AB	BB	BB	BB	BB	BB	BB	BB	BB	AB	AB	AB	AB	AB	AB	BB	BB	BB	AB	AB	BB	BB	BB	BB	AB	BB	BB
IWA3073	1A	69	BB	BB	BB	BB	BB	NN	BB	BB	AA	BB	AA	BB	BB	BB	BB	BB	BB	AA	AA	BB	AA	BB	BB	BB	BB	BB	BB	BB	BB	AA	AA	AA	AA	AA	AA	BB	BB	BB	NN	AA	BB	BB	BB	BB	AA	BB	BB
IWA3147	1A	69	AA	AA	AA	AA	AA	AA	AA	AA	AB	AA	AB	AA	AA	AA	AA	AA	AA	AB	AB	AA	AB	AA	AA	AA	AA	AA	AA	AA	AA	AB	AB	AB	AB	AB	AB	AA	AA	AA	AB	AB	AA	AA	AA	AA	AB	AA	AA
IWA3249	1A	69	BB	BB	BB	BB	BB	BB	BB	BB	AB	BB	AB	BB	BB	BB	BB	BB	BB	AB	AB	BB	AB	BB	BB	BB	BB	BB	BB	BB	BB	AB	AB	AB	AB	AB	AB	BB	BB	BB	AB	AB	BB	BB	BB	BB	AB	BB	BB
IWA3254	1A	69	AB	BB	BB	BB	BB	AB	AB	AB	AB	BB	AB	BB	BB	BB	BB	BB	BB	AB	AB	BB	BB	BB	BB	AB	BB	BB	BB	BB	BB	AB	AB	AB	AB	AB	AB	BB	NN	BB	AB	AB	BB	BB	BB	BB	AB	BB	AB
IWA3337	1A	69	BB	BB	BB	BB	BB	BB	BB	BB	AB	BB	AB	BB	BB	BB	BB	BB	BB	AB	AB	BB	AB	BB	BB	BB	BB	BB	BB	BB	BB	AB	AB	AB	AB	AB	AB	BB	NN	BB	AB	AB	BB	BB	BB	BB	AB	BB	BB
IWA3346	1A	69	AA	AA	AA	AA	AA	AA	AA	AA	AA	AA	AB	AA	AA	AA	AA	AA	AA	AB	AB	AA	AA	AA	AA	AA	AA	AA	AA	AA	AA	AB	AB	AB	AB	AB	AB	AA	AB	AA	AB	AB	AA	AA	AA	AA	AB	AA	AB
IWA3442	1A	69	BB	BB	BB	BB	BB	BB	BB	BB	AB	BB	AB	BB	BB	BB	BB	BB	BB	AB	AB	BB	AB	BB	BB	BB	BB	BB	BB	BB	BB	AB	AB	AB	AB	AB	AB	BB	BB	BB	AB	AB	BB	BB	BB	BB	AB	BB	BB
IWA3534	1A	69	BB	BB	BB	BB	BB	BB	BB	BB	NN	BB	AA	BB	BB	BB	BB	NN	BB	NN	NN	BB	NN	BB	BB	BB	BB	BB	BB	BB	BB	AA	AA	AA	AA	AA	AA	BB	BB	BB	AB	AA	BB	BB	BB	BB	AA	BB	NN
IWA3612	1A	69	BB	BB	BB	BB	BB	BB	BB	BB	AA	BB	AA	BB	BB	BB	BB	BB	BB	AA	AA	BB	AA	BB	BB	BB	BB	BB	BB	BB	BB	AA	AA	AA	AA	AA	AA	BB	NN	BB	AB	AA	BB	BB	BB	BB	AA	BB	BB
IWA3685	1A	69	BB	BB	BB	BB	BB	BB	BB	BB	AB	BB	AB	BB	BB	BB	BB	BB	BB	AB	AB	BB	NN	BB	BB	BB	BB	BB	BB	BB	BB	AB	AB	AB	AB	AB	AB	BB	BB	BB	AB	AB	BB	BB	BB	BB	AB	BB	BB
IWA3689	1A	69	BB	BB	BB	BB	BB	BB	BB	BB	AB	BB	AB	BB	BB	BB	BB	BB	BB	AB	AB	BB	AB	BB	BB	BB	BB	BB	BB	BB	BB	AB	AB	AB	AB	AB	AB	BB	BB	BB	AB	AB	BB	BB	BB	BB	AB	BB	BB
IWA3898	1A	69	BB	BB	BB	BB	BB	BB	BB	BB	AB	BB	AB	BB	BB	BB	BB	BB	BB	AB	AB	BB	AB	BB	BB	BB	BB	BB	BB	BB	BB	AB	AB	AB	AB	AB	AB	BB	NN	BB	AB	AB	BB	BB	BB	BB	AB	BB	BB
IWA3952	1A	69	BB	BB	BB	BB	BB	BB	BB	BB	AB	BB	AB	BB	BB	BB	BB	BB	BB	AB	AB	BB	AB	BB	BB	BB	BB	BB	BB	BB	BB	AB	AB	AB	AB	AB	AB	BB	BB	BB	AB	AB	BB	BB	BB	BB	AB	BB	BB
IWA4020	1A	69	AA	AA	AA	AA	AA	AA	AA	AA	AB	AA	AB	AA	AA	AA	AA	AA	AA	AB	AB	AA	AB	AA	AA	AA	AA	AA	AA	AA	AA	AB	AB	AB	AB	AB	AB	AA	AB	AA	AB	AB	AA	AA	AA	AA	AB	AA	AA
IWA4071	1A	69	AB	AA	AA	AA	AA	AB	AB	AB	AB	AA	AB	AA	AA	AA	AA	AA	AA	AB	AB	AA	AB	AA	AA	AB	AA	AA	AA	AA	AA	AB	AB	AB	AB	AB	AB	AA	AB	AA	AB	AB	AA	AA	AA	AA	AB	AA	AA
IWA4286	1A	69	AA	AA	AA	AA	AA	AA	AA	AA	AB	AA	AB	AA	AA	AA	AA	AA	AA	AB	AB	AA	AB	AA	AA	AA	AA	AA	AA	AA	AA	AB	AB	AB	AB	AB	AB	AA	AA	AA	AB	AB	AA	AA	AA	AA	AB	AA	AA
IWA4417	1A	69	AA	AA	AA	AA	AA	AA	AA	AA	AB	AA	AB	AA	AA	AA	AA	AA	AA	AB	AB	AA	AB	AA	AA	AA	AA	AA	AA	AA	AA	AB	AB	AB	AB	AB	AB	AA	NN	AA	AB	AB	AA	AA	AA	AA	AB	AA	AA
IWA4508	1A	69	BB	BB	BB	BB	BB	BB	BB	BB	AB	BB	AB	BB	BB	BB	BB	BB	BB	AB	AB	BB	AB	BB	BB	BB	BB	BB	BB	BB	BB	AB	AB	AB	AB	AB	AB	BB	BB	BB	AB	AB	BB	BB	BB	BB	AB	BB	BB
IWA4509	1A	69	BB	BB	BB	BB	BB	BB	BB	BB	AB	BB	AB	BB	BB	BB	BB	BB	BB	AB	AB	BB	AB	BB	BB	BB	BB	BB	BB	BB	BB	AB	AB	AB	AB	AB	AB	BB	BB	BB	AB	AB	BB	BB	BB	BB	AB	BB	BB
IWA4510	1A	69	AA	AA	AA	AA	AA	AA	AA	AA	AB	AA	AB	AA	AA	AA	AA	AA	AA	AB	AB	AA	AB	AA	AA	AA	AA	AA	AA	AA	AA	AB	AB	AB	AB	AB	AB	AA	AA	AA	AB	AB	AA	AA	AA	AA	AB	AA	AA
IWA4578	1A	69	AA	AA	AA	AA	AA	AA	AA	AA	BB	AA	BB	AA	AA	AA	AA	AA	AA	BB	BB	AA	BB	AA	AA	AA	AA	AA	AA	AA	AA	BB	BB	BB	BB	BB	BB	AA	NN	AA	NN	BB	AA	AA	AA	AA	BB	AA	AA
IWA4579	1A	69	AB	AB	AB	AB	AB	AB	AB	AB	BB	AB	BB	AB	AB	AB	AB	AB	AB	BB	BB	AB	BB	AB	AB	AB	AB	AB	AB	AB	AB	BB	BB	BB	BB	BB	BB	AB	AB	AB	BB	BB	AB	AB	AB	AB	BB	AB	NN
IWA4591	1A	69	BB	BB	BB	BB	BB	BB	BB	BB	AA	BB	AA	BB	BB	BB	BB	BB	BB	AA	AA	BB	AA	BB	BB	BB	BB	BB	BB	BB	BB	AA	AA	AA	AA	AA	AA	BB	NN	BB	NN	AA	BB	BB	BB	BB	AA	BB	BB
IWA4704	1A	69	BB	BB	BB	BB	BB	BB	BB	BB	NN	BB	AB	BB	BB	BB	BB	BB	BB	AB	AB	BB	AB	BB	BB	BB	BB	BB	BB	BB	BB	AB	AB	AB	AB	AB	AB	BB	BB	BB	AB	AB	BB	BB	BB	BB	AB	BB	BB
IWA4769	1A	69	BB	BB	BB	BB	BB	BB	BB	BB	AB	BB	AB	BB	BB	BB	BB	BB	BB	AB	AB	BB	AB	BB	BB	BB	BB	BB	BB	BB	BB	AB	AB	AB	AB	AB	AB	BB	BB	BB	AB	AB	BB	BB	BB	BB	AB	BB	BB
IWA4775	1A	69	AA	AA	AA	AA	AA	AA	AA	AA	AB	AA	AB	AA	AA	AA	AA	AA	AA	AB	AB	AA	AB	AA	AA	AA	AA	AA	AA	AA	AA	AB	AB	AB	AB	AB	AB	AA	NN	AA	AB	AB	AA	AA	AA	AA	AB	AA	AA
IWA4798	1A	69	AA	AA	AA	AA	AA	AA	AA	AA	AB	AA	AB	AA	AA	AA	AA	AA	AA	AB	AB	AA	AB	AA	AA	AA	AA	AA	AA	AA	AA	AB	AB	AB	AB	AB	AB	AA	AA	AA	AB	AB	AA	AA	AA	AA	AB	AA	AA
IWA5054	1A	69	AA	AA	AA	AA	AA	AA	AA	AA	AB	AA	AB	AA	AA	AA	AA	AA	AA	AB	AB	AA	AB	AA	AA	AA	AA	AA	AA	AA	AA	AB	AB	AB	AB	AB	AB	AA	AA	AA	AB	AB	AA	AA	AA	AA	AB	AA	AA
IWA5080	1A	69	BB	BB	BB	BB	BB	BB	BB	BB	BB	BB	AB	BB	BB	BB	BB	BB	BB	AB	AB	BB	BB	BB	BB	BB	BB	BB	BB	BB	BB	AB	AB	AB	AB	AB	AB	BB	BB	BB	AB	AB	BB	BB	BB	BB	AB	BB	AB
IWA5115	1A	69	BB	BB	BB	BB	BB	BB	BB	BB	AB	BB	AB	BB	BB	BB	BB	BB	BB	AB	AB	BB	AB	BB	BB	BB	BB	BB	BB	BB	BB	AB	AB	AB	AB	AB	AB	BB	BB	BB	AB	AB	BB	BB	BB	BB	AB	BB	AB
IWA5121	1A	69	AA	AA	AA	AA	NN	AA	AA	AA	NN	AA	AB	AA	AA	AA	AA	AA	AA	NN	NN	AA	NN	AA	AA	AA	AA	AA	AA	AA	AA	AB	AB	NN	AB	AB	AB	AA	AA	AA	AB	AB	AA	AA	AA	AA	AB	AA	AA
IWA5134	1A	69	BB	BB	BB	BB	BB	BB	BB	BB	AB	BB	AB	BB	BB	BB	BB	BB	BB	AB	AB	BB	AB	BB	BB	BB	BB	BB	BB	BB	BB	AB	AB	AB	AB	AB	AB	BB	BB	BB	AB	AB	BB	BB	BB	BB	AB	BB	BB
IWA5135	1A	69	BB	BB	BB	BB	BB	BB	BB	BB	AB	BB	AB	BB	BB	BB	BB	BB	BB	AB	AB	BB	AB	BB	BB	BB	BB	BB	BB	BB	BB	AB	AB	AB	AB	AB	AB	BB	BB	BB	AB	AB	BB	BB	BB	BB	AB	BB	BB
IWA5194	1A	69	BB	BB	BB	BB	BB	BB	BB	BB	AB	BB	AB	BB	BB	BB	BB	BB	BB	AB	AB	BB	AB	BB	BB	BB	BB	BB	BB	BB	BB	AB	AB	AB	AB	AB	AB	BB	BB	BB	AB	AB	BB	BB	BB	BB	AB	BB	BB
IWA5451	1A	69	BB	BB	BB	BB	BB	BB	BB	BB	AB	BB	AB	BB	BB	BB	BB	BB	BB	AB	AB	BB	AB	BB	BB	BB	BB	BB	BB	BB	BB	AB	AB	AB	AB	AB	AB	BB	BB	BB	AB	AB	BB	BB	BB	BB	AB	BB	BB
IWA6942	1A	69	AA	AA	AA	AA	AA	AA	AA	AA	BB	AA	BB	AA	AA	AA	AA	AA	AA	BB	BB	AA	BB	AA	AA	AA	AA	AA	AA	AA	AA	BB	BB	BB	BB	BB	BB	AA	NN	AA	AB	BB	AA	AA	AA	AA	BB	AA	AA
IWA7716	1A	69	AA	AA	AA	AA	AA	AA	AA	AA	AB	AA	AB	AA	AA	AA	AA	AA	AA	AB	AB	AA	AB	AA	AA	AA	AA	AA	AA	AA	AA	AB	AB	AB	AB	AB	AB	AA	NN	AA	AB	AB	AA	AA	AA	AA	AB	AA	AA
IWA8034	1A	69	AB	AB	AB	AB	AB	AB	AB	AB	BB	AB	BB	AB	AB	AB	AB	AB	AB	BB	BB	AB	BB	AB	AB	AB	AB	AB	AB	AB	AB	BB	BB	BB	BB	BB	BB	AB	AB	AB	BB	BB	AB	AB	AB	AB	BB	AB	AB
IWA8035	1A	69	BB	BB	BB	BB	BB	BB	BB	BB	AA	BB	AA	BB	BB	BB	BB	BB	BB	AA	AA	BB	AA	BB	BB	BB	BB	BB	BB	BB	BB	AA	AA	AA	AA	AA	AA	BB	NN	BB	AB	AA	BB	BB	BB	BB	AA	BB	BB
IWA8116	1A	69	AA	AA	AA	AA	AA	AA	AA	AA	AB	AA	AB	AA	AA	AA	AA	AA	AA	AB	AB	AA	AB	AA	AA	AA	AA	AA	AA	AA	AA	AB	AB	AB	AB	AB	AB	AA	AA	AA	AB	AB	AA	AA	AA	AA	AB	AA	AA
IWA8230	1A	69	AA	AA	AA	AA	AA	AA	AA	AA	AB	AA	AB	AA	AA	AA	AA	AA	AA	AB	AB	AA	AB	AA	AA	AA	AA	AA	AA	AA	AA	AB	AB	AB	AB	AB	AB	AA	AA	AA	AB	AB	AA	AA	AA	AA	AB	AA	AA
IWA8294	1A	69	AA	AA	AA	AA	AA	AA	AA	AA	AB	AA	AB	AA	AA	AA	AA	AA	AA	AB	AB	AA	AB	AA	AA	AA	AA	AA	AA	AA	AA	AB	AB	AB	AB	AB	AB	AA	NN	AA	AB	AB	AA	AA	AA	AA	AB	AA	AA
IWA8307	1A	69	BB	BB	BB	BB	BB	BB	BB	BB	BB	BB	AB	BB	BB	BB	BB	BB	BB	AB	AB	BB	BB	BB	BB	BB	BB	BB	BB	BB	BB	AB	AB	AB	AB	AB	AB	BB	BB	BB	AB	AB	BB	BB	BB	BB	AB	BB	AB
IWA8615	1A	69	AA	AA	AA	AA	AA	AA	AA	AA	AA	AA	AB	AA	AA	AA	AA	AA	AA	AB	AB	AA	AA	AA	AA	AA	AA	AA	AA	AA	AA	AB	AB	AB	AB	AB	AB	AA	AB	AA	AB	AB	AA	AA	AA	AA	AB	AA	AB
IWA2847b	1A	69	BB	BB	BB	BB	BB	BB	BB	BB	AA	BB	AA	BB	BB	BB	BB	BB	BB	AA	AA	BB	AA	BB	BB	BB	BB	BB	BB	BB	BB	AA	AA	AB	AA	AA	AA	BB	NN	BB	AB	AA	BB	BB	BB	BB	AA	BB	BB
IWA3686a	1A	69	AA	AA	AA	AA	AA	AA	AA	AA	AB	AA	AB	AA	AA	AA	AA	AA	AA	AB	AB	AA	AB	AA	AA	AA	AA	AA	AA	AA	AA	AB	AB	AB	AB	AB	AB	AA	NN	AA	AB	AB	AA	AA	AA	AA	AB	AA	AA
IWA710	1A	70	AA	AA	AB	AA	AA	AB	AB	AB	AB	AA	AB	AA	AA	AA	AA	AA	AA	AB	AB	AA	AA	AA	AA	AB	AA	AA	AA	AA	AA	AB	AB	AB	AB	AB	AB	NN	NN	AA	AB	AB	AA	AA	AA	AA	AB	AA	AB
IWA2655	1A	70	AA	AA	AB	AA	AA	AB	AB	AB	AB	AA	AB	AA	AA	AA	AA	AA	AA	AB	AB	AA	AA	AA	AA	AB	AA	AA	AA	AA	AA	AB	AB	AB	AB	AB	AB	NN	AB	AA	AB	AB	AA	AA	AA	AA	AB	AA	AB
IWA2922	1A	70	BB	BB	AA	BB	BB	AA	AA	AA	AA	BB	AA	BB	BB	BB	BB	BB	BB	AA	AA	BB	BB	BB	BB	AA	BB	BB	BB	BB	BB	AA	AA	AA	AA	AA	AA	NN	AB	BB	AA	AA	BB	BB	BB	BB	AA	BB	AA
IWA7421	1A	70	BB	BB	AB	BB	BB	AB	AB	AB	AB	BB	AB	BB	BB	BB	BB	BB	BB	AB	AB	BB	BB	BB	BB	AB	BB	BB	BB	BB	BB	AB	AB	AB	AB	AB	AB	BB	NN	BB	AB	AB	BB	BB	BB	BB	AB	BB	AB
IWA1803	1A	71	AA	AA	AA	AA	AA	AA	AA	AA	AB	AA	AB	AA	AA	AA	AA	AA	AA	AB	AB	AA	AB	AA	AA	AA	AA	AA	AA	AA	AA	AB	AB	AB	AB	AB	AB	AA	NN	AA	AB	AB	AA	AA	AA	AA	AB	AA	AA
IWA3740	1A	71	AA	AA	AA	AA	AA	AA	AA	AA	AB	AA	AB	AA	AA	AA	AA	AA	AA	AB	AB	AA	AB	AA	AA	AA	AA	AA	AA	AA	AA	AB	AB	AB	AB	AB	AB	AA	AA	AA	AB	AB	AA	AA	AA	AA	AB	AA	AA
IWA5435	1A	71	BB	BB	BB	BB	BB	BB	BB	BB	NN	BB	AB	BB	BB	BB	BB	BB	BB	NN	NN	BB	AB	BB	BB	BB	BB	BB	BB	BB	BB	AB	AB	AB	AB	AB	AB	BB	BB	BB	AB	AB	BB	BB	BB	BB	AB	BB	BB
IWA5702	1A	71	BB	BB	BB	BB	BB	BB	BB	BB	AB	BB	AB	BB	BB	BB	BB	BB	BB	AB	AB	BB	AB	BB	BB	BB	BB	BB	BB	BB	BB	AB	AB	AB	AB	AB	AB	BB	BB	BB	AB	AB	BB	BB	BB	BB	AB	BB	BB
IWA8440	1A	71	AA	AA	AA	AA	AA	AA	AA	AA	AB	AA	AB	AA	AA	AA	AA	AA	AA	AB	AB	AA	AB	AA	AA	AA	AA	AA	AA	AA	AA	AB	AB	AB	AB	AB	AB	AA	NN	AA	AB	AB	AA	AA	AA	AA	AB	AA	AA
IWA2438	1A	72	BB	BB	BB	BB	BB	BB	BB	BB	AB	BB	AB	BB	BB	BB	BB	BB	BB	AB	AB	BB	AB	BB	BB	BB	BB	BB	BB	BB	BB	AB	AB	AB	AB	AB	AB	BB	BB	BB	AB	AB	BB	BB	BB	BB	AB	BB	AB
IWA2651	1A	72	BB	BB	BB	NN	BB	BB	BB	BB	AB	BB	AB	BB	BB	BB	BB	BB	BB	AB	AB	BB	AB	BB	BB	BB	BB	BB	BB	BB	BB	AB	AB	AB	AB	AB	AB	BB	BB	BB	AB	AB	BB	BB	BB	BB	AB	BB	AB
IWA7505	1A	72	AA	AA	AA	NN	AA	AA	AA	AA	AB	AA	AB	AA	AA	AA	AA	AA	AA	AB	AB	AA	AB	AA	AA	AA	AA	AA	AA	AA	AA	AB	AB	AB	AB	AB	AB	AA	NN	AA	AB	AB	AA	AA	AA	AA	AB	AA	AB
IWA7922	1A	72	AB	AA	AA	NN	AA	AA	AA	AA	AB	AA	AB	AA	AA	AA	AA	AA	AA	AB	AB	AA	AB	AA	AA	AA	AA	AA	AA	AA	AA	AB	AB	AB	AB	AB	AB	AA	AA	AA	AB	AB	AA	AA	AA	AA	AB	AA	AB
IWA8236	1A	72	AA	AA	AA	NN	AA	AA	AA	AA	AB	AA	AB	AA	AA	AA	AA	AA	AA	AB	AB	AA	AB	AA	AA	AA	AA	AA	AA	AA	AA	AB	AB	AB	AB	AB	AB	AA	NN	AA	AB	AB	AA	AA	AA	AA	AB	AA	AB
IWA8394	1A	72	AA	AA	AA	NN	AA	AA	AA	AA	AB	AA	AB	AA	AA	AA	AA	AA	AA	AB	AB	AA	AB	AA	AA	AA	AA	AA	AA	AA	AA	AB	AB	AB	AB	AB	AB	AA	NN	AA	AB	AB	AA	AA	AA	AA	AB	AA	AB
IWA1078	1A	73	BB	BB	BB	BB	BB	BB	BB	BB	BB	BB	AB	BB	BB	BB	BB	BB	BB	AB	AB	BB	BB	BB	BB	BB	BB	BB	BB	BB	BB	AB	AB	AB	AB	AB	AB	BB	BB	AB	AB	AB	BB	BB	BB	BB	AB	BB	BB
IWA1952	1A	73	BB	BB	BB	AB	BB	BB	BB	BB	BB	BB	BB	AB	AB	AB	AB	AB	BB	BB	BB	AB	BB	AB	AB	BB	AB	AB	AB	AB	AB	BB	BB	BB	BB	BB	BB	AB	AB	BB	BB	BB	AB	BB	AB	BB	BB	BB	AB
IWA3882	1A	73	BB	BB	BB	AA	BB	BB	BB	BB	AA	BB	BB	AA	AA	AA	AA	NN	AB	BB	BB	AA	AA	AA	AA	BB	AA	AA	AA	AA	AA	BB	BB	BB	BB	BB	BB	AB	AB	BB	BB	BB	AA	BB	AA	BB	BB	BB	NN
IWA3883	1A	73	BB	BB	BB	AB	BB	BB	BB	BB	AB	BB	BB	AB	AB	AB	AB	AB	BB	BB	BB	AB	AB	AB	AB	BB	AB	AB	AB	AB	AB	BB	BB	BB	BB	BB	BB	AB	AB	BB	BB	BB	AB	BB	AB	BB	BB	BB	AB
IWA3884	1A	73	BB	AB	AB	BB	AB	AB	AB	AB	BB	AB	AB	BB	BB	BB	BB	BB	BB	AB	AB	BB	BB	BB	BB	AB	BB	BB	BB	BB	BB	AB	AB	AB	AB	AB	AB	BB	BB	AB	AB	AB	BB	AB	BB	AB	AB	AB	BB
IWA1613	1A	73	AA	AA	AA	AB	AA	AA	AA	AA	AB	AA	AA	AB	AB	AB	AB	AB	AA	AB	AB	AB	AB	AB	AB	AA	AB	AB	AB	AB	AB	AB	AB	AB	AB	AB	AB	AB	AB	AA	AB	AB	AB	AA	AB	AA	AB	AA	NN
IWA1806	1A	73	AA	AA	AA	AB	AA	AA	AA	AA	AB	AA	AA	AB	AB	AB	AB	AB	AA	AB	AB	AB	AB	AB	AB	AA	AB	AB	AB	AB	AB	AB	AB	AB	AB	AB	AB	AB	AB	AA	AB	AB	AB	AA	AB	AA	AB	AA	AB
IWA2629	1A	73	AA	AA	AA	AB	AA	AA	AA	AA	AB	AA	AA	AB	AB	AB	AB	AB	AA	AB	AB	AB	AB	AB	AB	AA	AB	AB	AB	AB	AB	AB	AB	AB	AB	AB	AB	AB	AB	AA	AB	AB	AB	AA	AB	AA	AB	AA	AB
IWA2762	1A	73	AB	AB	AB	AA	AB	AB	AB	AB	AA	AB	AB	AA	AA	AA	AA	AA	AB	AA	AA	AA	AA	AA	AA	AB	AA	AA	AA	AA	AA	AA	AA	AA	AA	AA	AA	NN	AA	AB	NN	AA	AA	AB	AA	AB	AA	AB	AA
IWA3536	1A	73	AB	AB	AB	BB	AB	AB	AB	AB	BB	AB	AB	BB	BB	BB	BB	BB	AB	BB	BB	BB	BB	BB	BB	AB	BB	BB	BB	BB	BB	BB	BB	BB	BB	BB	BB	NN	BB	AB	BB	BB	BB	AB	BB	AB	BB	AB	BB
IWA3538	1A	73	BB	BB	BB	AB	BB	BB	BB	BB	AB	BB	BB	AB	AB	AB	AB	AB	BB	AB	AB	AB	AB	AB	AB	BB	AB	AB	AB	AB	AB	AB	AB	AB	AB	AB	AB	AB	AB	BB	AB	AB	AB	BB	AB	BB	AB	BB	AB
IWA4852	1A	73	BB	BB	BB	AA	BB	BB	BB	BB	AA	BB	BB	AA	AA	AA	AA	AA	BB	AA	AA	AA	AA	AA	AA	BB	AA	AA	AA	AA	AA	AA	AA	AA	AA	AA	AA	AB	AA	BB	AB	AA	AA	BB	AA	BB	AA	BB	AA
IWA6622	1A	73	BB	BB	BB	AA	BB	BB	BB	BB	AA	BB	BB	AA	AA	AA	NN	AA	BB	AA	AA	AA	AA	AA	AA	BB	AA	AA	AA	AA	AA	AA	AA	AA	AA	AA	AA	AB	AA	BB	NN	AA	AA	BB	AA	BB	AA	BB	AB
IWA6984	1A	73	AA	AA	AA	AB	AA	AA	AA	AA	AB	AA	AA	AB	AB	AB	AB	AB	AA	AB	AB	AB	AB	AB	AB	AA	AB	AB	AB	AB	AB	AB	AB	AB	AB	AB	AB	AB	AB	AA	AB	AB	AB	AA	AB	AA	AB	AA	AB
IWA6985	1A	73	AB	BB	BB	AB	BB	BB	BB	BB	AB	BB	AB	AB	AB	AB	AB	AB	BB	AB	AB	AB	AB	AB	AB	BB	AB	AB	AB	AB	AB	AB	AB	AB	AB	AB	AB	AB	AB	AB	AB	AB	AB	BB	AB	BB	AB	BB	AB
IWA8198	1A	73	BB	BB	BB	AB	BB	BB	BB	BB	AB	BB	BB	AB	AB	AB	AB	AB	BB	AB	AB	AB	AB	AB	AB	BB	AB	AB	AB	AB	AB	AB	AB	AB	AB	AB	AB	AB	AB	BB	AB	AB	AB	BB	AB	BB	AB	BB	AB
IWA5031	1A	73	BB	BB	BB	AB	BB	BB	BB	BB	AB	BB	BB	AB	AB	AB	AB	AB	BB	AB	AB	AB	AB	AB	AB	BB	AB	AB	AB	AB	AB	AB	AB	AB	AB	AB	AB	AB	AB	BB	AB	AB	AB	BB	AB	BB	AB	BB	AB
IWA8026	1A	73	AA	AA	AA	AB	AA	AA	AA	AA	AB	AA	AA	AB	AB	AB	AB	AB	AA	AB	AB	AB	AB	AB	AB	AA	AB	AB	AB	AB	AB	AB	AB	AB	AB	AB	AB	AB	AB	AA	AB	AB	AB	AA	AB	AA	AB	AA	AB
IWA3806	1A	74	BB	BB	BB	AB	BB	BB	BB	BB	AB	BB	BB	AB	AB	AB	AB	AB	BB	AB	AB	AB	BB	AB	AB	BB	AB	AB	AB	AB	AB	AB	AB	AB	AB	AB	AB	AB	AB	BB	AB	AB	AB	BB	AB	BB	AB	BB	AB
IWA2287	1A	74	BB	BB	BB	AB	BB	BB	BB	BB	AB	BB	BB	AB	AB	AB	AB	AB	BB	AB	NN	AB	BB	AB	AB	BB	AB	AB	AB	AB	AB	AB	AB	AB	AB	AB	AB	AB	AB	BB	NN	AB	AB	BB	AB	BB	AB	BB	AB
IWA490	1A	74	AA	AA	AA	AB	AA	AA	AA	AA	AB	AA	AA	AB	AB	AB	AB	AB	AA	AB	AB	AB	NN	AB	AB	AA	AB	AB	AB	AB	AB	AB	AB	AB	AB	AB	AB	AB	AB	AA	AB	AB	AB	AA	AB	AA	AB	AA	AB
IWA3957	1A	74	BB	BB	BB	AB	BB	BB	BB	BB	AB	BB	BB	AB	AB	AB	AB	AB	BB	AB	AB	AB	BB	AB	AB	BB	AB	AB	AB	AB	AB	AB	AB	AB	AB	AB	AB	AB	AB	BB	AB	AB	AB	BB	AB	BB	AB	BB	AB
IWA6971	1A	74	BB	BB	BB	AB	BB	BB	BB	BB	AB	BB	AB	AB	AB	AB	AB	AB	BB	AB	AB	AB	AB	AB	AB	BB	AB	AB	AB	AB	AB	AB	AB	AB	AB	AB	AB	AB	AB	AB	AB	AB	AB	BB	AB	BB	AB	BB	AB
IWA42	1A	75	AA	AA	AA	AB	AA	AA	AA	AA	BB	AA	BB	BB	BB	BB	BB	BB	AA	BB	BB	BB	BB	BB	BB	AA	BB	BB	BB	BB	BB	BB	BB	BB	BB	BB	BB	AB	BB	BB	NN	BB	BB	AA	BB	AA	BB	AA	BB
IWA1279	1A	75	BB	BB	BB	AB	BB	BB	BB	BB	AB	BB	AB	AB	AB	AB	AB	AB	BB	AB	AB	AB	AB	AB	AB	BB	AB	AB	AB	AB	AB	AB	AB	AB	AB	AB	AB	AB	AB	AB	AB	AB	AB	BB	AB	BB	AB	BB	AB
IWA2981	1A	75	BB	BB	BB	AB	BB	BB	BB	BB	AB	BB	AB	AB	AB	AB	AB	AB	BB	AB	AB	AB	AB	AB	AB	BB	AB	AB	AB	AB	AB	AB	AB	AB	AB	AB	AB	AB	AB	AB	AB	AB	AB	BB	AB	BB	AB	BB	AB
IWA2982	1A	75	BB	BB	BB	NN	BB	BB	BB	BB	AA	BB	AA	AA	AA	AA	AA	AA	BB	AA	AA	AA	AA	AA	AA	BB	AA	AA	AA	AA	AA	AA	AA	AA	AA	AA	AA	AB	AA	AA	NN	AA	AA	BB	AA	BB	AA	BB	AA
IWA3528	1A	75	AB	AB	AB	NN	AB	AB	AB	AB	BB	AB	BB	BB	BB	BB	BB	BB	AB	BB	BB	BB	BB	BB	BB	AB	BB	BB	BB	BB	BB	BB	BB	BB	BB	BB	BB	NN	BB	BB	NN	BB	BB	AB	BB	AB	BB	AB	BB
IWA3532	1A	75	BB	BB	BB	AB	BB	BB	BB	BB	AB	BB	AB	AB	AB	AB	AB	AB	BB	AB	AB	AB	AB	AB	AB	BB	AB	AB	AB	AB	AB	AB	AB	AB	AB	AB	AB	AB	AB	AB	AB	AB	AB	BB	AB	BB	AB	BB	AB
IWA3533	1A	75	AB	AB	AB	NN	AB	AB	AB	AB	AA	AB	AA	AA	AA	AA	AA	AA	AB	AA	AA	AA	AA	AA	AA	AB	AA	AA	AA	AA	AA	AA	AA	AA	AA	AA	AA	NN	AA	AA	AA	AA	AA	AB	AA	AB	AA	AB	AA
IWA3665	1A	75	BB	BB	BB	AB	BB	BB	BB	BB	AB	BB	BB	AB	AB	AB	AB	AB	BB	AB	AB	AB	BB	AB	AB	BB	AB	AB	AB	AB	AB	AB	AB	AB	AB	AB	AB	AB	AB	BB	AB	AB	AB	BB	AB	BB	AB	BB	AB
IWA3695	1A	75	BB	BB	BB	AB	BB	BB	BB	BB	AB	BB	AB	AB	AB	AB	AB	AB	BB	AB	AB	AB	AB	AB	AB	BB	AB	AB	AB	AB	AB	AB	AB	AB	AB	AB	AB	AB	AB	AB	AB	AB	AB	BB	AB	BB	AB	BB	AB
IWA3955	1A	75	AA	AA	AA	AB	AA	AA	AA	AA	AB	AA	AA	AB	AB	AB	AB	AB	AA	AB	AB	AB	NN	AB	AB	AA	AB	AB	AB	AB	AB	AB	AB	AB	AB	AB	AB	AB	AB	AA	AB	AB	AB	AA	AB	AA	AB	AA	AB
IWA3956	1A	75	AA	AA	AA	AB	AA	AA	AA	AA	BB	AA	AA	BB	BB	BB	BB	BB	AA	BB	BB	BB	BB	BB	BB	AA	BB	BB	BB	BB	BB	BB	BB	BB	BB	BB	BB	AB	BB	AA	NN	BB	BB	AA	BB	AA	BB	AA	BB
IWA4265	1A	75	AB	AB	AB	BB	AB	AB	AB	AB	BB	AB	BB	BB	BB	BB	BB	BB	AB	BB	BB	BB	BB	BB	BB	AB	BB	BB	BB	BB	BB	BB	BB	BB	BB	BB	BB	BB	BB	BB	BB	BB	BB	AB	BB	AB	BB	AB	BB
IWA4576	1A	75	BB	BB	BB	AB	BB	BB	BB	BB	AA	BB	AA	AA	AA	AA	AA	AA	BB	AA	AA	AA	AA	AA	AA	BB	AA	AA	AA	AA	AA	AA	AA	AA	AA	AA	AA	AB	AA	AA	AB	AA	AA	BB	AA	BB	AA	BB	AA
IWA4577	1A	75	BB	BB	BB	AB	BB	BB	BB	BB	AA	BB	AA	AA	AA	AA	AA	AA	BB	AA	AA	AA	AA	AA	AA	BB	AA	AA	AA	AA	AA	AA	AA	AA	AA	AA	AA	AB	AA	AA	AB	AA	AA	BB	AA	BB	AA	BB	AA
IWA4661	1A	75	AB	AB	AB	AA	AB	AB	AB	AB	AA	AB	AA	AA	AA	AA	AA	AA	AB	AA	AA	AA	AA	AA	AA	AB	AA	AA	AA	AA	AA	AA	AA	AA	AA	AA	AA	AA	AA	AA	AA	AA	AA	AB	AA	AB	AA	AB	AA
IWA5009	1A	75	BB	BB	BB	AB	BB	BB	BB	BB	AB	BB	BB	AB	AB	AB	AB	AB	BB	AB	AB	AB	BB	AB	AB	BB	AB	AB	AB	AB	AB	AB	AB	AB	AB	AB	AB	AB	AB	BB	AB	AB	AB	BB	AB	BB	AB	BB	AB
IWA5010	1A	75	BB	BB	BB	AB	BB	BB	BB	BB	AB	BB	BB	AB	AB	AB	AB	AB	BB	AB	AB	AB	AB	AB	AB	BB	AB	AB	AB	AB	AB	AB	AB	AB	AB	AB	AB	AB	AB	BB	AB	AB	AB	BB	AB	BB	AB	BB	AB
IWA5011	1A	75	AA	AA	AA	AB	AA	AA	AA	AA	AB	AA	AA	AB	AB	AB	AB	AB	AA	AB	AB	AB	AA	AB	AB	AA	AB	AB	AB	AB	AB	AB	AB	AB	AB	AB	AB	AB	AB	AA	AB	AB	AB	AA	AB	AA	AB	AA	AB
IWA5083	1A	75	AB	AB	AB	BB	AB	AB	AB	AB	BB	AB	BB	BB	BB	BB	BB	BB	AB	BB	BB	BB	BB	BB	BB	AB	BB	BB	BB	BB	BB	BB	BB	BB	BB	BB	BB	NN	BB	BB	BB	BB	BB	AB	BB	AB	BB	AB	BB
IWA5084	1A	75	AB	AB	AB	AA	AB	AB	AB	AB	AA	AB	AA	AA	AA	AA	AA	AA	AB	AA	AA	AA	AA	AA	AA	AB	AA	AA	AA	AA	AA	AA	AA	AA	AA	AA	AA	NN	AA	AA	AA	AA	AA	AB	AA	AB	AA	AB	AA
IWA5268	1A	75	AB	AB	AB	AA	AB	AB	AB	AB	AA	AB	AA	AA	AA	AA	AA	AA	AB	AA	AA	AA	AA	AA	AA	AB	AA	AA	AA	AA	AA	AA	AA	AA	AA	AA	AA	AA	AA	AA	AA	AA	AA	AB	AA	AB	AA	AB	AA
IWA6031	1A	75	BB	BB	BB	AB	BB	BB	BB	BB	AB	BB	AB	AB	AB	AB	AB	AB	BB	AB	AB	AB	AB	AB	AB	BB	AB	AB	AB	AB	AB	AB	AB	AB	AB	AB	AB	AB	AB	AB	AB	AB	AB	BB	AB	BB	AB	BB	AB
IWA6972	1A	75	AA	AA	AA	AB	AA	AA	AA	AA	BB	AA	BB	BB	BB	BB	BB	BB	AA	BB	BB	BB	BB	BB	BB	AA	BB	BB	BB	BB	BB	BB	BB	BB	BB	BB	BB	AB	BB	BB	NN	BB	BB	AA	BB	AA	BB	AA	BB
IWA7065	1A	75	BB	BB	BB	AB	BB	BB	BB	BB	AA	BB	AA	AA	AA	AA	AA	AA	BB	AA	AA	AA	AA	AA	AA	BB	AA	AA	AA	AA	AA	AA	AA	AA	AA	AA	AA	AB	AA	AA	AB	AA	AA	BB	AA	BB	AA	BB	AA
IWA7104	1A	75	AB	AB	AB	NN	AB	AB	AB	AB	AA	AB	AA	AA	AA	AA	AA	AA	AB	AA	AA	AA	AA	AA	AA	AB	AA	AA	AA	AA	AA	AA	AA	AA	AA	AA	AA	NN	AA	AA	AA	AA	AA	AB	AA	AB	AA	AB	AA
IWA7945	1A	75	BB	BB	BB	AB	BB	BB	BB	BB	AB	BB	AB	AB	AB	AB	AB	AB	BB	AB	AB	AB	AB	AB	AB	BB	AB	AB	AB	AB	AB	AB	AB	AB	AB	AB	AB	AB	AB	AB	AB	AB	AB	BB	AB	BB	AB	BB	AB
IWA7779b	1A	75	AB	AB	AB	BB	AB	AB	AB	AB	BB	AB	BB	BB	BB	BB	BB	BB	AB	BB	BB	BB	BB	BB	BB	AB	BB	BB	BB	BB	BB	BB	BB	BB	BB	BB	BB	BB	BB	BB	BB	BB	BB	AB	BB	AB	BB	AB	BB
IWA5631	1A	75	BB	BB	BB	AB	BB	BB	BB	BB	BB	BB	BB	AB	AB	AB	AB	AB	BB	AB	AB	AB	BB	AB	AB	BB	AB	AB	AB	AB	AB	AB	AB	AB	AB	AB	AB	AB	AB	BB	AB	AB	AB	BB	AB	BB	AB	BB	NN
IWA5952	1A	76	BB	BB	AB	BB	AB	AB	AB	AB	BB	BB	BB	BB	BB	BB	BB	BB	AB	BB	BB	BB	BB	BB	BB	AB	BB	BB	BB	BB	BB	BB	BB	BB	BB	BB	BB	BB	BB	BB	BB	BB	BB	AB	BB	AB	BB	AB	BB
IWA1785	1A	76	AA	AA	AB	AA	AB	AB	AB	AB	AA	AA	AA	AA	AA	AA	AA	AA	AB	AA	AA	AA	AA	AA	AA	AB	AA	AA	AA	AA	AA	AA	AA	AA	AA	AA	AA	AA	AA	AA	AA	AA	AA	AB	AA	AB	AA	AB	AA
IWA1807	1A	76	AA	AA	AB	AA	AB	AB	AB	AB	AA	AA	AA	AA	AA	AA	AA	AA	AB	AA	AA	AA	AA	AA	AA	AB	AA	AA	AA	AA	AA	AA	AA	AA	AA	AA	AA	NN	AA	AA	AA	AA	AA	AB	AA	AB	AA	AB	AA
IWA2630	1A	76	BB	BB	AB	BB	AB	AB	AB	AB	BB	BB	BB	BB	BB	BB	BB	BB	AB	BB	BB	BB	BB	BB	BB	AB	BB	BB	BB	BB	BB	BB	BB	BB	BB	BB	BB	BB	BB	BB	BB	BB	BB	AB	BB	AB	BB	AB	BB
IWA3451	1A	76	BB	BB	AA	BB	AA	AA	AA	AA	BB	BB	BB	BB	BB	BB	BB	BB	AA	BB	BB	BB	BB	BB	BB	AA	BB	BB	BB	BB	BB	BB	BB	BB	BB	BB	BB	AB	BB	BB	AB	BB	BB	AA	BB	AA	BB	AA	BB
IWA3472	1A	76	BB	BB	AA	BB	AA	AA	AA	AA	BB	BB	BB	BB	BB	BB	BB	BB	AA	BB	BB	BB	BB	BB	BB	AA	BB	BB	BB	BB	BB	BB	BB	BB	BB	BB	BB	NN	BB	BB	NN	BB	BB	AA	BB	AA	BB	AA	BB
IWA3473	1A	76	BB	BB	AB	BB	AB	AB	AB	AB	BB	BB	BB	BB	BB	BB	BB	BB	AB	BB	BB	BB	BB	BB	BB	AB	BB	BB	BB	BB	BB	BB	BB	BB	BB	BB	BB	BB	BB	BB	BB	BB	BB	AB	BB	AB	BB	AB	BB
IWA6044	1A	76	BB	BB	AB	BB	AB	BB	BB	BB	BB	BB	BB	BB	BB	BB	BB	BB	AB	BB	BB	BB	BB	BB	BB	BB	BB	BB	BB	BB	BB	BB	BB	BB	BB	BB	BB	BB	BB	BB	BB	BB	BB	AB	BB	AB	BB	AB	BB
IWA7241	1A	76	BB	BB	AB	BB	AB	AB	AB	AB	BB	BB	BB	BB	BB	BB	BB	BB	AB	BB	BB	BB	BB	BB	BB	AB	BB	BB	BB	BB	BB	BB	BB	BB	BB	BB	BB	BB	BB	BB	BB	BB	BB	AB	BB	AB	BB	AB	BB
IWA7677	1A	76	BB	BB	AB	BB	AB	AB	AB	AB	BB	BB	BB	BB	BB	BB	BB	BB	AB	BB	BB	BB	BB	BB	BB	AB	BB	BB	BB	BB	BB	BB	BB	BB	BB	BB	BB	BB	BB	BB	BB	BB	BB	AB	BB	AB	BB	AB	BB
IWA7557	1A	76	BB	BB	AB	BB	AB	AB	AB	AB	BB	BB	BB	BB	BB	BB	BB	BB	AB	BB	BB	BB	BB	BB	BB	AB	BB	BB	BB	BB	BB	BB	BB	BB	BB	BB	BB	BB	BB	BB	BB	BB	BB	AB	BB	AB	BB	AB	BB
IWA1307	1A	76	BB	BB	AA	AA	AA	AA	AA	AA	BB	BB	AA	AA	NN	AA	AA	AA	AA	AA	AA	AA	BB	AA	AB	AA	AA	AA	AA	AA	AA	NN	BB	BB	AA	BB	AB	AB	BB	AA	AA	AA	AA	AA	AA	AA	NN	AA	BB
IWA2768	1A	76	AA	AB	AA	AA	AA	AA	AA	AA	AB	AB	AA	AA	AB	AA	AA	AA	AA	AA	AA	AA	AA	AA	AB	AA	AA	AA	AA	AA	AA	NN	AB	AB	AA	AB	AB	AB	AB	AA	AA	AA	AA	AA	AA	AA	AA	AA	AB
IWA5310	1A	76	AB	AB	AA	AA	AA	AA	AA	AA	AB	AB	AA	AA	AB	AA	AA	AA	AA	AA	AA	AA	AB	AA	AB	AA	AA	AA	AA	AA	AA	AA	AA	AB	AA	AB	NN	NN	AB	AA	AA	AA	AA	AA	AA	AA	AA	AA	AB
IWA6497	1A	76	AB	AA	AB	AB	AB	AB	AB	AB	AA	AA	AB	AB	AA	AB	AB	AB	AB	AB	AB	AB	AA	AB	NN	AB	AB	AB	AB	AB	AB	AB	AA	AA	AB	AA	NN	NN	AA	AB	AB	AB	AB	AB	AB	AB	AB	AB	AA
IWA8473	1A	76	BB	BB	AA	AA	AA	AA	AA	AA	BB	BB	AA	AA	AB	AA	AA	AA	AA	AA	AA	AA	BB	AA	AB	AA	AA	AA	AA	AA	AA	NN	BB	BB	AA	BB	AB	AB	BB	AA	AA	AA	AA	AA	AA	AA	NN	AA	BB
IWA3666	1A	77	AB	AB	AB	BB	AB	BB	BB	BB	BB	AB	BB	BB	BB	BB	BB	BB	AB	BB	BB	BB	BB	BB	BB	BB	BB	BB	BB	BB	BB	BB	BB	BB	BB	BB	BB	BB	BB	BB	BB	BB	BB	AB	BB	AB	BB	AB	BB
IWA1888b	1A	78	AA	AA	AB	BB	BB	AB	AB	BB	AA	AA	BB	BB	AB	BB	BB	BB	AB	BB	BB	AB	AA	AB	AB	BB	BB	AB	AB	AB	BB	NN	AA	AA	BB	AA	AB	AB	AA	AB	AB	BB	BB	BB	AB	BB	NN	BB	AA
IWA4327	1A	80	AA	BB	BB	AA	BB	BB	AA	AB	BB	BB	BB	AA	AB	AA	AA	AA	BB	AA	BB	AA	BB	AA	AA	BB	AA	AA	AA	AA	AA	NN	AA	BB	AA	BB	AB	AB	BB	AA	NN	AA	AA	BB	AA	BB	NN	BB	BB
IWA4326	1A	80	AA	AB	AB	AA	AB	AA	AA	AA	AA	AB	AB	AA	AB	AA	AA	AA	AB	AA	AB	AA	AB	AA	AA	AA	AA	AA	AA	AA	AA	AB	AA	AB	AA	AB	AB	NN	AB	AA	AA	AA	AA	AB	AA	AA	AA	AA	AA
IWA7824	1A	80	AA	AB	AB	AA	AB	AA	AA	AA	AA	AB	AB	AA	AB	AA	AA	AA	AB	AA	AB	AA	AB	AA	AA	AA	AA	AA	AA	AA	AA	AB	AA	AB	AA	AB	NN	NN	AB	AA	AA	AA	AA	AB	AA	AA	AA	AA	AA
IWA7021	1A	80	BB	AA	AA	BB	AA	BB	BB	BB	BB	AA	AA	BB	AB	BB	BB	BB	AA	BB	AA	BB	BB	BB	BB	BB	BB	BB	BB	BB	BB	AB	BB	AA	BB	AA	AB	AB	AA	BB	BB	BB	BB	AA	BB	BB	NN	BB	BB
IWA4328	1A	81	AA	BB	BB	AA	BB	AA	AA	AA	AA	BB	BB	AA	AB	AA	AA	AA	BB	AA	BB	AA	BB	AA	AA	AA	AA	AA	AA	AA	AA	NN	AA	BB	AA	BB	AB	AB	BB	AA	AA	AA	AA	BB	AA	AA	NN	AA	AA
IWA3857	1A	81	AB	AB	AB	AA	AA	AA	AA	AA	AA	AB	AB	AA	AB	AA	AB	AB	AB	AA	AB	AA	AA	AA	AA	AA	AA	AA	AA	AA	AA	AB	AA	AB	AA	AB	AB	AB	AB	AA	AA	AA	AA	AA	AA	AA	AA	AA	AA
IWA7862	1A	81	AB	AB	AB	AA	AA	AA	AA	AA	AA	AB	AB	AA	AB	AA	AB	AB	AB	AA	AB	AA	AA	AA	AA	AA	AA	AA	AA	AA	AA	AB	AA	AB	AA	AB	NN	NN	AB	AA	AA	AA	AA	AA	AA	AA	AA	AA	AA
IWA4291	1A	83	AB	AB	AB	AA	NN	AB	AA	NN	AA	AB	AB	AA	AB	AA	AA	AA	AB	AA	AA	AA	AA	AA	AA	AB	AA	AA	AA	AA	AA	AA	AB	AB	AB	AB	AB	AB	AB	AA	AA	AA	AA	AA	AA	AB	AA	AB	AB
IWA7173	1A	83	AB	BB	AB	AB	AB	BB	AB	AB	AB	BB	AB	AB	BB	AB	AB	AB	BB	AB	AB	AB	AB	AB	AB	BB	AB	AB	AB	AB	AB	AB	BB	BB	BB	BB	BB	BB	BB	AB	AB	AB	AB	AB	AB	BB	AB	BB	BB
IWA1615	1A	83	BB	AB	BB	BB	BB	BB	BB	BB	BB	AB	BB	BB	AB	BB	BB	BB	BB	BB	BB	BB	BB	BB	BB	BB	BB	BB	BB	BB	BB	BB	AB	AB	AB	AB	AB	AB	AB	BB	BB	BB	BB	BB	BB	BB	BB	BB	AB
IWA3891	1A	83	BB	BB	BB	AB	AB	BB	BB	BB	AB	BB	BB	BB	BB	AB	AB	AB	BB	AB	AB	AB	AB	AB	AB	BB	AB	AB	AB	AB	AB	AB	BB	BB	BB	BB	BB	BB	BB	BB	AB	AB	AB	AB	AB	BB	AB	BB	BB
IWA4816	1A	83	AA	AA	AB	AB	AB	AA	AA	AA	AB	AA	AB	AA	AA	AB	AB	AB	AA	AB	AB	AB	AB	AB	AB	AA	AB	AB	AB	AB	AB	AB	AA	AA	AA	AA	AA	AA	AA	AA	AB	AB	AB	AB	AB	AA	AB	AA	AA
IWA6751	1A	83	BB	BB	AB	AB	AB	BB	BB	BB	AB	BB	AB	BB	BB	AB	AB	AB	BB	AB	AB	AB	AB	AB	AB	BB	AB	NN	AB	AB	AB	AB	BB	BB	BB	BB	BB	BB	BB	BB	AB	AB	AB	AB	AB	BB	AB	BB	BB
IWA6835	1A	83	BB	AA	BB	BB	BB	BB	BB	BB	BB	AA	BB	BB	NN	BB	BB	BB	BB	BB	BB	BB	BB	BB	BB	BB	BB	BB	BB	BB	BB	BB	AA	AA	AA	AA	AA	NN	AA	BB	BB	BB	BB	BB	BB	BB	NN	BB	AA
IWA8070	1A	83	BB	AB	BB	BB	BB	BB	BB	BB	BB	AB	BB	BB	AB	BB	BB	BB	BB	BB	BB	BB	BB	BB	BB	BB	BB	BB	BB	BB	BB	BB	AB	AB	AB	AB	AB	AB	AB	BB	BB	BB	BB	BB	BB	BB	BB	BB	AB
IWA4292	1A	83	BB	BB	BB	AB	AB	BB	AB	NN	AB	BB	BB	AB	BB	AB	AB	AB	BB	AB	AB	AB	AB	AB	AB	BB	AB	AB	AB	AB	AB	AB	BB	BB	BB	BB	BB	BB	BB	AB	AB	AB	AB	AB	AB	BB	AB	BB	BB
IWA6378	1A	84	BB	AB	BB	BB	BB	BB	BB	BB	BB	AB	BB	BB	AB	BB	BB	BB	BB	BB	BB	BB	BB	BB	BB	BB	BB	BB	BB	BB	BB	BB	AB	AB	AB	AB	AB	AB	AB	BB	BB	BB	BB	BB	BB	BB	BB	BB	AB
IWA2995	1A	84	AA	BB	AA	AA	AA	BB	AA	AB	AA	BB	AA	AA	NN	AA	AA	AA	BB	AA	AA	AA	AA	AA	AA	BB	AA	AA	AA	AA	AA	AA	BB	BB	BB	BB	BB	BB	BB	AA	NN	AA	AA	AA	AA	BB	AB	BB	BB
IWA5740	1A	84	AB	BB	AB	AB	AB	BB	AB	NN	AB	BB	AB	AB	BB	AB	AB	AB	BB	AB	AB	AB	AB	AB	AB	BB	AB	AB	AB	AB	AB	AB	BB	BB	BB	BB	BB	BB	BB	AB	AB	AB	AB	AB	AB	BB	AB	BB	BB
IWA2152	1A	84	AA	BB	AA	AA	AA	AA	AA	AA	AA	BB	AA	AA	NN	AA	AA	AA	AA	AA	AA	AA	AA	AA	AA	AA	AA	AA	AA	AA	AA	AA	BB	BB	BB	BB	BB	NN	BB	AA	AA	AA	AA	AA	AA	AA	AB	AA	BB
IWA5692	1A	85	BB	AA	BB	BB	BB	BB	BB	BB	BB	AA	BB	BB	NN	BB	BB	BB	BB	BB	BB	BB	BB	BB	BB	BB	BB	BB	BB	BB	BB	BB	AA	AA	AA	AA	AA	NN	AA	BB	BB	BB	BB	BB	BB	BB	BB	BB	BB
IWA268	1A	85	BB	BB	BB	AA	AA	BB	BB	BB	AA	BB	BB	AA	BB	AA	AA	AA	BB	AA	AA	AA	AA	AA	AB	BB	AA	AA	AA	AA	AA	AB	BB	BB	BB	BB	BB	BB	BB	BB	AA	AA	AA	AA	AA	BB	AB	BB	BB
IWA459	1A	85	BB	BB	BB	AA	AA	AA	BB	AB	AA	BB	BB	AA	BB	AA	AA	AA	AA	AA	AA	AA	AA	AA	AB	AA	AA	AA	AA	AA	AA	AB	BB	BB	BB	BB	BB	NN	BB	BB	AA	AA	AA	AA	AA	AA	AB	AA	BB
IWA4126	1A	85	AA	AA	AA	AB	AB	AA	AA	AA	AB	AA	AA	AB	AA	AB	AB	AB	AA	AB	AB	AB	AB	AB	AB	AA	AB	AB	AB	AB	AB	AB	AA	AA	AA	AA	AA	AA	AA	AA	AB	AB	AB	AB	AB	AA	AB	AA	AA
IWA4179	1A	85	AB	AB	AB	BB	BB	BB	AB	NN	BB	AB	AB	BB	AB	BB	BB	BB	BB	BB	BB	BB	BB	BB	NN	BB	BB	BB	BB	BB	BB	BB	AB	AB	NN	AB	AB	NN	AB	AB	BB	BB	BB	BB	BB	BB	BB	BB	AB
IWA5839	1A	85	BB	BB	BB	AB	AB	AB	BB	NN	AB	BB	BB	AB	BB	AB	AB	AB	AB	AB	AB	AB	AB	AB	AB	AB	AB	AB	AB	AB	AB	AB	BB	BB	BB	BB	BB	BB	BB	BB	AB	AB	AB	AB	AB	AB	AB	AB	BB
IWA2394	1A	85	AA	AA	BB	BB	AA	AA	AA	AA	AA	AA	AA	AA	AA	AA	BB	BB	AA	BB	BB	BB	NN	BB	AB	AA	BB	AB	BB	BB	BB	NN	AA	AA	AA	AA	AA	NN	AA	AA	BB	BB	BB	AA	BB	AA	BB	AA	BB
IWA3540	1A	85	BB	BB	AB	AB	BB	BB	BB	BB	BB	BB	BB	BB	BB	BB	AB	AB	BB	AB	AB	AB	BB	AB	AB	BB	AB	AB	AB	AB	AB	AB	BB	BB	BB	BB	BB	AB	BB	BB	AB	AB	AB	BB	AB	BB	AB	BB	AB
IWA5138	1A	85	AA	AA	AB	AB	AA	AA	AA	AA	AB	AA	AA	AA	AA	AB	AB	AB	AA	AB	AB	AB	AA	AB	AB	AA	AB	AB	AB	AB	AB	AB	AA	AA	AA	AA	AA	AB	AA	AA	AB	AB	AB	AA	AB	AA	AB	AA	AB
IWA6609	1A	85	AB	AB	AA	AA	AB	AB	AB	AB	AB	AB	AB	AB	AB	AB	AA	AA	AB	AA	AA	AA	AB	AA	NN	AB	AA	NN	AA	AA	AA	AA	AB	AB	AB	AB	AB	NN	AB	AB	AA	AA	AA	AB	AA	AB	AA	AB	AA
IWA7956	1A	85	BB	BB	AA	AA	BB	BB	BB	BB	BB	BB	BB	BB	BB	BB	AA	AA	BB	AA	AA	AA	BB	AA	AB	BB	AA	AB	AA	AA	AA	AB	BB	BB	BB	BB	BB	AB	BB	BB	AA	AA	AA	BB	AA	BB	NN	BB	AA
IWA6372	1A	85	BB	BB	BB	AB	AB	BB	BB	BB	AB	BB	BB	BB	BB	AB	NN	AB	BB	AB	AB	AB	NN	AB	NN	BB	AB	AB	AB	AB	AB	AB	BB	BB	BB	BB	BB	BB	BB	BB	AB	AB	NN	AB	AB	BB	AB	BB	BB
IWA7577	1A	86	AA	AB	AB	AA	AA	AA	AA	AA	AA	AB	AB	AB	AB	AA	AA	AA	AA	AA	AA	AA	AA	AA	AA	AA	AA	AA	AA	AA	AA	AA	AB	AB	AB	AB	AB	AB	AB	AA	AA	AA	AA	AA	AA	AA	AA	AA	AB
IWA3134	1A	86	AB	AA	AA	AB	AB	AB	AB	AB	AB	AA	AA	AA	NN	AB	AB	AB	AB	AB	AB	AB	AB	AB	AB	AB	AB	AB	AB	AB	AB	AB	AA	AA	AA	AA	AA	NN	AA	AB	AB	AB	AB	AB	AB	AB	AB	AB	AA
IWA4116	1A	86	AB	BB	BB	AB	AB	BB	AB	AB	AB	BB	BB	BB	NN	AB	AB	AB	BB	AB	AB	AB	AB	AB	AB	BB	AB	NN	AB	AB	AB	AB	BB	BB	BB	BB	BB	BB	BB	BB	AB	AB	AB	AB	AB	BB	AB	BB	AB
IWA4117	1A	86	BB	AA	AA	BB	BB	AA	BB	AB	BB	AA	AA	AA	AB	BB	BB	BB	AA	BB	BB	BB	BB	BB	BB	AA	BB	AB	BB	BB	BB	BB	AA	AA	AA	AA	AA	AA	AA	AA	BB	BB	BB	BB	BB	AA	NN	AA	NN
IWA6756	1A	86	AA	BB	BB	AA	AA	BB	AA	AB	AA	BB	BB	BB	NN	AA	AA	AA	BB	AA	AA	AA	AA	AA	AA	BB	AA	AB	AA	AA	AA	AA	BB	BB	BB	BB	BB	BB	BB	BB	AA	AA	AA	AA	AA	BB	NN	BB	AA
IWA1608b	1A	86	BB	AA	AA	BB	BB	AA	BB	AB	BB	AA	AA	AA	AB	BB	BB	BB	AA	BB	BB	BB	BB	BB	BB	AA	BB	AB	BB	BB	BB	BB	AA	AA	AA	AA	AA	AA	AA	AA	BB	BB	BB	BB	BB	AA	BB	AA	BB
IWA5777	1A	87	AB	AB	AA	AB	AB	AA	AB	AB	AB	AB	AA	AB	AB	AB	AB	AB	AA	AB	AB	AB	AB	AB	AB	AA	AB	NN	AB	AB	AB	AB	AB	AB	AB	AB	AB	AB	AB	AA	AB	AB	AB	AB	AB	AA	AB	AA	AA
IWA1593	1A	87	AA	AA	AA	AA	AA	AB	AA	AB	AA	AA	AA	AA	AA	AA	AA	AA	AB	AA	AA	AA	AA	AA	AA	AB	AA	AB	AA	AA	AA	AA	AA	AA	AA	AA	AA	NN	AA	AB	AA	AA	AA	AA	AA	AB	AA	AB	AA
IWA1594	1A	87	BB	AB	BB	BB	BB	BB	BB	BB	BB	AB	BB	AB	AB	BB	BB	BB	BB	BB	BB	BB	BB	BB	BB	BB	BB	BB	BB	BB	BB	BB	AB	AB	AB	AB	AB	AB	AB	BB	BB	BB	BB	BB	BB	BB	BB	BB	BB
IWA1609	1A	87	AA	AA	AA	AA	AA	BB	AA	AB	AA	AA	AA	AA	AA	AA	AA	AA	BB	AA	AA	AA	AA	AA	AA	BB	AA	AB	AA	AA	AA	AA	AA	AA	AA	AA	AA	AB	AA	BB	AA	AA	AA	AA	AA	BB	AA	BB	AA
IWA3821	1A	87	BB	BB	BB	BB	BB	AB	BB	AB	BB	BB	BB	BB	BB	BB	BB	BB	AB	BB	BB	BB	BB	BB	BB	AB	BB	AB	BB	BB	BB	BB	BB	BB	BB	BB	BB	BB	BB	AB	BB	BB	BB	BB	BB	AB	BB	AB	BB
IWA3822	1A	87	BB	BB	BB	BB	BB	AB	BB	BB	BB	BB	BB	BB	BB	BB	BB	BB	AB	BB	BB	BB	BB	BB	BB	AB	BB	BB	BB	BB	BB	BB	BB	BB	BB	BB	BB	BB	BB	AB	BB	BB	BB	BB	BB	AB	BB	AB	BB
IWA3934	1A	87	AA	AA	AA	AA	AA	AB	AA	AA	AA	AA	AA	AA	AA	AA	AA	AA	AB	AA	AA	AA	AA	AA	AA	AB	AA	AA	AA	AA	AA	AA	AA	AA	AA	AA	AA	AA	AA	AB	AA	AA	AA	AA	AA	AB	AA	AB	AA
IWA7644	1A	87	AB	AA	AB	AB	AB	AA	AB	AB	AB	AA	AB	AA	NN	AB	AB	AB	AA	AB	AB	AB	AB	AB	AB	AA	AB	NN	AB	AB	AB	AB	AA	AA	AA	AA	AA	AA	AA	AA	AB	AB	AB	AB	AB	AA	AB	AA	AA
IWA3476b	1A	87	BB	BB	BB	BB	BB	AB	BB	NN	BB	BB	BB	BB	BB	BB	BB	BB	AB	BB	BB	BB	BB	BB	BB	AB	BB	AB	BB	BB	BB	BB	BB	BB	BB	BB	BB	NN	BB	AB	BB	BB	BB	BB	BB	AB	BB	AB	BB
IWA3613	1A	87	AB	AA	AB	AB	AB	AB	AB	AB	AB	AA	AB	AA	AA	AB	AB	AB	AB	AB	AB	AB	NN	AB	AB	AB	AB	AB	AB	AB	AB	AB	AA	AA	AA	AA	AA	NN	AA	AB	AB	AB	AB	AB	AB	AB	AB	AB	AA
IWA5277	1A	87	AA	BB	AA	AA	AA	BB	AA	AB	AA	BB	AA	BB	AB	AA	AA	AA	BB	AA	AA	AA	AA	AA	AA	BB	AA	AB	AA	AA	AA	AA	BB	BB	BB	BB	BB	BB	BB	BB	NN	AA	AA	AA	AA	BB	NN	BB	BB
IWA7898	1A	87	BB	AB	BB	BB	BB	BB	BB	BB	BB	AB	BB	AB	AB	BB	BB	BB	BB	BB	BB	BB	BB	BB	BB	BB	BB	BB	BB	BB	BB	BB	AB	AB	AB	AB	AB	AB	AB	BB	BB	BB	BB	BB	BB	BB	BB	BB	BB
IWA6709	1A	88	BB	AA	AA	BB	BB	BB	BB	BB	BB	AA	AA	AA	AB	BB	BB	BB	BB	BB	BB	BB	BB	BB	BB	BB	BB	BB	BB	BB	BB	BB	AA	AA	AA	AA	AA	NN	AA	BB	BB	BB	BB	BB	BB	BB	BB	BB	BB
IWA3475	1A	88	AB	BB	AB	AB	AB	BB	AB	AB	AB	BB	AB	BB	NN	AB	AB	AB	BB	AB	AB	AB	AB	AB	AB	BB	AB	AB	AB	AB	AB	AB	BB	BB	BB	BB	BB	BB	BB	BB	AB	AB	AB	AB	AB	BB	AB	BB	BB
IWA3820	1A	88	AB	BB	AB	AB	AB	BB	AB	AB	AB	BB	AB	BB	NN	AB	AB	AB	BB	AB	AB	AB	AB	AB	AB	BB	AB	NN	AB	AB	AB	AB	BB	BB	BB	BB	BB	BB	BB	BB	AB	AB	AB	AB	AB	BB	AB	BB	BB
IWA7018b	1A	88	AB	BB	AB	AB	AB	BB	AB	AB	AB	BB	AB	BB	BB	AB	AB	AB	BB	AB	AB	AB	AB	AB	AB	BB	AB	NN	AB	AB	AB	AB	BB	BB	BB	BB	BB	BB	BB	BB	AB	AB	AB	AB	AB	BB	AB	BB	BB
IWA2584	1A	89	AB	AB	BB	BB	AB	BB	AB	AB	BB	AB	BB	AB	AB	BB	BB	BB	AB	BB	BB	BB	AB	BB	NN	BB	BB	BB	BB	BB	BB	BB	AB	AB	AB	AB	AB	BB	AB	AB	BB	BB	BB	AB	BB	AB	BB	AB	BB
IWA2598	1A	89	AB	AB	BB	BB	AB	BB	AB	AB	BB	AB	BB	AB	AB	BB	BB	BB	AB	BB	BB	BB	AB	BB	NN	BB	BB	BB	BB	BB	BB	BB	AB	AB	AB	AB	AB	BB	AB	AB	BB	BB	BB	AB	BB	AB	BB	AB	BB
IWA3477	1A	89	BB	AB	BB	BB	BB	BB	BB	BB	BB	AB	BB	AB	AB	BB	BB	BB	BB	BB	BB	BB	BB	BB	BB	BB	BB	BB	BB	BB	BB	BB	AB	AB	AB	AB	AB	AB	AB	BB	BB	BB	BB	BB	BB	BB	BB	BB	BB
IWA4681b	1A	91	BB	BB	BB	NN	BB	BB	BB	AB	BB	BB	AB	BB	BB	BB	BB	BB	BB	AB	AB	BB	BB	AB	AB	AB	AB	AB	AB	AB	AB	AB	BB	BB	BB	BB	BB	AB	AB	AB	BB	AB	AB	BB	BB	BB	BB	BB	BB
IWA5174	1A	91	BB	BB	AB	BB	AB	BB	BB	BB	AB	BB	BB	BB	BB	AB	BB	BB	BB	BB	BB	BB	BB	BB	BB	BB	BB	BB	BB	BB	BB	BB	BB	BB	BB	BB	BB	BB	BB	BB	BB	BB	BB	AB	BB	AB	BB	AB	AB
IWA6707	1A	92	AA	AA	BB	AA	BB	AA	BB	AB	BB	AA	AA	AA	NN	BB	AA	AA	AA	AA	AB	AA	BB	AA	AB	AA	AA	AA	AA	AA	AA	BB	BB	BB	BB	BB	BB	AA	BB	AA	AA	AA	AA	BB	AA	BB	NN	BB	BB
IWA6708	1A	92	BB	BB	AA	BB	AA	BB	AA	AB	AA	BB	BB	BB	NN	AA	BB	BB	BB	BB	AB	BB	AA	BB	AB	BB	BB	BB	BB	BB	BB	AA	AA	AA	AA	AA	AA	BB	AA	BB	BB	BB	BB	AA	BB	AA	NN	AA	AA
IWA163	1A	93	AA	AB	AB	AA	AA	AB	AB	AB	AA	AB	AB	AA	AA	AA	AA	AA	AA	AA	NN	AA	AA	AA	AA	AB	AA	AA	AA	NN	AA	AB	AA	AA	AA	AA	AA	AA	AA	AB	AA	AA	AA	AA	AA	AB	AA	AB	AA
IWA162	1A	93	AB	BB	BB	AB	AB	BB	BB	BB	AB	BB	BB	AB	AB	AB	AB	AB	AB	AB	BB	AB	AB	AB	AB	BB	AB	AB	AB	BB	AB	BB	AB	AB	AB	AB	AB	AB	AB	BB	AB	AB	AB	AB	AB	BB	AB	BB	AB
IWA560	1A	93	BB	AA	AA	AA	BB	AA	AA	AA	BB	AA	AA	AA	AA	AA	AA	AA	BB	AA	AA	AA	AA	AA	AA	AA	AA	AA	AA	AA	AA	AA	AA	AA	AA	AA	AA	AA	AA	AA	AA	AA	AA	BB	AA	AA	AA	AA	BB
IWA6553	1A	93	AA	AA	AA	AB	AA	AB	AB	AB	AA	AA	AB	AB	AA	AB	AB	AB	AA	AB	AA	AA	AA	AA	AA	AB	AA	AA	AA	AB	AA	AA	AA	AA	AA	AA	AA	NN	AB	AB	AB	AB	AA	AA	AB	AB	AB	AB	AA
IWA7868	1A	93	BB	BB	BB	AB	AB	BB	BB	BB	AB	BB	BB	AB	AB	AB	AB	AB	BB	AB	NN	AB	AB	AB	AB	BB	AB	AB	AB	BB	AB	BB	AB	AB	AB	AB	AB	AB	AB	BB	AB	AB	AB	AB	AB	AB	AB	AB	BB
IWA7869	1A	93	AA	AA	AA	AB	AB	AA	AA	AA	AB	AA	AA	AB	AB	AB	AB	AB	AA	AB	NN	AB	AB	AB	AB	AA	AB	AB	AB	NN	AB	AA	AB	AB	AB	AB	AB	AB	AB	AA	AB	AB	AB	AB	AB	AB	AB	AB	AA
IWA7871	1A	93	BB	BB	BB	AB	BB	BB	BB	BB	BB	BB	BB	AB	AB	AB	AB	AB	BB	AB	BB	AB	AB	AB	AB	BB	AB	AB	AB	BB	AB	BB	AB	AB	AB	AB	AB	NN	AB	BB	AB	AB	AB	BB	AB	BB	AB	BB	BB
IWA5169	1A	93	AA	AB	AA	AA	AA	AA	AA	AA	AA	AB	AA	AA	NN	AA	AA	AA	AA	AA	AB	AA	AA	AA	AA	AA	AA	AA	AA	AA	AA	AB	AA	AA	AA	AA	AA	AA	AA	AA	AA	AA	AA	AA	AA	AB	AA	AB	AA
IWA7573	1A	93	AA	BB	BB	AA	AA	BB	BB	BB	AA	BB	BB	AA	AB	AA	AA	AA	AA	AA	AB	AA	AA	AA	AA	BB	AA	AA	AA	AB	AA	BB	AA	AA	AA	AA	AA	AB	AA	BB	AB	AA	AA	AA	AA	BB	AA	BB	AA
IWA3637b	1A	94	AA	AA	AA	NN	AA	AB	AB	AB	AA	AA	AB	AA	NN	AA	AA	AA	AA	BB	BB	AB	NN	AB	AA	NN	AA	AB	AB	AB	AB	BB	AB	AB	AB	AA	BB	NN	BB	AB	BB	BB	AB	AA	AA	AA	AA	AA	AA
IWA8101	1A	95	AA	AA	BB	NN	AA	BB	BB	BB	BB	AA	BB	AA	AB	AA	AA	AA	AA	AA	AB	BB	BB	BB	AA	BB	BB	BB	BB	BB	BB	AA	BB	BB	BB	BB	AA	BB	AA	BB	NN	AA	BB	BB	AA	AA	NN	AA	AA
IWA3419b	1A	95	BB	AA	BB	BB	BB	AB	AB	AB	BB	AA	AB	BB	NN	BB	BB	BB	BB	AB	AA	AB	AB	AB	AA	NN	BB	AB	AB	AB	AB	AA	AB	AB	AB	BB	AB	AB	AB	AB	AB	AB	AB	BB	BB	AA	BB	AA	BB
IWA6382	1A	96	BB	AB	AB	BB	BB	AB	AB	AB	AB	AB	AB	BB	AB	BB	BB	BB	BB	BB	AB	AB	AB	AB	AB	AB	AB	AB	AB	AB	AB	AB	AB	AB	AB	AB	BB	AB	BB	AB	BB	BB	AB	AB	BB	AB	BB	AB	AB
IWA605	1A	96	AA	AA	AA	NN	AA	AA	AB	AB	AA	AA	AA	AA	AB	AA	AA	AA	AA	AA	AB	AB	AB	AB	AA	AA	AB	AB	AB	NN	AB	AA	AB	AB	AB	AB	AA	AB	AA	AA	AA	AA	AB	AA	AA	AA	AA	AA	AB
IWA931	1A	96	AB	BB	BB	AB	AB	BB	AB	NN	BB	BB	BB	AB	AB	AB	AB	AB	AB	AB	NN	AB	AB	AB	BB	BB	AB	AB	AB	BB	AB	BB	AB	AB	AB	AB	AB	AB	AB	BB	AB	AB	AB	BB	AB	BB	AB	BB	AB
IWA3496	1A	96	AB	BB	BB	AB	AB	BB	BB	BB	BB	BB	BB	AB	BB	AB	AB	AB	AB	AB	BB	BB	BB	BB	BB	BB	BB	BB	BB	BB	BB	BB	BB	BB	BB	BB	AB	BB	AB	BB	AB	AB	BB	BB	AB	BB	AB	BB	BB
IWA6595	1A	96	BB	AA	AA	BB	BB	AA	AA	AA	AA	AA	AA	BB	AA	BB	BB	BB	BB	BB	AA	NN	NN	AA	AA	AA	AA	AA	AA	AA	AA	AA	AA	AA	AA	AA	BB	AA	BB	AA	BB	BB	AA	AA	BB	AA	BB	AA	AA
IWA2540	1A	98	AA	BB	AA	AB	AA	BB	BB	BB	BB	BB	BB	AA	BB	AA	AA	AA	AA	BB	BB	BB	BB	BB	BB	BB	BB	BB	BB	BB	BB	BB	BB	BB	BB	BB	BB	BB	BB	BB	BB	BB	BB	BB	AA	AA	BB	AA	BB
IWA4511	1A	98	AB	AA	AB	AB	AB	AA	AA	AA	AA	AA	AA	AB	AA	AB	AB	AB	AB	AA	AA	AA	AA	AA	AA	AA	AA	AA	AA	AA	AA	AA	AA	AA	AA	AA	AA	AA	AA	AA	AA	AA	AA	AA	AB	AB	AA	AB	AA
IWA3406	1A	99	BB	BB	AB	BB	BB	AB	AB	AB	AB	BB	AB	BB	BB	BB	BB	BB	BB	BB	BB	BB	BB	BB	BB	AB	BB	BB	BB	AB	BB	BB	BB	BB	BB	BB	BB	BB	BB	AB	AB	BB	BB	AB	BB	BB	BB	BB	AB
IWA2703	1A	99	AB	BB	AB	BB	BB	AB	BB	BB	BB	BB	AB	BB	AB	BB	BB	BB	AB	AB	NN	BB	BB	BB	AB	AB	BB	BB	BB	AB	BB	AB	AB	AB	AB	AB	AB	NN	AB	AB	AB	AB	BB	BB	BB	AB	AB	AB	BB
IWA2485	1A	100	BB	AB	AB	AB	AB	BB	AB	AB	BB	AB	BB	AB	BB	AB	AB	AB	BB	BB	AB	AB	AB	AB	BB	BB	AB	AB	AB	BB	AB	BB	BB	BB	BB	BB	BB	AB	BB	BB	BB	BB	AB	BB	AB	BB	BB	BB	AB
IWA2489	1A	100	BB	AB	AB	AB	AB	BB	AB	AB	BB	AB	BB	AB	BB	AB	AB	AB	BB	BB	AB	AB	AB	AB	BB	BB	AB	AB	AB	NN	AB	BB	BB	BB	BB	BB	BB	AB	BB	BB	BB	BB	AB	BB	AB	BB	BB	BB	AB
IWA2491	1A	100	BB	AB	AB	AB	AB	BB	AB	AB	BB	AB	BB	AB	BB	AB	AB	AB	BB	BB	AB	AB	AB	AB	BB	BB	AB	AB	AB	NN	AB	BB	BB	BB	BB	BB	BB	AB	BB	BB	BB	BB	AB	BB	AB	BB	BB	BB	AB
IWA6144	1A	100	BB	AA	AA	NN	AA	BB	AA	AA	BB	AA	BB	AA	BB	AA	AA	AA	BB	BB	AB	AA	AA	AA	BB	BB	AA	AA	AA	AB	AA	BB	BB	BB	BB	BB	BB	NN	BB	BB	BB	BB	AA	BB	AA	BB	BB	BB	AA
IWA6145	1A	100	AA	AB	AB	AB	AB	AA	AB	AB	AA	AB	AA	AB	AA	AB	AB	AB	AA	AA	AB	AB	AB	AB	AA	AA	AB	AB	AB	NN	AB	AA	AA	AA	AA	AA	AA	AB	AA	AA	AA	AA	AB	AA	AB	AA	AA	AA	AB
IWA6729	1A	100	AA	BB	AA	NN	BB	AA	AA	AA	BB	BB	AA	BB	AA	BB	BB	BB	AA	AA	AA	AA	BB	BB	AA	AA	BB	BB	BB	AB	BB	AA	AA	AA	AA	AA	AA	AB	AA	AA	AA	AA	BB	BB	BB	AA	AA	AA	BB
IWA2484	1A	101	AB	BB	BB	BB	BB	AB	BB	BB	AB	BB	AB	BB	AB	BB	BB	BB	AB	AB	BB	BB	BB	BB	AB	AB	BB	BB	BB	AB	BB	AB	AB	AB	AB	AB	AB	NN	AB	AB	AB	AB	BB	AB	BB	BB	AB	BB	BB
IWA2487	1A	101	AA	AA	AA	AA	AA	AA	AA	AA	AB	AA	AA	AA	AA	AA	AA	AA	AA	AA	AA	AA	AA	AA	AA	AA	AA	AA	AA	AA	AA	AA	AA	AA	AA	AA	AA	AA	AA	AA	AA	AA	AA	AB	AA	AA	AA	AA	AA
IWA2488	1A	101	AA	AA	AA	AA	AA	AA	AA	AA	AB	AA	AA	AA	AA	AA	AA	AA	AA	AA	AA	AA	AA	AA	AA	AA	AA	AA	AA	AA	AA	AA	AA	AA	AA	AA	AA	AA	AA	AA	AA	AA	AA	AB	AA	AA	AA	AA	AA
IWA2490	1A	101	BB	BB	BB	BB	BB	BB	BB	BB	AB	BB	BB	BB	BB	BB	BB	BB	BB	BB	BB	BB	BB	BB	BB	BB	BB	BB	BB	BB	BB	BB	BB	BB	BB	BB	BB	BB	BB	BB	BB	BB	BB	AB	BB	BB	BB	BB	BB
IWA5776	1A	101	AB	AA	AA	AA	AA	AB	AA	AA	AB	AA	AB	AA	AB	AA	AA	AA	AB	AB	AA	AA	AA	AA	AB	AB	AA	AA	AA	AB	AA	AB	AB	AB	AB	AB	AB	AA	AB	AB	AB	AB	AA	AB	AA	AA	AB	AA	AA
IWA6146b	1A	101	BB	AA	AA	AB	AA	BB	AA	AA	BB	AA	BB	AA	BB	AA	AA	AA	BB	BB	AB	AA	AA	AA	BB	BB	AA	AA	AA	AB	AA	BB	BB	BB	BB	BB	BB	AB	BB	BB	BB	BB	AA	BB	AA	BB	BB	BB	AA
IWA1740	1A	102	AB	AA	AA	NN	AA	AA	AA	AA	AA	AA	AA	AA	AA	AA	AA	AA	AB	AA	AA	AA	AA	AA	AA	AA	AA	AA	AA	AA	AA	AB	AA	AA	AA	AA	AA	AA	AA	AA	AA	AA	AA	AA	AA	AA	AA	AA	AA
IWA6710	1A	102	AB	AA	AA	AB	AA	AA	AA	AA	AA	AA	AA	AA	AA	AA	AA	AA	AB	AA	AA	AA	AA	AA	AA	AA	AA	AA	AA	AA	AA	AB	AA	AA	AA	AA	AA	AA	AA	AA	AA	AA	AA	AA	AA	AA	AA	AA	AA
IWA2314	1A	103	AA	BB	BB	NN	BB	AA	BB	BB	BB	BB	AA	BB	BB	BB	BB	BB	AB	BB	BB	BB	NN	BB	BB	AA	BB	BB	BB	AB	BB	AA	BB	BB	BB	BB	BB	BB	BB	BB	NN	BB	BB	BB	BB	BB	BB	BB	AA
IWA4955	1A	103	BB	BB	BB	BB	BB	BB	BB	BB	AB	BB	BB	AB	BB	AB	AB	AB	BB	BB	BB	BB	BB	BB	BB	BB	BB	BB	BB	BB	BB	BB	BB	BB	BB	BB	BB	BB	BB	BB	BB	BB	BB	BB	AB	BB	BB	BB	BB
IWA339	1A	104	BB	BB	BB	BB	BB	BB	BB	BB	AA	BB	BB	AA	BB	AA	AA	AA	BB	BB	BB	BB	BB	BB	BB	BB	BB	BB	BB	BB	BB	BB	BB	BB	BB	BB	BB	BB	BB	BB	BB	BB	BB	AA	AA	BB	BB	BB	BB
IWA2541	1A	104	AB	BB	BB	BB	AB	BB	BB	BB	BB	BB	BB	BB	AB	BB	BB	BB	AB	BB	BB	BB	BB	BB	BB	BB	BB	BB	BB	BB	BB	BB	AB	AB	BB	AB	BB	BB	BB	NN	AB	BB	AB	BB	BB	AB	BB	BB	BB
IWA3340	1A	104	AB	BB	BB	BB	AB	BB	BB	BB	BB	BB	BB	BB	AB	BB	BB	BB	AB	BB	BB	BB	BB	BB	BB	BB	BB	BB	BB	BB	BB	BB	AB	AB	BB	AB	BB	BB	BB	BB	AB	BB	AB	BB	BB	AB	BB	BB	BB
IWA7145	1A	104	AB	AB	BB	AB	AB	AB	AB	AB	BB	AB	AB	BB	AB	BB	BB	BB	AB	AB	AB	AB	AB	AB	AB	AB	AB	AB	AB	AB	AB	AB	AB	AB	BB	AB	BB	AB	BB	AB	AB	AB	AB	BB	BB	AB	BB	BB	AB
IWA3614	1A	104	BB	BB	AB	BB	BB	BB	BB	BB	AB	BB	BB	AB	BB	AB	AB	BB	BB	BB	BB	BB	BB	BB	BB	BB	BB	BB	BB	BB	BB	BB	BB	BB	BB	BB	BB	BB	BB	BB	BB	BB	BB	AB	AB	BB	BB	AB	BB
IWA6624	1A	107	AB	BB	BB	AB	AB	AB	BB	BB	BB	BB	AB	BB	AB	BB	BB	AB	AB	BB	BB	BB	AB	BB	BB	AB	BB	BB	BB	BB	BB	AB	AB	AB	AB	AB	AB	NN	AB	NN	AB	BB	AB	BB	BB	AB	AB	BB	AB
IWA3859	1A	107	AA	AB	AB	AA	AA	AA	AA	AA	AB	AB	AA	AB	AA	AB	AB	AA	AA	AA	AA	AA	AA	AB	AB	AA	AB	AB	AB	AB	AB	AA	AA	AA	AA	AA	AA	AB	AA	AA	AA	AA	AA	AB	AB	AA	AA	AB	AA
IWA3405	1A	108	AA	AB	AB	AA	AA	AA	AA	AA	AB	AB	AA	AB	AA	AB	AB	AA	AA	AA	AA	AA	AA	AB	AB	AA	AB	AB	AB	AB	AB	AA	AA	AA	AA	AA	AA	AB	AA	AA	AA	AA	AA	AB	AB	AA	AA	AB	AA
IWA5493	1A	108	AA	AB	AB	AA	AA	AA	AA	AA	AB	AB	AA	AB	AA	AB	AB	AA	AA	AA	AA	AA	AA	AB	AB	AA	AB	AB	AB	AB	AB	AA	AA	AA	AA	AA	AA	AB	AA	AA	AA	AA	AA	AB	AB	AA	AA	AB	AA
IWA5534	1A	108	BB	AA	AA	BB	BB	BB	BB	BB	AA	AA	BB	AA	BB	AA	AA	BB	BB	BB	BB	BB	BB	AA	AA	BB	AA	AA	AA	AA	AA	BB	BB	BB	BB	BB	BB	AB	BB	BB	BB	BB	BB	AA	AA	BB	BB	AA	BB
IWA7144	1A	108	AA	BB	BB	AA	AA	AA	BB	BB	BB	BB	AA	BB	AA	BB	BB	BB	AA	BB	BB	BB	AA	BB	BB	AA	BB	BB	BB	BB	BB	AA	AA	AA	AB	AA	BB	BB	BB	AB	AA	BB	AA	BB	BB	AA	BB	BB	AA
IWA7570	1A	108	AA	AB	AB	AA	AA	AA	AA	AA	AB	AB	AA	AB	AA	AB	AB	AA	NN	AA	AA	AA	AA	AB	AB	AA	AB	AB	AB	AB	AB	AA	AA	AA	AA	AA	AA	NN	AA	AA	AA	AA	AA	AB	AB	AA	AA	AB	AA
IWA6341	1A	108	AB	BB	AB	BB	AB	AB	BB	BB	AB	BB	AB	AB	AB	AB	AB	AB	AB	AB	AB	NN	NN	BB	AB	AB	BB	BB	BB	NN	BB	AB	AB	AB	AB	AB	AB	BB	AB	AB	AB	NN	BB	AB	AB	AB	AB	NN	BB
IWA5533	1A	109	AB	BB	BB	BB	BB	BB	BB	BB	BB	BB	BB	BB	AB	BB	BB	BB	AB	BB	BB	BB	BB	BB	BB	BB	BB	BB	BB	BB	BB	BB	AB	AB	BB	AB	BB	BB	BB	BB	AB	BB	AB	BB	BB	BB	BB	BB	BB
IWA7639	1A	110	BB	AA	BB	AA	AA	AA	AA	AA	AA	AA	AA	AA	BB	AA	AA	AA	BB	AA	AA	AA	AA	AA	AA	AA	AA	AA	AA	AA	AA	AA	BB	BB	AA	BB	AA	AA	AA	AB	NN	AA	BB	AA	AA	AA	AA	AA	BB
IWA530	1A	111	BB	AB	BB	BB	AB	AB	BB	BB	AB	AB	AB	AB	BB	AB	AB	BB	BB	BB	BB	BB	BB	AB	AB	AB	AB	AB	AB	AB	AB	AB	BB	BB	BB	BB	BB	AB	BB	BB	BB	BB	BB	AB	AB	AB	BB	AB	BB
IWA531	1A	111	BB	BB	NN	AA	BB	BB	AA	AA	BB	BB	BB	BB	BB	BB	BB	AA	BB	BB	AA	AA	BB	BB	BB	BB	BB	BB	BB	BB	BB	BB	BB	BB	BB	BB	BB	BB	BB	BB	BB	BB	BB	BB	BB	BB	BB	BB	NN
IWA4080	1A	111	AA	AA	BB	BB	AA	BB	BB	BB	BB	AA	BB	BB	AA	BB	BB	AA	AA	BB	BB	BB	AA	AA	AA	BB	AA	AA	NN	AA	AA	BB	AA	AA	AA	AA	AA	AA	AA	AB	NN	BB	AA	BB	BB	AA	NN	AA	BB
IWA3980	1A	111	AB	BB	BB	BB	AB	BB	BB	BB	BB	BB	BB	BB	AB	BB	BB	BB	AB	BB	BB	BB	AB	BB	BB	BB	BB	BB	BB	BB	BB	BB	AB	AB	AB	AB	AB	BB	AB	BB	AB	BB	AB	BB	BB	AB	AB	AB	BB
IWA8212	1A	111	BB	BB	BB	BB	BB	BB	BB	BB	AB	BB	BB	AB	BB	AB	AB	BB	BB	BB	BB	BB	BB	BB	BB	BB	BB	BB	BB	BB	BB	BB	BB	BB	BB	BB	BB	BB	BB	BB	BB	BB	BB	AB	AB	BB	BB	BB	BB
IWA6176	1A	111	AB	BB	BB	BB	AB	BB	BB	BB	BB	BB	BB	BB	AB	BB	BB	BB	AB	BB	BB	BB	AB	BB	BB	BB	BB	BB	BB	BB	BB	BB	AB	AB	AB	AB	AB	BB	AB	BB	AB	BB	AB	BB	BB	AB	AB	AB	BB
IWA6933	1A	112	BB	AB	AB	AB	BB	BB	AB	AB	AB	AB	BB	AB	BB	AB	AB	AB	AB	AB	AB	AB	BB	AB	AB	BB	AB	AB	AB	AB	AB	AB	BB	BB	BB	BB	BB	AB	BB	AB	BB	AB	BB	AB	AB	AB	BB	BB	AB
IWA6934	1A	112	BB	AA	AA	AA	BB	BB	AA	AA	AA	AA	BB	AB	BB	AA	AA	AA	AB	AA	AA	AA	BB	AA	AA	BB	AA	AA	AB	AA	AA	AA	BB	BB	BB	BB	BB	AB	BB	AA	BB	AA	BB	AA	AA	AA	NN	BB	AA
IWA4537	1A	113	AB	BB	BB	BB	BB	AB	BB	BB	BB	BB	AB	BB	AA	BB	BB	BB	AB	BB	BB	BB	AB	BB	BB	AB	BB	BB	AB	BB	BB	BB	AB	AB	AB	AB	AB	NN	AB	BB	AB	BB	AB	BB	BB	BB	AB	BB	BB
IWA4538	1A	113	BB	AB	AB	AB	AB	BB	AB	AB	AB	AB	BB	AB	BB	AB	AB	AB	AB	AB	AB	AB	BB	AB	AB	BB	AB	AB	AB	AB	AB	AB	BB	BB	BB	BB	BB	AB	BB	AB	BB	AB	BB	AB	AB	AB	NN	AB	AB
IWA1081	1A	113	AA	BB	AA	AA	AA	AA	BB	BB	AA	BB	AA	AA	BB	AA	AA	AA	AB	BB	BB	BB	BB	BB	BB	AA	BB	BB	NN	BB	BB	BB	AA	AA	AA	AA	BB	BB	BB	BB	AA	BB	BB	AA	AA	AA	BB	AA	AA
IWA5832	1A	114	AB	BB	BB	BB	BB	BB	BB	BB	AB	BB	BB	AB	BB	AB	AB	BB	AB	AB	BB	AB	BB	BB	BB	BB	BB	BB	BB	BB	BB	BB	BB	BB	BB	BB	BB	BB	BB	BB	BB	AB	BB	AB	AB	AB	BB	BB	BB
IWA577	1A	114	AA	BB	BB	AA	BB	BB	BB	BB	AA	BB	BB	BB	BB	AA	AA	BB	AB	AA	BB	AA	BB	BB	BB	BB	BB	BB	BB	BB	BB	BB	BB	BB	BB	BB	BB	BB	BB	BB	BB	AA	BB	AA	BB	AA	BB	BB	BB
IWA578	1A	115	AB	BB	BB	AB	BB	BB	BB	BB	AB	BB	BB	BB	BB	AB	AB	BB	AB	AB	BB	AB	BB	BB	BB	BB	BB	BB	BB	BB	BB	BB	BB	BB	BB	BB	BB	BB	BB	BB	BB	AB	BB	AB	BB	AB	BB	BB	BB
IWA7754	1A	116	AA	BB	BB	AA	BB	BB	BB	BB	AA	BB	BB	AB	AA	AA	AA	AA	AA	BB	BB	BB	AA	BB	AA	BB	AA	AA	AB	BB	AA	BB	BB	BB	BB	BB	AA	AA	AA	AA	BB	BB	AA	AA	BB	AA	AA	AA	BB
IWA3434	1A	117	BB	BB	BB	AB	BB	BB	BB	BB	AB	BB	BB	BB	AB	AB	AB	AB	BB	BB	BB	BB	AB	BB	AB	BB	AB	AB	NN	BB	AB	BB	BB	BB	BB	BB	AB	AB	AB	AB	BB	BB	AB	AB	BB	AB	AB	AB	BB
IWA3435	1A	117	BB	BB	BB	AB	BB	BB	BB	BB	AB	BB	BB	NN	AB	AB	AB	AB	AB	BB	BB	BB	AB	BB	AB	BB	AB	AB	AB	BB	AB	BB	BB	BB	BB	BB	AB	AB	AB	AB	BB	BB	AB	AB	BB	AB	AB	AB	BB
IWA3804	1A	117	BB	BB	BB	BB	BB	BB	AA	AA	BB	BB	BB	BB	AA	BB	BB	AA	NN	BB	AA	BB	BB	BB	AA	BB	AA	AA	AB	BB	AA	AA	BB	BB	BB	BB	BB	AB	BB	BB	BB	BB	BB	AA	BB	BB	BB	AA	BB
IWA3805	1A	117	AA	AA	AA	AA	AA	AA	AB	AB	AA	AA	AA	AA	AB	AA	AA	AB	AB	AA	AB	AA	AA	AA	AB	AA	AB	AB	AB	AA	AB	AB	AA	AA	AA	AA	AA	AB	AA	AA	AA	AA	AA	AB	AA	AA	AA	AB	AA
IWA6042	1A	117	AA	AA	AA	AA	AA	AA	BB	BB	AA	AA	AA	AA	BB	AA	AA	BB	NN	AA	BB	AA	AA	AA	BB	AA	BB	BB	AB	AA	BB	BB	AA	AA	AA	AA	AA	AB	AA	AA	AA	AA	AA	BB	AA	AA	AA	BB	AA
IWA145	1A	117	AA	AA	AA	AA	AA	AB	AA	AA	AA	AA	AB	AA	AA	AA	AA	AA	AA	AB	AA	AB	AA	AB	AA	AB	AA	AA	AB	AB	AA	AA	AB	AB	AB	AB	AA	AA	AA	AA	AB	AB	AA	AA	AA	AA	AA	AA	AA
IWA8482	1A	117	AA	AA	AA	AA	AA	AB	AA	AA	AA	AA	AB	AA	AA	AA	AA	AA	AA	AB	AA	AB	AA	AB	AA	AB	AA	AA	AB	AB	AA	AA	AB	AB	AB	AB	AA	AA	AA	AA	AB	AB	AA	AA	AA	AA	AA	AA	AA
IWA135	1A	119	AB	AB	BB	BB	BB	BB	BB	BB	BB	AB	BB	AB	BB	BB	BB	AB	AB	BB	BB	BB	BB	BB	BB	BB	BB	BB	BB	BB	BB	BB	BB	BB	BB	BB	BB	BB	BB	BB	BB	BB	BB	BB	AB	BB	BB	BB	BB
IWA136	1A	119	AB	AB	BB	BB	BB	BB	BB	BB	BB	AB	BB	AB	BB	BB	BB	AB	AB	BB	BB	BB	BB	BB	BB	BB	BB	BB	BB	BB	BB	BB	BB	BB	BB	BB	BB	BB	BB	BB	BB	BB	BB	BB	AB	BB	BB	BB	BB
IWA691	1A	119	AA	AA	AB	AB	AB	AB	AB	AB	AA	AA	AB	AA	AB	AA	AA	AA	NN	AB	AB	AB	AB	AB	AB	AB	AB	AB	AB	AB	AB	AB	AB	AB	AB	AB	AB	AB	AB	AB	AB	AB	AB	AB	AA	AB	AB	AB	AA
IWA3060	1A	119	AB	AB	AA	AA	AA	AA	AA	AA	AA	AB	AA	AB	AA	AA	AA	AB	AB	AA	AA	AA	AA	AA	AA	AA	AA	AA	AA	AA	AA	AA	AA	AA	AA	AA	AA	AA	AA	AA	AA	AA	AA	AA	AB	AA	AA	AA	AB
IWA3195	1A	119	AB	AB	AA	AA	AA	AA	AA	AA	AA	AB	AA	AB	AA	AA	AA	AA	AB	AA	AA	AA	AA	AA	AA	AA	AA	AA	AA	AA	AA	AA	AA	AA	AA	AA	AA	AA	AA	AA	AA	AA	AA	AA	AB	AA	AA	AA	AA
IWA3962	1A	119	AB	AB	AA	AA	AA	AA	AA	AA	AA	AB	AA	AB	AA	AA	AA	AB	AB	AA	AA	AA	AA	AA	AA	AA	AA	AA	AA	AA	AA	AA	AA	AA	AA	AA	AA	AA	AA	AA	AA	AA	AA	AA	AB	AA	AA	AA	AB
IWA5047	1A	119	BB	BB	AA	AA	AA	AA	BB	BB	AA	BB	AA	NN	AA	AA	AA	BB	AB	AA	BB	AA	BB	AA	BB	AA	BB	BB	AB	AA	BB	BB	AA	AA	AA	AA	AA	NN	AA	AA	AA	AA	AA	BB	BB	AA	AA	BB	AA
IWA8334	1A	119	AB	AB	AA	AA	AA	AA	AA	AA	AA	AB	AA	AB	AA	AA	AA	AB	AB	AA	AA	AA	AA	AA	AA	AA	AA	AA	AA	AA	AA	AA	AA	AA	AA	AA	AA	AA	AA	AA	AA	AA	AA	AA	AB	AA	AA	AA	AB
IWA5046	1A	120	AB	AB	BB	BB	BB	BB	AB	AB	BB	AB	BB	AB	BB	BB	BB	BB	AB	BB	AB	BB	AB	BB	AB	BB	AB	AB	AB	BB	AB	AB	BB	BB	BB	BB	BB	AB	BB	BB	BB	BB	BB	AB	AB	BB	BB	AB	BB
IWA1195	1A	121	AB	AB	BB	BB	BB	BB	BB	BB	BB	AB	BB	AB	BB	BB	BB	BB	AB	BB	BB	BB	BB	BB	BB	BB	BB	BB	BB	BB	BB	BB	BB	BB	BB	BB	BB	BB	BB	BB	BB	BB	BB	BB	AB	BB	BB	BB	AB
IWA6091	1A	121	AB	AB	AA	AA	AA	AA	AA	AA	AA	AB	AA	AB	AA	AA	AA	AA	AB	AA	AA	AA	AA	AA	AA	AA	AA	AA	AA	AA	AA	AA	AA	AA	AA	AA	AA	AA	AA	AA	AA	AA	AA	AA	AB	AA	AA	AA	AB
IWA1790	1A	122	BB	BB	BB	AA	BB	AA	AA	AA	BB	BB	AA	NN	AA	AA	BB	BB	AB	AA	AA	AA	AA	AA	AB	AA	BB	BB	BB	AA	BB	AA	AA	AA	AA	AA	AA	AB	AA	AA	AA	AA	AA	BB	BB	AA	AA	NN	BB
IWA254	1A	122	AA	AA	AA	AA	AA	AA	AA	AA	AA	AA	AA	NN	AA	BB	AA	BB	AA	AA	AA	AA	AA	AA	AB	AA	AA	AA	AA	AA	AA	AA	AA	AA	AA	AA	BB	AA	BB	BB	AA	AA	AA	AA	AA	AA	BB	AA	AA
IWA6975	1A	122	AB	AB	AB	AA	AB	AA	AA	AA	AB	AB	AA	AB	AA	AA	AB	AB	AB	AA	AA	AA	AA	AA	NN	AA	AB	AB	AB	AA	AB	AA	AA	AA	AA	AA	AA	AB	AA	AA	AA	AA	AA	AB	AB	AB	AA	AB	NN
IWA1225	1A	123	BB	BB	BB	AB	BB	AB	AB	AB	BB	BB	AB	BB	AB	BB	BB	BB	BB	AB	AB	AB	AB	AB	BB	AB	BB	BB	BB	AB	BB	AB	AB	AB	AB	AB	BB	BB	BB	BB	AB	AB	AB	BB	BB	BB	BB	BB	BB
IWA5333	1A	123	BB	BB	AB	BB	AB	BB	BB	BB	BB	BB	BB	BB	BB	BB	BB	BB	BB	BB	BB	BB	BB	BB	NN	BB	AB	AB	AB	BB	AB	BB	BB	BB	BB	BB	BB	AB	BB	BB	BB	BB	BB	AB	BB	BB	BB	AB	BB
IWA5754	1A	123	BB	BB	AB	BB	AB	BB	BB	BB	BB	BB	BB	BB	BB	BB	BB	BB	BB	BB	BB	BB	BB	BB	NN	BB	AB	AB	AB	BB	AB	BB	BB	BB	BB	BB	BB	AB	BB	BB	BB	BB	BB	AB	BB	BB	BB	AB	BB
IWA5822	1A	123	BB	BB	BB	AA	BB	AA	AA	AA	BB	BB	AA	BB	AA	BB	BB	BB	AB	AA	AA	AA	AA	AA	BB	AA	BB	BB	BB	AA	BB	AA	AA	AA	AA	AA	BB	NN	BB	BB	AA	AA	AA	BB	BB	BB	BB	NN	BB
IWA6081	1A	123	BB	BB	BB	AB	BB	AB	AB	AB	BB	BB	AB	BB	AB	BB	BB	BB	NN	AB	AB	AB	AB	AB	BB	AB	BB	BB	BB	AB	BB	AB	AB	AB	AB	AB	BB	NN	BB	BB	AB	AB	AB	BB	BB	BB	BB	BB	BB
IWA3146	1A	125	AA	AB	AB	AA	AB	AA	AA	AA	AA	AA	AA	NN	AA	AB	AA	AA	AA	AA	AA	AA	AA	AA	AB	AA	AB	AB	AB	AA	AB	AA	AA	AA	AA	AA	AB	AB	AB	AB	AA	AA	AA	AB	AA	AA	AB	AB	AA
IWA3145b	1A	125	AB	BB	BB	AB	BB	AB	AB	AB	AB	AB	AB	AB	AB	BB	AB	AB	AB	AB	AB	AB	AB	AB	BB	AB	BB	BB	BB	AB	BB	AB	AB	AB	AB	AB	BB	BB	BB	BB	AB	AB	AB	BB	AB	BB	BB	BB	AB
IWA735	1A	125	BB	AA	AA	AA	AA	AA	AA	AA	BB	BB	AA	BB	AA	AA	NN	AA	AB	AA	AA	AA	AA	AA	AB	AA	BB	BB	BB	AA	BB	AA	AA	AA	AA	AA	AA	AB	AA	AA	AA	AA	AA	BB	BB	BB	AA	AB	BB
IWA4931	1A	126	BB	AB	AB	AB	AB	AB	AB	AB	BB	BB	AB	BB	AB	AB	BB	BB	BB	AB	AB	AB	AB	AB	BB	AB	BB	BB	BB	AB	BB	AB	AB	AB	AB	AB	AB	BB	AB	AB	AB	AB	AB	BB	BB	BB	AB	BB	BB
IWA1837	1A	127	BB	BB	BB	AB	BB	AB	AB	AB	BB	BB	AB	BB	AB	BB	BB	BB	NN	AB	AB	AB	AB	AB	BB	AB	BB	BB	BB	AB	BB	AB	AB	AB	AB	AB	BB	NN	BB	BB	AB	AB	AB	BB	BB	BB	BB	BB	BB
IWA2783	1A	127	BB	BB	BB	AB	BB	AB	AB	AB	BB	BB	AB	BB	AB	BB	BB	BB	BB	AB	AB	AB	NN	AB	BB	AB	BB	BB	BB	AB	BB	AB	AB	AB	AB	AB	BB	BB	BB	BB	AB	AB	AB	BB	BB	BB	BB	BB	BB
IWA2784	1A	127	BB	BB	BB	AB	BB	AB	AB	AB	BB	BB	AB	BB	AB	BB	BB	BB	BB	AB	AB	AB	AB	AB	BB	AB	BB	BB	BB	AB	BB	AB	AB	AB	AB	AB	BB	BB	BB	BB	AB	AB	AB	BB	BB	BB	BB	BB	BB
IWA4523	1A	128	AA	AA	AB	AB	AB	AB	AB	AB	AB	AA	AB	AB	AB	AA	NN	AA	NN	AB	AB	AB	AB	AB	AA	AB	AA	AA	AA	AB	AA	AB	AB	AB	AB	AB	AA	NN	AA	AA	AB	AB	AB	AB	AB	AA	AA	AB	AB
IWA5911	1A	129	BB	BB	AB	AB	AB	AB	AB	AB	BB	BB	AB	BB	AB	BB	AB	AB	NN	AB	AB	AB	AB	AB	NN	AB	AB	AB	AB	AB	AB	AB	AB	AB	AB	AB	BB	AB	BB	BB	AB	AB	AB	BB	BB	BB	BB	BB	BB
IWA2404	1A	142	BB	BB	AB	AB	AB	AB	AB	AB	BB	BB	AB	BB	AB	BB	AB	AB	NN	AB	AB	AB	AB	AB	BB	AB	AB	AB	AB	AB	AB	AB	AB	AB	AB	AB	BB	AB	BB	BB	AB	AB	AB	BB	BB	BB	BB	BB	BB
IWA2405	1A	142	BB	BB	AB	AB	AB	AB	AB	AB	BB	BB	AB	BB	AB	BB	AB	AB	NN	AB	AB	AB	AB	AB	NN	AB	AB	AB	AB	AB	AB	AB	AB	AB	AB	AB	BB	AB	BB	BB	AB	AB	AB	BB	BB	BB	BB	BB	BB
IWA7591	1A	142	BB	BB	BB	AB	BB	AB	AB	AB	BB	BB	AB	BB	AB	AB	AB	AB	BB	AB	AB	AB	AB	AB	NN	AB	AB	AB	AB	AB	AB	AB	AB	AB	AB	AB	BB	BB	AB	BB	AB	AB	AB	BB	BB	BB	BB	BB	BB
IWA672	1A	150	AA	AA	AA	BB	AA	BB	BB	BB	AA	AA	BB	AA	BB	AA	AA	AA	AA	BB	BB	BB	BB	BB	AA	BB	AA	AA	AA	BB	AA	BB	BB	BB	BB	BB	AA	AB	AA	AA	BB	BB	BB	AA	AA	AA	AA	AA	AA
IWA1015	1A	150	BB	BB	BB	AB	AB	AB	AB	AB	BB	BB	AB	BB	AB	BB	BB	BB	BB	AB	AB	AB	AB	AB	BB	AB	BB	BB	BB	AB	BB	AB	AB	AB	AB	AB	BB	BB	BB	BB	AB	AB	AB	BB	BB	BB	BB	BB	BB
IWA1118	1A	150	BB	BB	BB	AA	AA	AA	AA	AA	BB	BB	AA	BB	AA	BB	BB	BB	BB	AA	AA	AA	AA	AA	BB	AA	BB	BB	BB	AA	BB	AA	AA	AA	AA	AA	BB	AB	BB	BB	AA	AA	AA	BB	BB	BB	BB	BB	BB
IWA1119	1A	150	AA	AA	AA	AB	AB	AB	AB	AB	AA	AA	AB	AA	AB	AA	AA	AA	AA	AB	AB	AB	AB	AB	AA	AB	AA	AA	AA	AB	AA	AB	AB	AB	AB	AB	AA	NN	AA	AA	AB	AB	AB	AA	AA	AA	AA	AA	AA
IWA1403	1A	150	BB	BB	BB	BB	BB	BB	BB	BB	AB	BB	BB	AB	BB	BB	AB	AB	BB	BB	BB	BB	BB	BB	BB	BB	BB	BB	BB	BB	BB	BB	BB	BB	BB	BB	BB	BB	BB	BB	BB	BB	BB	BB	AB	BB	BB	BB	BB
IWA1404	1A	150	BB	BB	BB	AB	BB	AB	AB	AB	BB	BB	AB	BB	AB	BB	BB	BB	BB	AB	AB	AB	AB	AB	BB	AB	BB	BB	BB	AB	BB	AB	AB	AB	AB	AB	BB	BB	BB	BB	AB	AB	AB	BB	BB	BB	BB	BB	BB
IWA1587	1A	150	AA	AA	AA	BB	AA	BB	BB	BB	AA	AA	BB	AA	BB	BB	BB	NN	AA	BB	BB	BB	BB	BB	AB	BB	BB	BB	BB	BB	BB	BB	BB	BB	BB	BB	AA	AB	BB	AA	BB	BB	BB	AA	AA	AA	AA	AA	AA
IWA1618	1A	150	AB	AB	AB	AA	AA	AA	AA	AA	AB	AB	AA	AB	AA	AB	AB	AB	AB	AA	AA	AA	AA	AA	AB	AA	AB	AB	AB	AA	AB	AA	AA	AA	AA	AA	AB	AB	AB	AB	AA	AA	AA	AB	AB	AA	AB	AB	AB
IWA1619	1A	150	AB	AB	AB	AA	AA	AA	AA	AA	AB	AB	AA	AB	AA	AB	AB	AB	AB	AA	AA	AA	AA	AA	AB	AA	AB	AB	AB	AA	AB	AA	AA	AA	AA	AA	AB	AB	AB	AB	AA	AA	AA	AB	AB	AA	AB	AB	AB
IWA3485	1A	150	AB	AB	AB	BB	BB	BB	BB	BB	AB	AB	BB	AB	BB	AB	AB	AB	NN	BB	BB	BB	BB	BB	AB	BB	AB	AB	AB	BB	AB	BB	BB	BB	BB	BB	AB	AB	AB	AB	BB	BB	BB	AB	AB	BB	AB	AB	AB
IWA3486	1A	150	AB	AB	AB	AA	AA	AA	AA	AA	AB	AB	AA	AB	AA	AB	AB	AB	AB	AA	AA	AA	AA	AA	AB	AA	AB	AB	AB	AA	AB	AA	AA	AA	AA	AA	AB	AB	AB	AB	AA	AA	AA	AB	AB	AA	AB	AB	AB
IWA5910	1A	150	BB	BB	BB	BB	BB	BB	BB	BB	AB	AB	BB	AB	BB	BB	BB	BB	BB	BB	BB	BB	BB	BB	BB	BB	BB	BB	BB	BB	BB	BB	BB	BB	BB	BB	BB	BB	BB	BB	BB	BB	BB	AB	AB	BB	BB	AB	AB
IWA7924	1A	150	BB	BB	BB	AB	AB	AB	AB	AB	BB	BB	AB	BB	AB	BB	BB	BB	BB	AB	AB	AB	AB	AB	BB	AB	BB	BB	BB	AB	BB	AB	AB	AB	AB	AB	BB	BB	BB	BB	AB	AB	AB	BB	BB	AB	BB	BB	BB
IWA2818b	1A	150	AA	AA	AA	BB	AA	BB	BB	BB	AA	AA	BB	AA	BB	AA	AA	AA	AA	BB	BB	BB	BB	BB	AA	BB	AA	AA	AA	BB	AA	BB	BB	BB	BB	BB	AA	AB	AA	AA	BB	BB	BB	AA	AA	AA	AA	AA	AA
IWA7988b	1A	150	AA	AA	AB	NN	AB	AA	AA	AA	AA	AA	AA	AA	AA	AA	AB	AA	AA	AB	AA	AB	AA	AB	AA	AA	AB	AB	AB	AB	AB	AA	AA	AA	AA	AA	AA	AB	AB	AA	AA	AA	AB	AA	AA	AB	AA	AB	AB
IWA8135b	1A	150	AB	AB	AB	AA	AA	AA	AA	AA	AB	AB	AA	AB	AA	AB	AB	AB	AB	AA	AA	AA	AA	AA	AB	AA	AB	AB	AB	AA	AB	AA	AA	AA	AA	AA	AB	AB	AB	AB	AA	AA	AA	AB	AB	AA	AB	AB	AB
IWA7428	1A	150	BB	BB	BB	AB	BB	AB	AB	AB	BB	BB	AB	BB	AB	AB	AB	AB	BB	AB	AB	AB	AB	AB	NN	AB	AB	AB	AB	AB	AB	AB	AB	AB	AB	AB	BB	NN	AB	BB	AB	AB	AB	BB	BB	BB	BB	BB	BB
IWA6253	1A	152	NN	BB	BB	AA	BB	AA	AA	AA	BB	BB	AA	BB	AA	AA	BB	AB	AA	AA	AA	AA	AA	AA	BB	AA	BB	BB	BB	AA	BB	AA	AA	AA	AA	AA	BB	AB	BB	BB	AA	AA	AA	AA	BB	BB	BB	BB	AA
IWA6252	1A	153	AB	BB	BB	AB	BB	AB	AB	AB	BB	BB	AB	BB	AB	AB	BB	BB	AB	AB	AB	AB	AB	AB	BB	AB	BB	BB	BB	AB	BB	AB	AB	AB	AB	AB	BB	BB	BB	BB	AB	AB	AB	AB	BB	BB	BB	BB	AB
IWA2450	1A	153	AB	AB	AB	BB	AB	BB	BB	BB	BB	AB	BB	BB	BB	BB	BB	BB	BB	BB	BB	BB	BB	BB	AB	BB	BB	BB	BB	BB	BB	BB	BB	BB	BB	BB	AB	AB	AB	AB	BB	BB	BB	BB	BB	AB	AB	AB	AB
IWA3409	1A	153	AA	AA	AA	BB	AA	BB	BB	BB	BB	AA	BB	BB	BB	BB	BB	BB	BB	BB	BB	BB	BB	BB	AB	BB	BB	BB	BB	BB	BB	BB	BB	BB	BB	BB	AA	AB	AA	AA	BB	BB	BB	BB	BB	AA	AA	AA	AA
IWA4713	1A	153	BB	AA	AA	BB	AA	BB	BB	BB	AA	AA	BB	AA	BB	BB	AA	AB	BB	BB	BB	BB	BB	BB	AA	BB	AA	AA	AA	BB	AA	BB	BB	BB	BB	BB	AA	AB	AA	AA	BB	BB	BB	BB	AA	AA	AA	AA	BB
IWA6191a	1A	153	AB	BB	BB	AB	BB	BB	BB	BB	AB	BB	AB	BB	BB	AB	AB	AB	BB	BB	AB	BB	AB	AB	BB	NN	NN	BB	AB	BB	AB	BB	BB	AB	AB	BB	BB	NN	AA	AA	AB	AB	AB	AB	BB	BB	AA	AB	AB
IWA7315	1A	154	BB	AB	AB	BB	AB	BB	BB	BB	AB	AB	BB	AB	BB	BB	AB	AB	BB	BB	BB	BB	BB	BB	AB	BB	AB	AB	AB	BB	AB	BB	BB	BB	BB	BB	AB	AB	AB	AB	BB	BB	BB	BB	AB	AB	AB	AB	BB
IWA6152	1A	154	AB	AB	AB	AB	AB	AB	AB	AB	AB	AB	AB	AA	AB	AB	AB	AB	AB	AB	AB	AB	AB	AB	AB	AB	AB	AB	AB	AB	AB	AB	AB	AB	AB	AB	AB	AB	AB	AB	AB	AB	AB	AA	AA	AB	AB	AB	AB
IWA374	1A	155	AA	AB	AA	AB	AB	AA	AA	AA	AA	AB	AA	AA	AB	AA	AB	AA	AA	AA	AA	AA	AA	AA	AA	AA	AB	AA	AA	AA	AA	AA	AA	AA	AA	AA	AA	AA	AA	NN	AA	AA	AB	AB	AA	AB	AA	NN	AA
IWA1368	1A	155	AB	AB	AB	BB	AB	BB	BB	BB	AB	AB	BB	BB	BB	BB	BB	BB	BB	BB	BB	BB	BB	BB	AB	BB	BB	BB	BB	BB	BB	BB	BB	BB	BB	BB	AB	AB	AB	AB	BB	BB	BB	BB	BB	AB	AB	AB	BB
IWA7316	1A	157	BB	BB	BB	AB	BB	AB	AB	AB	BB	BB	AB	BB	AB	AB	BB	AB	AB	AB	AB	AB	AB	AB	BB	AB	BB	BB	BB	AB	BB	AB	AB	AB	AB	AB	BB	NN	BB	BB	AB	AB	AB	AB	BB	BB	BB	BB	BB
IWA3783	1A	158	AA	AA	AA	AB	AA	AB	AB	AB	AA	AA	AB	AA	AB	AB	AA	AB	AB	AB	AB	AB	AB	AB	AA	AB	AA	AA	AA	AB	AA	AB	AB	AB	AB	AB	AA	AA	AA	AA	AB	AB	AB	AB	AA	AA	AA	AA	AA
IWA7707	1A	158	AB	AB	AB	AA	AB	AA	AA	AA	AB	AB	AA	AB	AA	AA	AB	AA	AA	AA	AA	AA	AA	AA	AB	AA	AB	AB	AB	AA	AB	AA	AA	AA	AA	AA	AB	AB	AB	AB	AA	AA	AA	AA	AB	AB	AB	AB	AA
IWA886	1A	160	AB	BB	BB	AB	BB	AB	AB	AB	BB	BB	AB	BB	AB	NN	BB	NN	AB	NN	NN	AB	AB	AB	BB	AB	BB	BB	BB	AB	BB	AB	AB	AB	AB	AB	BB	BB	BB	BB	AB	AB	AB	AB	BB	BB	BB	BB	BB
IWA3660b	1A	162	AB	AA	AB	AB	AB	AB	AB	AB	NN	AA	AB	AB	AA	AB	AB	NN	AB	NN	AA	AB	BB	AB	AA	NN	AA	AB	NN	AB	NN	AB	AA	NN	AA	AA	AA	AB	AB	AA	NN	AB	NN	AA	AA	AB	AB	AA	AA
IWA4898	1A	167	AA	BB	AA	BB	AA	BB	BB	BB	BB	BB	BB	AA	BB	BB	BB	AB	BB	BB	BB	BB	BB	BB	BB	BB	BB	BB	BB	BB	BB	BB	BB	BB	BB	BB	BB	BB	BB	BB	BB	BB	BB	BB	AA	AA	BB	AA	BB
IWA2317	1A	168	BB	AB	BB	AB	BB	BB	BB	AB	AB	AB	BB	BB	AB	BB	BB	BB	BB	AB	AB	AB	BB	BB	AB	AB	AB	AB	AB	BB	AB	BB	BB	BB	BB	BB	AB	AB	AB	AB	AB	AB	AB	BB	BB	BB	AB	BB	BB
IWA2994	1A	168	AA	AA	AA	BB	AA	BB	AB	NN	AA	AA	BB	AA	BB	AA	AA	AA	BB	BB	AA	BB	AA	BB	NN	BB	AA	AB	AA	BB	NN	BB	BB	AA	NN	BB	AA	NN	AA	AA	AA	AA	BB	AA	AA	AA	AA	AA	BB
IWA6530	1A	168	BB	BB	BB	BB	BB	BB	BB	BB	BB	BB	BB	NN	BB	BB	BB	AB	BB	BB	BB	BB	BB	BB	BB	BB	BB	BB	BB	BB	BB	BB	BB	BB	BB	BB	BB	BB	BB	BB	BB	BB	BB	BB	AA	BB	BB	BB	BB
IWA4978	1A	168	AA	AB	AA	AB	AA	AB	AB	AA	AB	AB	AB	AA	AB	AB	AB	AB	AB	AB	AB	AB	AA	AB	AA	AB	AA	AB	AA	AB	AA	AB	AB	AB	AB	AB	AB	AB	AB	AB	AB	AB	AB	AB	AA	AA	AB	AA	AB
IWA5491	1A	168	BB	BB	BB	AB	BB	AB	NN	BB	BB	BB	AB	BB	AB	BB	BB	BB	AB	AB	BB	AB	BB	AB	BB	AB	BB	NN	BB	AB	BB	AB	AB	BB	AB	AB	BB	BB	BB	BB	BB	BB	AB	BB	BB	BB	BB	BB	NN
IWA4897	1A	168	BB	AA	BB	AA	BB	AA	AA	AA	AA	AA	AA	BB	AA	AA	AA	AB	NN	AA	AA	AA	AA	AA	AA	AA	AA	AA	AA	AA	AA	AA	AA	AA	AA	AA	AA	AA	AA	AA	AA	AA	AA	AA	BB	BB	AA	BB	AA
IWA3089	1A	169	BB	AA	BB	BB	BB	BB	BB	BB	AA	AA	BB	AA	BB	BB	BB	BB	NN	BB	BB	BB	BB	BB	BB	BB	BB	BB	BB	BB	BB	BB	BB	AA	AB	BB	AA	AB	AA	AA	BB	BB	BB	BB	AA	BB	AA	BB	BB
IWA693	1A	171	AA	AA	AB	AA	AA	AB	AB	AB	AA	AA	AA	AB	AA	AB	AA	AA	AA	AA	AA	AA	AA	AB	AA	AA	AA	AA	AA	AA	AA	AB	AB	AA	AB	AB	AB	AB	AA	AA	AA	AA	AA	AA	AA	AA	AA	NN	AA
IWA8384	1A	171	AA	AA	AB	AA	AA	AB	AB	NN	AA	AA	AA	AB	AA	AB	AA	AA	AA	AA	AA	AA	AA	AB	AA	AA	AA	AA	AA	AA	AA	AB	AB	AA	AB	AB	AB	NN	AA	AA	AA	AA	AA	AA	AA	AA	AA	AA	AA
IWA1557	1A	172	AB	BB	AB	AB	AB	AB	AB	AB	BB	BB	AB	BB	AB	AB	AB	AB	AB	AB	AB	AB	AB	AB	AB	AB	AB	AB	AB	AB	AB	AB	AB	BB	AB	AB	BB	NN	BB	BB	AB	AB	AB	AB	BB	AB	BB	AB	AB
IWA1559	1A	172	NN	BB	AA	AB	AA	AB	AB	AB	BB	BB	BB	BB	AB	AB	AB	NN	AB	AA	AB	AB	NN	AB	AA	AA	AB	AB	AB	AB	AB	AB	AB	AB	AB	AB	AB	AB	AB	AB	AB	AB	AB	AB	BB	AA	AB	AA	AB
IWA3377	1A	172	AA	AA	AB	AA	AB	AB	AB	AB	AA	AA	AA	AB	AA	AA	AA	NN	NN	AA	AB	AA	AB	AB	AA	AA	AB	AB	AB	AB	AB	AB	AB	AA	AB	AB	AA	NN	AA	AA	AB	AB	AA	AA	AB	AB	AA	AB	AA
IWA3378	1A	172	AB	AA	AA	AB	AA	AA	AA	AA	AA	AA	AB	AA	AB	AA	AA	AA	AA	AB	AA	AB	AA	AA	AB	AB	AA	AA	AA	AA	AA	AA	AA	AA	AA	AA	AA	AA	AA	AA	AA	AA	AB	AA	AA	AA	AA	AA	AA
IWA8051	1A	172	AA	BB	BB	AA	BB	AA	AA	AA	BB	BB	AA	BB	AA	BB	AA	AB	NN	BB	BB	BB	AA	AA	BB	BB	AA	AA	AA	AA	AA	AA	AA	BB	AB	AA	BB	NN	BB	BB	AA	AA	AA	AA	BB	BB	BB	BB	BB
IWA6862	1A	173	AB	AB	BB	BB	BB	AB	AB	AB	AB	AB	AB	AB	AB	BB	AB	BB	AB	BB	BB	BB	AB	AB	BB	BB	AB	AB	AB	AB	AB	AB	AB	AB	AB	AB	AB	AB	AB	AB	AB	AB	BB	AB	AB	BB	AB	BB	BB
IWA5319	1A	174	AB	AB	BB	NN	BB	AB	AB	AB	AB	AB	AB	AB	AB	BB	AB	AB	AB	BB	BB	BB	NN	AB	BB	BB	AB	AB	AB	AB	AB	AB	AB	AB	AB	AB	AB	AB	AB	AB	AB	AB	BB	AB	AB	BB	AB	BB	BB
IWA6131	1A	174	AB	AB	BB	AB	BB	AB	AB	AB	AB	AB	AB	AB	AB	BB	AB	AB	AB	BB	BB	BB	NN	AB	BB	BB	AB	AB	AB	AB	AB	AB	AB	AB	AB	AB	AB	AB	AB	AB	AB	AB	BB	AB	AB	BB	AB	BB	BB
IWA6312	1A	174	AB	AB	AA	AB	AA	AB	AB	AB	AB	AB	AB	AB	AB	AA	AB	AB	AB	AA	AA	AA	AB	AB	AA	AA	AB	AB	AB	AB	AB	AB	AB	AB	AB	AB	AB	AB	AB	AB	AB	AB	AA	AB	AB	AA	AB	AA	AA
IWA7453	1A	174	AB	AB	BB	BB	BB	AB	AB	AB	AB	AB	AB	AB	AB	BB	AB	BB	AB	BB	BB	BB	AB	AB	BB	BB	AB	AB	AB	AB	AB	AB	AB	AB	AB	AB	AB	AB	AB	AB	AB	AB	BB	AB	AB	BB	AB	BB	BB
IWA5317	1A	174	BB	BB	AB	BB	AB	BB	BB	BB	BB	BB	BB	BB	BB	AB	BB	BB	BB	AB	AB	AB	BB	BB	AB	AB	BB	BB	BB	BB	BB	BB	BB	BB	BB	BB	BB	BB	BB	BB	BB	BB	AB	BB	BB	AB	BB	AB	AB
IWA5318	1A	174	BB	BB	NN	AB	AA	BB	BB	BB	BB	BB	BB	BB	BB	AB	BB	NN	BB	AA	NN	NN	BB	BB	AA	AA	BB	BB	BB	BB	BB	BB	BB	BB	BB	BB	BB	BB	BB	BB	BB	BB	AA	BB	BB	AA	BB	AA	AB
IWA5660	1A	174	AA	AA	BB	AB	BB	AA	AA	AA	AA	AA	AA	AA	AA	BB	AA	AB	AA	BB	BB	BB	AA	AA	BB	BB	AA	AA	AA	AA	AA	AA	AA	AA	AA	AA	AA	AA	AA	AA	AA	AA	BB	AA	AA	BB	AA	BB	BB
IWA2015	1A	174	BB	BB	BB	AB	BB	BB	BB	BB	BB	BB	BB	BB	BB	AB	BB	BB	BB	AB	AB	AB	BB	BB	AB	AB	BB	BB	BB	BB	BB	BB	BB	BB	BB	BB	BB	BB	BB	BB	BB	BB	AB	BB	BB	BB	BB	BB	AB
IWA5097	1A	174	BB	BB	BB	AB	BB	BB	BB	BB	BB	BB	BB	BB	BB	AB	BB	AB	BB	AB	AB	AB	BB	BB	AB	AB	BB	BB	BB	BB	BB	BB	BB	BB	BB	BB	BB	BB	BB	BB	BB	BB	AB	BB	BB	BB	BB	BB	AB
IWA3590	1A	175	BB	BB	BB	AB	BB	BB	BB	BB	BB	BB	BB	BB	BB	AB	BB	AB	BB	AB	AB	AB	BB	BB	AB	AB	BB	BB	BB	BB	BB	BB	BB	BB	BB	BB	BB	BB	BB	BB	BB	BB	AB	BB	BB	BB	BB	BB	AB
IWA1560	1A	176	BB	BB	AA	BB	AA	BB	BB	BB	BB	BB	BB	BB	BB	AA	BB	AB	BB	AA	AA	AA	BB	BB	AA	AA	BB	BB	BB	BB	BB	BB	BB	BB	BB	BB	BB	BB	BB	BB	BB	BB	BB	BB	BB	AA	BB	AA	AA
IWA4021	1A	176	AA	BB	BB	AA	BB	BB	AB	NN	BB	BB	AA	BB	AA	AA	AA	AB	NN	AA	AA	AA	BB	BB	AA	AA	BB	BB	BB	BB	BB	BB	BB	BB	BB	BB	BB	BB	BB	BB	NN	AA	AA	AA	BB	BB	BB	BB	AA
IWA4022b	1A	176	AA	AB	AB	NN	AB	AB	AB	NN	AB	AB	AA	BB	AA	AA	AA	NN	NN	AA	AA	AA	AB	AB	AA	AA	AB	AB	AB	AB	AB	AB	AB	AB	AB	AB	AB	AB	AB	AB	AA	AA	AA	AB	BB	AB	AB	AB	AA
IWA7289	1A	178	BB	AB	BB	AB	BB	NN	AB	NN	AB	AB	AB	AB	AB	BB	BB	NN	AB	AB	AB	AB	BB	AB	AB	AB	BB	BB	BB	BB	BB	NN	AB	AB	AB	AB	AB	AB	AB	AB	AB	AB	AB	BB	AB	BB	AB	BB	BB
IWA8020b	1A	178	AB	AB	BB	AB	AB	BB	BB	BB	AB	AB	AB	BB	AB	BB	AB	AB	AB	BB	BB	BB	AB	BB	BB	BB	AB	AB	AB	AB	AB	BB	BB	AB	BB	BB	AB	AB	AB	AB	BB	BB	BB	AB	BB	BB	AB	AB	AB
IWA1306	1A	179	BB	BB	BB	AB	BB	BB	BB	BB	BB	BB	AB	BB	AB	BB	AB	AB	BB	BB	BB	BB	AB	BB	BB	AB	AB	AB	AB	AB	AB	BB	BB	AB	BB	BB	BB	AB	AB	AB	BB	BB	AB	AB	BB	BB	AB	BB	BB
IWA1558	1A	179	BB	AB	BB	BB	BB	BB	BB	BB	AB	AB	BB	AB	BB	BB	BB	BB	BB	BB	BB	BB	BB	BB	BB	BB	BB	BB	BB	BB	BB	BB	BB	AB	BB	BB	AB	AB	AB	AB	BB	BB	BB	BB	AB	BB	AB	BB	BB
IWA1710	1A	179	AB	AB	BB	BB	AB	BB	BB	BB	AB	AB	AB	AA	BB	AB	AB	NN	AB	BB	AB	AB	AB	BB	BB	BB	AB	AB	AB	AB	AB	BB	BB	BB	BB	BB	BB	BB	BB	BB	NN	BB	BB	AB	AA	AB	BB	AB	AA
IWA2035	1A	179	AA	AA	AB	AA	AB	AA	AA	AA	AA	AA	AA	AA	AA	AB	AA	AB	AA	AB	AB	AB	AA	AA	AB	AB	AA	AA	AA	AA	AA	AA	AA	AA	AA	AA	AA	AA	AA	AA	AA	AA	AA	AA	AA	AB	AA	AB	AB
IWA2325	1A	179	BB	BB	AB	AB	AB	AB	AB	AB	BB	BB	BB	BB	AB	BB	AB	AB	AB	AB	BB	BB	AB	AB	AB	AB	AB	AB	AB	AB	AB	AB	AB	AB	AB	AB	AB	AB	AB	AB	AB	AB	AB	AB	BB	AB	AB	AB	BB
IWA2326	1A	179	AB	AB	BB	BB	BB	BB	BB	BB	AB	AB	AB	AB	BB	AB	BB	BB	NN	BB	AB	AB	BB	BB	BB	BB	BB	BB	BB	BB	BB	BB	BB	BB	BB	BB	BB	BB	BB	BB	BB	BB	BB	BB	AB	BB	BB	BB	AB
IWA4119	1A	179	AB	AB	AA	AA	AA	AA	AA	AA	AB	AB	AB	AB	AA	AB	AA	AA	NN	AA	AB	AB	AA	AA	AA	AA	AA	AA	AA	AA	AA	AA	AA	AA	AA	AA	AA	AA	AA	AA	AA	AA	AA	AA	AB	AA	AA	AA	AB
IWA4519	1A	179	BB	BB	AB	AB	AB	AB	AB	AB	BB	BB	BB	BB	AB	BB	AB	AB	NN	AB	BB	BB	AB	AB	AB	AB	AB	AB	AB	AB	AB	AB	AB	AB	AB	AB	AB	AB	AB	AB	AB	AB	AB	AB	BB	AB	AB	AB	BB
IWA5483	1A	179	AB	AB	BB	BB	BB	BB	BB	BB	AB	AB	AB	AB	BB	AB	BB	BB	BB	BB	AB	AB	BB	BB	BB	BB	BB	BB	BB	BB	BB	BB	BB	BB	BB	BB	BB	BB	BB	BB	BB	BB	BB	BB	AB	BB	BB	BB	AB
IWA5484	1A	179	AB	AB	BB	BB	BB	BB	BB	BB	AB	AB	AB	AB	BB	AB	BB	BB	BB	BB	AB	AB	BB	BB	BB	BB	BB	BB	BB	BB	BB	BB	BB	BB	BB	BB	BB	BB	BB	BB	BB	BB	BB	BB	AB	BB	BB	BB	AB
IWA6458	1A	179	AA	AB	AA	AA	AA	AA	AA	AA	AB	AB	AA	AB	AA	AA	AA	AA	AA	AA	AA	AA	AA	AA	AA	AA	AA	AA	AA	AA	AA	AA	AA	AB	NN	AA	AB	AB	AB	AB	AA	AA	AA	AA	AB	AA	AB	AA	AA
IWA6795	1A	179	AB	AB	AA	AA	AA	AA	AA	AA	AB	AB	AB	AB	AA	AB	AA	AA	AA	AA	AB	AB	AA	AA	AA	AA	AA	AA	AA	AA	AA	AA	AA	AA	AA	AA	AA	AA	AA	AA	AA	AA	AA	AA	AB	AA	AA	AA	NN
IWA7034	1A	179	NN	AA	BB	BB	BB	BB	BB	BB	AA	AA	AA	AA	BB	AA	BB	BB	AB	BB	AA	AA	BB	BB	BB	BB	BB	BB	BB	BB	BB	BB	BB	BB	BB	BB	BB	BB	BB	BB	BB	BB	BB	BB	AA	BB	BB	BB	AA
IWA7182	1A	179	BB	AB	BB	BB	BB	BB	BB	BB	AB	AB	BB	AB	BB	BB	BB	BB	BB	BB	BB	BB	BB	BB	BB	BB	BB	BB	BB	BB	BB	BB	BB	AB	BB	BB	AB	AB	AB	AB	BB	BB	BB	BB	AB	BB	NN	BB	BB
IWA7477	1A	179	BB	NN	BB	BB	BB	BB	BB	BB	AB	AB	AB	AB	BB	AB	BB	BB	AB	BB	AB	AB	BB	BB	BB	BB	BB	BB	BB	BB	BB	BB	BB	BB	BB	BB	BB	BB	BB	BB	BB	BB	BB	BB	AB	BB	BB	BB	AB
IWA7488	1A	179	AB	AB	AA	AA	AA	AA	AA	AA	AB	AB	AB	AB	AA	AB	AA	AA	AB	AA	AB	AB	AA	AA	AA	AA	AA	AA	AA	AA	AA	AA	AA	AA	AA	AA	AA	AA	AA	AA	AA	AA	AA	AA	AB	AA	AA	AA	AB
IWA8213	1A	179	AB	AB	BB	BB	BB	BB	BB	BB	AB	AB	AB	AB	BB	AB	BB	BB	NN	BB	AB	AB	BB	BB	BB	BB	BB	BB	BB	BB	BB	BB	BB	BB	BB	BB	BB	BB	BB	BB	BB	BB	BB	BB	AB	BB	BB	BB	AB
IWA8214	1A	179	AB	AB	BB	BB	BB	BB	BB	BB	AB	AB	AB	AB	BB	AB	BB	BB	NN	BB	AB	AB	BB	BB	BB	BB	BB	BB	BB	BB	BB	BB	BB	BB	BB	BB	BB	BB	BB	BB	BB	BB	BB	BB	AB	BB	BB	BB	AB
IWA8351	1A	179	NN	BB	AB	AB	AB	AB	AB	AB	BB	BB	BB	BB	AB	BB	AB	AB	AB	AB	BB	BB	AB	AB	AB	AB	AB	AB	AB	AB	AB	AB	AB	AB	AB	AB	AB	AB	AB	AB	AB	AB	AB	AB	BB	AB	AB	AB	BB
IWA4943	1A	179	AA	AB	AA	AA	AB	AA	AB	AB	AB	AB	AA	AB	AA	AA	AB	AB	AB	AB	AB	AB	AB	AA	AB	AA	AB	AB	AB	AB	AB	AA	AA	AA	AA	AA	AA	AA	AA	AA	NN	AA	AA	AB	AB	AB	AA	AB	AB
IWA1355b	1A	181	BB	BB	BB	BB	BB	BB	BB	BB	BB	BB	BB	AB	BB	BB	BB	AB	BB	BB	BB	BB	BB	BB	BB	BB	BB	BB	BB	BB	BB	BB	BB	BB	BB	BB	BB	BB	BB	BB	BB	BB	BB	AB	AB	BB	BB	BB	BB
IWA4944	1A	181	BB	BB	BB	BB	NN	BB	BB	BB	BB	BB	BB	AB	BB	BB	AA	AB	AB	BB	BB	BB	AA	BB	BB	BB	AA	AA	AA	AA	AA	BB	BB	BB	BB	BB	BB	BB	BB	BB	NN	BB	BB	AA	AB	AA	BB	AA	AB
IWA5407	1A	181	AB	AB	AB	AB	BB	AB	AB	AB	AB	AB	AB	NN	AB	AB	BB	AB	NN	AB	AB	AB	BB	AB	AB	AB	BB	BB	BB	BB	BB	AB	AB	AB	AB	AB	AB	AB	AB	AB	AB	AB	AB	BB	BB	BB	AB	BB	BB
IWA8523	1A	181	AA	AB	AA	AA	AB	AA	NN	NN	AB	AB	AA	AB	AA	AA	AB	AB	AB	AB	AB	AB	AB	AA	AB	AA	AB	AB	AB	AB	AB	AA	AA	AA	AA	AA	AA	AA	AA	AA	AA	AA	AA	AB	AB	AA	AA	AA	NN
IWA2327	1A	182	AA	AA	AA	AA	AA	AA	AA	AA	AA	AA	AA	AB	AA	AA	AA	AA	AB	AA	AA	AA	AA	AA	AA	AA	AA	AA	AA	AA	AA	AA	AA	AA	AA	AA	AA	AA	AA	AA	AA	AA	AA	AA	AA	AA	AA	AA	AA
IWA7290	1A	182	AB	AB	BB	AB	BB	AB	NN	NN	AB	AB	AB	AB	AB	NN	BB	NN	AB	AB	AB	AB	BB	AB	AB	AB	NN	BB	BB	BB	BB	AB	AB	AB	AB	AB	AB	AB	AB	AB	AB	AB	AB	BB	AB	BB	AB	BB	BB
IWA4518	1A	182	AB	BB	AB	AB	BB	AB	AB	AB	BB	BB	AB	BB	AB	AB	BB	BB	BB	BB	BB	BB	BB	AB	BB	AB	BB	BB	BB	BB	BB	AB	AB	AB	AB	AB	AB	AB	AB	AB	AB	AB	AB	BB	BB	AB	AB	AB	BB
IWA1644	1A	183	AA	BB	AA	BB	BB	BB	AB	AB	BB	BB	BB	NN	BB	AB	AA	AB	NN	BB	BB	BB	BB	BB	BB	BB	BB	BB	BB	BB	BB	BB	BB	BB	BB	BB	BB	BB	BB	BB	BB	BB	BB	AA	BB	AA	BB	AA	BB
IWA1645	1A	183	AA	AA	AA	AA	AA	AA	AA	AA	AA	AA	AA	AB	AA	AA	AA	AA	NN	AA	AA	AA	AA	AA	AA	AA	AA	AA	AA	AA	AA	AA	AA	AA	AA	AA	AA	AA	AA	AA	AA	AA	AA	AA	AA	AA	AA	AA	AA
IWA5758b	1A	183	AB	AB	AA	BB	AA	AB	AA	AA	AB	AB	AA	AA	BB	AB	BB	BB	AB	AA	AB	AB	AB	BB	AA	AA	BB	AB	BB	AA	AB	AA	BB	NN	BB	AB	BB	AB	BB	AB	AB	BB	BB	BB	AA	BB	AA	AA	AB
IWA6916	1A	184	AA	BB	AA	BB	BB	BB	AB	AB	BB	BB	BB	AA	BB	AB	AA	AB	AA	BB	BB	BB	BB	BB	BB	BB	BB	BB	BB	BB	BB	BB	BB	BB	BB	BB	BB	BB	BB	BB	BB	BB	BB	AA	BB	AA	BB	AA	BB
IWA3764	1A	184	BB	AA	BB	AB	AB	AB	AB	AB	AA	AA	AA	BB	AB	AB	BB	NN	BB	AB	AA	AA	AB	AB	AB	AB	AB	AB	AB	AB	AB	AB	AB	AB	AB	AB	AB	AB	AB	AB	AB	AB	AB	BB	AA	BB	AB	BB	AA
IWA4120	1A	187	AA	AB	AA	AA	AA	AB	AB	AB	AB	AB	AA	AB	AA	NN	AA	AB	AB	AA	AB	AB	AA	AB	AB	AA	AB	AA	AA	AA	AA	AB	AB	AA	AB	AB	AB	NN	AA	AA	AA	AA	AA	AA	AA	AA	AA	AB	AB
IWA4121	1A	187	AB	AA	AB	AB	NN	AA	AA	AA	AA	AA	AB	AA	AB	AB	AB	NN	NN	AB	AA	AA	AB	AA	AA	AB	AA	AB	AB	AB	AB	AA	AA	AB	AA	AA	AA	NN	AB	AB	AB	AB	AB	AB	AB	AB	AB	AA	AA
IWA4122	1A	187	AA	AB	AA	AA	AA	AB	AB	AB	AB	AB	AA	AB	AA	NN	AA	NN	AB	AA	AB	AB	AA	AB	AB	AA	NN	AA	AA	AA	AA	AB	AB	AA	AB	AB	AB	AA	AA	AA	AA	AA	AA	AA	AA	AA	AA	AB	AB
IWA4123	1A	187	AB	BB	AB	AB	AB	BB	BB	BB	BB	BB	AB	BB	AB	AB	AB	AB	NN	AB	BB	BB	AB	BB	BB	AB	NN	AB	AB	AB	AB	BB	BB	AB	BB	BB	BB	AB	AB	AB	AB	AB	AB	AB	AB	AB	AB	BB	BB
IWA3661	1A	187	AB	BB	AB	AB	AB	BB	BB	BB	BB	BB	AB	BB	AB	AB	AB	AB	BB	AB	BB	BB	AB	BB	BB	AB	NN	AB	AB	AB	AB	BB	BB	AB	BB	BB	BB	AB	AB	AB	AB	AB	AB	AB	AB	AB	AB	BB	BB
IWA3977	1A	187	BB	AA	BB	AA	BB	AA	AA	AA	AA	AA	AA	AA	NN	AA	BB	AB	NN	AA	AA	AA	BB	AA	AA	AA	AB	BB	BB	BB	BB	AA	AA	AA	AA	AA	AA	AA	AA	AA	NN	AA	AB	BB	BB	BB	AA	AA	AA
IWA5405	1A	187	AB	BB	AB	AB	AB	BB	BB	BB	BB	BB	AB	BB	AB	BB	AB	AB	BB	AB	BB	BB	NN	BB	BB	AB	BB	AB	AB	AB	AB	BB	BB	AB	BB	BB	BB	AB	AB	AB	AB	AB	AB	AB	AB	AB	AB	BB	BB
IWA3215	1A	188	BB	BB	BB	AA	AA	BB	BB	BB	BB	BB	AB	BB	BB	AB	AA	AB	BB	AA	BB	BB	AA	BB	BB	AA	AB	AA	AA	AA	AA	BB	BB	AA	BB	BB	NN	AA	AA	AA	AA	AA	AA	AA	BB	AA	AA	BB	BB
IWA3799	1A	188	AB	AB	BB	BB	BB	AB	AB	AB	AB	AB	BB	AB	AB	BB	BB	BB	AB	BB	AB	AB	BB	AB	AB	BB	AB	BB	BB	BB	BB	AB	AB	BB	AB	AB	AB	BB	BB	BB	BB	BB	BB	BB	AB	BB	BB	AB	AB
IWA5806	1A	188	BB	BB	AA	AA	AA	AB	AB	AB	BB	BB	AA	NN	AB	NN	AA	NN	NN	AA	BB	BB	AA	AB	AB	AA	NN	AA	AA	AA	AA	AB	AB	AA	AB	AB	NN	AA	AA	AA	AA	AA	AA	AA	BB	AA	AA	AB	BB
IWA7298b	1B	0	AB	AB	AB	AA	AA	AB	AB	AB	AB	AA	AA	AB	AB	AB	AB	AB	AB	AB	AA	AA	AB	AB	AB	AB	AB	AA	AB	AB	AB	AA	AA	AA	AB	AB	AA	AB	AB	AA	AA	AB	AA	AB	AA	AB	AB	AB	AB
IWA7399	1B	0	BB	AB	BB	AB	BB	BB	BB	BB	AB	AB	AB	AB	AB	BB	BB	BB	BB	AB	AB	BB	AB	BB	BB	BB	AB	BB	BB	BB	BB	BB	BB	BB	BB	BB	BB	AB	BB	BB	BB	AB	AB	BB	BB	BB	AB	BB	AB
IWA1808	1B	8	NN	BB	AA	BB	BB	AB	AB	BB	BB	BB	BB	BB	BB	BB	BB	BB	NN	BB	BB	AB	BB	AA	BB	BB	BB	AA	AA	AA	BB	BB	BB	BB	BB	BB	BB	BB	AA	AA	AA	BB	BB	BB	AA	BB	BB	BB	BB
IWA6489	1B	8	AA	AB	AA	AB	AA	AA	AA	AA	AB	AB	AB	AB	AB	AA	AA	AA	AA	AA	AB	AA	AA	AA	AA	AA	AA	AA	AA	AA	AA	AA	AA	AA	AA	AA	AA	AB	AA	AA	AA	AB	AB	AA	AA	AA	AB	AA	AB
IWA7398	1B	9	AA	AB	AA	AB	AA	AA	AA	AA	AB	AB	AB	AB	AB	AA	AA	AA	AA	AB	AB	AA	AB	AA	AA	AA	AB	AA	AA	AA	AA	AA	AA	AA	AA	AA	AA	AB	AA	AA	AA	AB	AB	AA	AA	AA	AB	AA	AB
IWA406	1B	10	AB	AA	AA	AA	AA	AA	AA	AA	AA	AA	AA	AA	AA	AB	AA	AA	NN	AB	AA	AA	AB	AA	AB	NN	AB	AA	AA	AA	AB	AA	AA	AA	AA	AA	AA	NN	AA	AA	AA	AA	AA	AA	AA	AB	AA	AA	AA
IWA4242	1B	10	BB	AB	BB	AB	BB	BB	BB	BB	AB	AB	AB	AB	AB	BB	BB	BB	BB	BB	AB	BB	BB	BB	BB	BB	BB	BB	BB	BB	BB	BB	BB	BB	BB	BB	BB	AB	BB	BB	BB	AB	AB	BB	BB	BB	AB	BB	AB
IWA6582	1B	10	AA	BB	AA	BB	AB	AA	AA	AA	BB	BB	BB	BB	BB	AA	AB	AB	AA	AA	BB	AA	AB	AA	AA	AA	AA	AA	AA	AA	AA	AA	AA	AA	AA	AA	AA	BB	AA	AA	AA	BB	NN	AB	AA	AA	BB	NN	BB
IWA4073	1B	11	BB	AB	BB	AB	BB	BB	BB	BB	AB	AB	AB	AB	AB	BB	BB	BB	BB	BB	AB	BB	BB	BB	BB	BB	BB	BB	BB	BB	BB	BB	BB	BB	BB	BB	BB	AB	BB	BB	BB	AB	NN	BB	BB	BB	AB	BB	AB
IWA4679	1B	11	AB	BB	BB	BB	BB	AA	AA	BB	BB	BB	BB	BB	BB	BB	BB	BB	NN	BB	BB	AA	BB	NN	BB	BB	BB	AA	AA	AA	BB	BB	BB	BB	BB	BB	BB	BB	NN	AA	AA	BB	BB	BB	AA	BB	BB	BB	BB
IWA6621b	1B	11	NN	AB	AA	AB	BB	AA	AA	AB	AB	BB	AB	AB	AB	AB	BB	BB	AA	AB	AB	AA	AB	AA	AB	AB	AB	AA	AA	AA	AB	AB	AB	AB	AB	AB	AB	AB	AA	AA	AA	AB	NN	BB	AA	AB	AB	BB	BB
IWA5370	1B	11	AB	AB	BB	AB	AB	BB	BB	BB	AB	AB	AB	AB	AB	AB	AB	AB	NN	AB	AB	BB	AB	BB	AB	NN	AB	BB	BB	BB	AB	BB	BB	BB	BB	BB	BB	AB	BB	BB	BB	AB	AB	AB	BB	AB	AB	AB	AB
IWA7331	1B	11	AB	AB	BB	AB	AB	BB	BB	AB	AB	AB	AB	AB	AB	AB	AB	AB	BB	AB	AB	BB	AB	BB	AB	AB	AB	BB	BB	BB	AB	AB	AB	AB	AB	AB	AB	AB	BB	BB	BB	AB	AB	AB	BB	AB	AB	AB	AB
IWA6836	1B	11	NN	BB	AA	BB	BB	AA	AA	AA	BB	BB	BB	BB	BB	BB	BB	BB	AB	BB	BB	AA	BB	AA	NN	AB	BB	AA	AA	AA	BB	AA	AA	AA	AA	AA	AA	BB	AA	AA	AA	BB	BB	BB	AA	BB	BB	BB	BB
IWA1957	1B	12	NN	AA	AB	AA	AA	AB	AB	AA	AA	AA	AA	AA	AA	AA	AA	AA	AB	AA	AA	AB	AA	AB	AA	AA	AA	AB	AB	AB	AA	AA	AA	AA	AA	AA	AA	AA	AB	AB	AB	AA	AA	AA	AB	AA	AA	AA	AA
IWA4715	1B	12	NN	AA	AB	AA	AA	AB	AB	AA	AA	AA	AA	AA	AA	AA	AA	AA	AB	AA	AA	AB	AA	AB	AA	AA	AA	AB	AB	AB	AA	AA	AA	AA	AA	AA	AA	AA	AB	AB	AB	AA	AA	AA	AB	AA	AA	AA	NN
IWA5301	1B	12	AB	BB	AB	BB	BB	AB	AB	BB	BB	BB	BB	BB	BB	BB	BB	BB	AB	BB	BB	AB	BB	AB	BB	BB	BB	AB	AB	AB	BB	BB	BB	BB	BB	BB	BB	BB	AB	AB	AB	BB	BB	BB	AB	BB	BB	BB	BB
IWA4349	1B	13	AB	AA	NN	BB	AA	AA	AA	AA	AB	AA	BB	BB	BB	BB	BB	BB	NN	BB	BB	AA	BB	BB	AA	AA	AA	AA	AA	AA	AA	AA	AA	AA	AB	AA	AA	BB	BB	AA	NN	BB	BB	BB	NN	BB	BB	BB	BB
IWA6787	1B	13	AB	AA	NN	BB	AA	AA	AA	AA	AB	AA	BB	BB	BB	BB	BB	BB	NN	BB	BB	AA	BB	BB	AA	AA	AA	AA	AA	AA	AA	AA	AA	AA	NN	AA	AA	BB	BB	AA	NN	BB	BB	BB	NN	BB	BB	BB	BB
IWA1480	1B	13	AB	AB	BB	AB	BB	BB	BB	BB	AB	AB	AB	AB	AB	AB	BB	BB	BB	AB	AB	BB	AB	BB	BB	BB	BB	BB	BB	BB	BB	BB	BB	BB	BB	BB	BB	AB	BB	BB	AB	AB	AB	BB	BB	AB	AB	BB	AB
IWA4350	1B	13	AB	AA	AB	BB	AB	AA	AA	AB	NN	AA	AB	BB	AB	BB	AB	AB	AA	AB	AB	AA	AB	AB	AB	AB	AA	AA	AA	AA	AB	AB	AB	AB	AB	AB	AB	AB	AB	AA	AB	AB	BB	AB	NN	BB	AB	AB	AB
IWA63	1B	18	BB	BB	BB	BB	BB	BB	BB	AA	BB	BB	BB	BB	BB	BB	BB	BB	BB	AA	AA	BB	BB	AA	AA	AA	BB	BB	BB	BB	AA	AA	AA	AA	AA	AA	AA	AB	AA	BB	BB	AA	BB	BB	BB	BB	AA	BB	BB
IWA1883	1B	18	AB	BB	BB	BB	BB	AB	AB	BB	NN	BB	BB	BB	BB	AB	AB	BB	AB	BB	BB	AB	BB	BB	BB	BB	BB	AB	AB	AB	BB	BB	BB	BB	BB	BB	BB	NN	BB	BB	BB	BB	BB	BB	BB	AB	BB	BB	BB
IWA2583	1B	18	AB	AB	AB	AB	AB	AB	AB	AA	AB	AB	AB	AB	AB	AB	AB	AB	AB	AA	AA	AB	AB	AA	AA	AA	AB	AB	AB	AB	AA	AA	AA	AA	AA	AA	AA	NN	AA	AB	AB	AA	AB	AB	AA	AB	AA	AB	AB
IWA8557	1B	19	AB	BB	AB	AB	BB	AB	AB	AB	AB	BB	AB	AB	AB	AB	AB	AB	AB	AB	AB	AB	AB	AB	NN	NN	BB	AB	AB	AB	AB	BB	BB	BB	NN	BB	AB	AB	AB	AB	AB	AB	AB	AB	AB	AB	AB	AB	AB
IWA2998	1B	22	AB	BB	BB	BB	BB	AB	AB	AB	BB	BB	BB	BB	BB	AB	AB	AB	BB	BB	BB	AB	BB	BB	BB	BB	BB	BB	BB	BB	BB	BB	AB	AB	BB	AB	BB	NN	BB	BB	AB	BB	BB	AB	BB	AB	BB	AB	AB
IWA5976	1B	22	NN	AA	AB	AB	AA	AB	AB	AB	AA	AA	AA	AB	AA	AB	AA	AA	AB	AA	AA	AB	AA	AB	AB	AB	AA	AB	AB	AB	AA	AB	AB	AB	AB	AB	AB	AA	NN	AB	BB	AA	AB	AA	AB	AA	AA	AA	AA
IWA6889	1B	22	NN	BB	AB	NN	NN	AB	AB	BB	BB	BB	BB	AA	BB	AA	BB	BB	NN	BB	BB	AB	BB	AB	BB	BB	BB	AB	AB	AB	BB	BB	BB	BB	BB	BB	BB	BB	AB	AB	NN	BB	NN	BB	AB	BB	BB	NN	BB
IWA7703	1B	22	AB	BB	BB	BB	BB	AB	AB	NN	BB	BB	BB	BB	AB	AB	AB	AB	AB	BB	BB	AB	BB	AB	BB	BB	BB	AB	AB	AB	BB	BB	BB	BB	BB	BB	BB	BB	AB	AB	AB	BB	BB	AB	BB	AB	BB	BB	AB
IWA4678	1B	23	AB	BB	AB	BB	AB	AA	AA	BB	BB	BB	BB	BB	BB	BB	BB	BB	NN	BB	BB	AA	BB	AA	BB	BB	BB	AA	AA	AA	BB	BB	BB	BB	BB	BB	BB	NN	AA	AA	AA	BB	BB	BB	AA	BB	BB	AB	BB
IWA8001	1B	23	AB	AB	AA	BB	BB	AA	AA	AA	AB	AB	AB	BB	AB	AB	AB	AB	AA	AB	AB	AA	AB	AA	AB	NN	AB	AA	AA	AA	AB	AA	AA	AA	AA	AA	AA	AB	AA	AA	AA	AB	BB	AB	AA	AB	AB	BB	AB
IWA2707	1B	23	BB	BB	BB	BB	BB	BB	BB	BB	BB	BB	BB	AA	AA	BB	BB	BB	NN	BB	BB	BB	BB	AA	BB	BB	BB	AA	AA	AA	BB	BB	BB	BB	BB	BB	BB	BB	AA	BB	NN	BB	BB	BB	BB	BB	BB	BB	BB
IWA1578	1B	23	AA	AB	AB	AB	AB	AA	AA	AA	AB	AB	AB	AA	AB	AA	AA	NN	AB	AA	AA	AA	AB	AB	AB	AB	AB	AB	AB	AB	AB	AB	AB	AB	AA	AB	AA	AA	AB	AA	NN	AA	AB	AA	AB	AA	AA	AB	AA
IWA1949	1B	23	BB	BB	BB	BB	BB	BB	BB	BB	BB	BB	BB	BB	AB	BB	BB	BB	AB	BB	BB	BB	BB	AB	BB	BB	BB	AB	AB	AB	BB	BB	BB	BB	BB	BB	BB	BB	AB	BB	BB	BB	BB	BB	BB	BB	BB	BB	BB
IWA3443	1B	23	AA	AA	AA	AA	AA	AA	AA	AA	AA	AA	AA	AA	AB	AA	AA	AA	AB	AA	AA	AA	AA	AB	AA	AA	AA	AB	AB	AB	AA	AA	AA	AA	AA	AA	AA	AA	AB	AA	NN	AA	AA	AA	AA	AA	AA	AA	AA
IWA7480	1B	23	AA	AA	AB	AB	AA	AA	AA	AA	AB	AA	AB	AA	AB	AA	AA	AA	AB	AA	AA	AA	AB	AB	AB	AB	AA	AB	AB	AB	AB	AB	AB	AB	AA	AB	AA	AA	AB	AA	AA	AA	AB	AA	AB	AA	AA	AB	AA
IWA3155b	1B	23	AB	BB	BB	BB	BB	AB	AB	AB	BB	BB	BB	AB	BB	AB	AB	AB	BB	AB	AB	AB	BB	BB	BB	BB	BB	BB	BB	BB	BB	BB	BB	BB	AB	BB	AB	AB	BB	AB	AB	AB	BB	AB	BB	AB	AB	BB	NN
IWA1191	1B	24	AB	AB	AB	AB	AB	AB	AB	AB	AB	AB	AB	BB	AB	AB	AB	AB	AB	BB	BB	AB	AB	AB	AB	NN	AB	AB	AB	AB	BB	AB	AB	AB	BB	AB	BB	BB	AB	AB	AB	BB	AB	AB	AB	AB	BB	AB	AB
IWA2577	1B	24	BB	AA	BB	BB	AA	BB	BB	BB	BB	AA	BB	BB	AA	BB	BB	BB	AB	BB	BB	BB	AA	AA	AA	AA	AA	AA	AA	AA	AA	AA	BB	BB	BB	BB	BB	BB	AA	BB	NN	BB	BB	BB	BB	BB	BB	BB	BB
IWA2578	1B	24	BB	AB	BB	BB	AB	BB	BB	BB	BB	AB	BB	BB	AB	BB	BB	BB	AB	BB	BB	BB	AB	AB	AB	AB	AB	AB	AB	AB	BB	AB	BB	BB	BB	BB	BB	BB	AB	BB	BB	BB	BB	BB	BB	BB	BB	BB	BB
IWA3169	1B	24	BB	AB	BB	BB	AB	BB	BB	BB	BB	AB	BB	BB	AB	BB	BB	BB	AB	BB	BB	BB	AB	AB	AB	AB	AB	AB	AB	AB	BB	AB	BB	BB	BB	BB	BB	BB	AB	BB	NN	BB	BB	BB	BB	BB	BB	BB	BB
IWA7117	1B	24	AB	BB	AB	AB	BB	AB	AB	AB	AB	BB	AB	AB	BB	AB	AB	AB	BB	AB	AB	AB	BB	BB	BB	BB	BB	BB	BB	BB	BB	BB	AB	AB	AB	AB	AB	AB	BB	AB	AB	AB	AB	AB	AB	AB	AB	AB	AB
IWA7578b	1B	26	BB	BB	AB	AB	BB	BB	BB	BB	AB	BB	NN	AB	BB	AB	AB	AB	BB	AB	NN	BB	BB	BB	BB	BB	BB	BB	BB	BB	NN	BB	AB	AB	AB	BB	AB	AB	BB	AB	BB	AB	NN	BB	AB	AB	AB	NN	BB
IWA1566	1B	28	AB	AB	AB	AB	AB	AB	AB	AB	AB	AB	AB	AB	AB	AB	AB	AB	AB	AB	AB	AB	AB	AB	NN	NN	AB	AB	AB	AB	AB	AB	AB	AB	AB	AB	AB	AB	AB	AB	AB	AB	AB	AB	AB	AB	AB	AA	AB
IWA2561	1B	28	AA	AA	AA	AA	AA	AA	AA	AA	AA	AA	AA	AA	AA	AA	AA	AA	AA	AA	AB	AA	AA	AA	AB	NN	AA	AA	AA	AA	AA	AA	AA	AA	AA	AA	AA	AA	AA	AA	AA	AA	AA	AA	AA	AA	AA	AA	AA
IWA2881	1B	28	AB	AB	AB	AB	AB	AB	AB	AB	AB	AB	AB	AB	AB	AB	AB	AB	AB	AB	AB	AB	AB	AB	AB	NN	AB	AB	AB	AB	AB	AB	AB	AB	AB	AB	AB	AB	AB	AB	AB	AB	AB	AB	AB	AB	AB	AB	AB
IWA4093	1B	28	AB	AB	AB	AB	AB	AB	AB	AB	AB	AB	AB	AB	AB	AB	AB	AB	AB	AB	NN	AB	AB	AB	AB	AB	AB	AB	AB	AB	AB	AB	AB	AB	AB	AB	AB	AB	AB	AB	AB	AB	AB	AB	AB	AB	AB	BB	AB
IWA6610	1B	28	AB	AB	AB	AB	AB	NN	AB	AB	AB	AB	AB	AB	AB	AB	AB	AB	AB	AB	NN	AB	AB	AB	AB	AB	AB	AB	AB	AB	AB	AB	AB	AB	AB	AB	AB	AB	AB	AB	AB	AB	AB	AB	AB	AB	AB	BB	AB
IWA6611	1B	28	AB	AB	AB	AB	NN	AB	AB	AB	AB	AB	AB	AB	AB	AB	AB	AB	AB	AB	AA	AB	AB	AB	NN	NN	AB	AB	AB	AB	AB	AB	AB	AB	AB	AB	AB	AB	AB	AB	AB	AB	AB	AB	AB	AB	AB	AA	AB
IWA2150	1B	28	AB	AB	AB	AB	AB	AB	AB	AB	AB	AB	AB	AB	AB	AB	AB	AB	AB	AB	AB	AB	AB	AB	NN	AB	AB	AB	AB	AB	AB	AB	AB	AB	AB	AB	AB	AB	AB	AB	AB	AB	AB	AB	AB	AB	AB	AB	AB
IWA3738	1B	28	BB	BB	BB	BB	BB	BB	BB	BB	BB	BB	BB	BB	AB	BB	BB	BB	AB	BB	BB	BB	BB	BB	AB	AB	BB	BB	BB	BB	BB	AA	AA	AA	AA	AA	AA	AB	BB	BB	NN	BB	BB	BB	BB	BB	AA	BB	BB
IWA8275	1B	28	AB	AB	AB	AB	AB	AB	AB	AB	AB	AB	AB	AB	AB	AB	AB	AB	AB	AB	AB	AB	AB	AB	AB	AB	AB	AB	AB	AB	AB	AB	AB	AB	AB	AB	AB	AB	AB	AB	AB	AB	AB	AB	AB	AB	AB	AB	AB
IWA8084	1B	30	BB	BB	BB	NN	AB	BB	BB	BB	AB	BB	BB	AB	BB	BB	BB	AB	BB	BB	BB	BB	BB	BB	BB	BB	BB	BB	BB	BB	BB	BB	BB	BB	BB	BB	BB	BB	BB	BB	BB	BB	AB	AB	AB	BB	BB	BB	BB
IWA15	1B	30	BB	BB	BB	AB	BB	BB	BB	BB	BB	BB	BB	BB	AA	BB	BB	BB	AB	AA	AA	BB	AA	BB	AB	AA	BB	BB	BB	BB	AA	AA	AA	AA	AA	AA	AA	NN	BB	AA	AB	AA	BB	BB	BB	BB	AA	AA	BB
IWA7504	1B	30	AB	AB	AB	NN	AA	AB	AB	AB	AA	AB	AB	AA	AB	AB	AB	AA	NN	AB	AB	AB	AB	AB	AB	AB	AB	AB	AB	AB	AB	AB	AB	AB	AB	AB	AB	AB	AB	AB	AB	AB	AA	AA	AA	AB	AB	AB	AB
IWA7934	1B	30	AB	AB	AB	AB	AA	AB	AB	AB	NN	AB	AB	AA	AB	AB	AB	AA	AB	AB	AB	AB	AB	AB	AB	AB	AB	AB	AB	AB	AB	AB	AB	AB	AB	AB	AB	AB	AB	AB	AB	AB	AA	AA	AA	AB	AB	AB	AB
IWA131	1B	30	BB	BB	BB	AB	BB	BB	BB	BB	AB	BB	BB	BB	BB	BB	BB	AB	BB	BB	BB	BB	BB	BB	BB	BB	BB	BB	BB	BB	BB	BB	BB	BB	BB	BB	BB	BB	BB	BB	BB	BB	AB	BB	AB	BB	BB	BB	BB
IWA3816	1B	30	AB	AB	AB	AB	AB	AB	AB	AB	AB	AB	AB	AB	AB	AB	AB	AB	AB	NN	AB	AB	BB	AB	AB	AB	AB	NN	AB	AB	AB	AB	AB	AB	AB	AB	AB	AB	AB	AB	AB	AB	AB	AB	AB	AB	AB	AB	AB
IWA3261b	1B	30	AB	AB	AB	AB	NN	AB	AB	AB	AB	AB	AB	AB	AB	BB	NN	AB	AB	AB	AB	AB	AB	AB	AB	AB	AB	AB	AB	AB	AB	AB	AB	AB	AB	AB	AB	AB	AB	AB	AB	AB	AB	NN	AB	BB	AB	AB	AB
IWA1399	1B	31	BB	BB	AB	NN	BB	AB	AB	AB	NN	BB	BB	AB	AB	BB	BB	BB	NN	AB	AB	AB	AB	AB	AB	AB	AB	AB	AB	AB	AB	AB	AB	AB	AB	AB	AB	AB	AB	AB	AB	AB	BB	BB	BB	BB	AB	AB	BB
IWA403	1B	31	AA	AA	AA	AB	AA	AA	AA	AA	AB	AA	AA	AA	AA	AA	NN	AB	AB	AA	AA	AA	AA	AA	AA	AA	AA	AA	AA	AA	AA	AA	AA	AA	AA	AA	AA	AA	AA	AA	AA	AA	AB	AB	AB	AA	AA	AA	AA
IWA6062	1B	32	AA	AA	AA	AB	AB	AA	AA	AA	AB	AA	AA	AB	AB	AA	NN	AB	AB	AA	NN	AA	AB	AA	AB	AB	AA	AA	AA	AA	AA	AB	AB	AB	AB	AB	AB	NN	AA	AA	AB	AA	AB	AB	AB	AA	AB	AB	AA
IWA2197	1B	32	BB	BB	AB	BB	BB	AB	AB	AB	BB	BB	BB	BB	BB	BB	BB	BB	BB	BB	AB	AB	BB	AB	BB	BB	AB	AB	AB	AB	BB	BB	BB	BB	BB	BB	BB	AB	AB	BB	BB	BB	BB	BB	BB	BB	BB	BB	BB
IWA3620	1B	33	AB	AB	AB	AB	AB	AB	AB	AB	AB	AB	AB	AB	AB	AB	AB	AB	AB	AB	AB	AB	AB	AB	NN	AB	AB	AB	AB	AB	AB	AB	AB	AB	AB	AB	AB	AB	AB	AB	AB	AB	AB	AB	AB	AB	AB	AA	NN
IWA4975	1B	33	BB	BB	BB	BB	BB	BB	BB	BB	BB	BB	BB	BB	BB	BB	BB	BB	BB	BB	BB	BB	BB	BB	AB	BB	BB	BB	BB	BB	BB	BB	BB	BB	BB	BB	BB	BB	BB	BB	BB	BB	BB	BB	BB	BB	BB	AA	BB
IWA7737	1B	33	AA	AA	AA	AA	AA	AA	AA	AA	AA	AA	AA	AA	AA	AA	AA	AA	AA	AA	AA	AA	AA	AA	AB	AA	AA	AA	AA	AA	AA	AA	AA	AA	AA	AA	AA	AA	AA	AA	AA	AA	AA	AA	AA	AA	AA	BB	AA
IWA284	1B	34	AB	AB	BB	BB	BB	BB	BB	BB	BB	AB	AB	BB	BB	AB	AB	BB	BB	BB	BB	BB	BB	BB	BB	BB	BB	BB	BB	BB	BB	BB	BB	BB	BB	BB	BB	BB	BB	BB	BB	BB	BB	BB	BB	AB	BB	BB	AB
IWA5592	1B	34	BB	BB	AB	AB	AB	AB	AB	AB	AB	BB	BB	AB	AB	BB	BB	AB	AB	AB	AB	AB	AB	AB	AB	AB	AB	AB	AB	AB	AB	AB	AB	AB	AB	AB	AB	AB	AB	AB	AB	AB	AB	AB	AB	BB	AB	AB	BB
IWA8392	1B	34	AA	AA	AB	AB	AB	AB	AB	AB	AB	AA	AA	AB	AB	AA	AA	AB	AB	AB	AB	AB	AB	AB	AB	AB	AB	AB	AB	AB	AB	AB	AB	AB	AB	AB	AB	AB	AB	AB	AB	AB	AB	AB	AB	AA	AB	AB	AA
IWA8619	1B	34	BB	BB	AB	AB	AB	AB	AB	AB	AB	BB	BB	AB	AB	BB	BB	AB	AB	AB	AB	AB	BB	AB	BB	BB	AB	AB	AB	AB	AB	BB	BB	BB	BB	BB	BB	AB	AB	AB	BB	AB	AB	AB	AB	BB	BB	BB	BB
IWA5681	1B	35	AB	AB	BB	BB	BB	BB	BB	BB	BB	AB	AB	BB	BB	AB	AB	BB	NN	BB	BB	BB	BB	BB	BB	BB	BB	BB	BB	BB	BB	BB	BB	BB	BB	BB	BB	BB	BB	BB	BB	BB	BB	BB	BB	AB	BB	BB	AB
IWA8338	1B	35	AB	AB	BB	BB	BB	BB	BB	BB	BB	AB	AB	BB	BB	AB	AB	BB	NN	BB	BB	BB	BB	BB	NN	BB	BB	BB	BB	BB	BB	BB	BB	BB	BB	BB	BB	BB	BB	BB	BB	BB	BB	BB	BB	AB	BB	BB	AB
IWA1451	1B	35	BB	BB	AB	AB	AB	AB	AB	AB	AB	BB	BB	AB	AB	BB	BB	AB	NN	AB	AB	AB	AB	AB	AB	AB	AB	AB	AB	AB	AB	AB	AB	AB	AB	AB	AB	AB	AB	AB	AB	AB	AB	AB	AB	BB	AB	AB	BB
IWA1841	1B	35	BB	BB	AB	AB	AB	AB	AB	AB	AB	BB	BB	NN	AB	BB	BB	AB	NN	AB	AB	AB	AB	AB	AB	AB	AB	AB	AB	AB	AB	AB	AB	AB	AB	AB	AB	AB	AB	AB	AB	AB	AB	AB	AB	BB	AB	AB	BB
IWA962	1B	36	AB	AB	AA	AA	AA	AA	AA	AA	AA	AB	AB	AA	AA	AB	AB	AA	AB	AA	AA	AA	AA	AA	AA	AA	AA	AA	AA	AA	AA	AA	AA	AA	AA	AA	AA	AA	AA	AA	AA	AA	AA	AA	AA	AB	AA	AA	AB
IWA7219	1B	36	AB	AB	BB	BB	BB	BB	BB	BB	BB	AB	AB	BB	BB	AB	AB	BB	BB	BB	BB	BB	BB	BB	NN	BB	BB	BB	BB	BB	BB	BB	BB	BB	BB	BB	BB	BB	BB	BB	BB	BB	BB	BB	BB	AB	BB	BB	AB
IWA7280	1B	36	BB	BB	BB	BB	BB	BB	BB	BB	BB	BB	BB	BB	AB	BB	BB	BB	BB	BB	BB	BB	AA	BB	AB	AA	BB	BB	BB	BB	BB	AA	AA	AA	AA	AA	AA	NN	BB	BB	AB	BB	BB	BB	BB	BB	AA	BB	BB
IWA4389	1B	36	AA	AA	AA	AA	AA	AA	AA	AA	AA	AA	AA	AA	AB	AA	AA	AA	AA	AA	AA	AA	BB	AA	BB	BB	AA	AA	AA	AA	AA	BB	BB	BB	BB	BB	BB	AB	AA	AA	BB	AA	AA	AA	AA	AA	BB	AA	AA
IWA3631	1B	37	AA	AA	AB	AB	AB	AB	AB	AB	AB	AA	AA	AB	AB	AA	AA	AB	NN	AB	AB	AB	AA	AB	AA	AA	AB	AB	AB	AB	AB	AA	AA	AA	AA	AA	AA	AB	AB	AB	AA	AB	AB	AB	AB	AA	AA	AB	AA
IWA6259	1B	37	AB	AB	AA	AA	AA	AA	AA	AA	AA	AB	AB	AA	AA	AB	AB	AA	AB	AA	AA	AA	AB	AA	AB	AB	AA	AA	AA	AA	AA	AB	AB	AB	AB	AB	AB	AB	AA	AA	AB	AA	AA	AA	AA	AB	AB	AA	AB
IWA6847	1B	37	BB	BB	AB	AB	AB	NN	AB	AB	AB	BB	BB	AB	BB	BB	BB	AB	BB	AB	AB	AB	BB	AB	BB	BB	AB	AB	AB	AB	AB	BB	BB	BB	BB	BB	BB	AB	AB	AB	BB	AB	AB	AB	AB	BB	BB	AB	BB
IWA6890	1B	37	BB	BB	AB	AB	AB	AB	AB	AB	AB	BB	BB	AB	AB	BB	NN	AB	AB	AB	AB	AB	BB	AB	BB	BB	AB	AB	AB	AB	AB	BB	BB	BB	BB	BB	BB	AB	AB	AB	BB	AB	AB	AB	AB	BB	BB	AB	BB
IWA6891	1B	37	AA	AA	BB	BB	BB	BB	BB	BB	BB	AA	AA	BB	BB	AA	AB	BB	NN	BB	BB	BB	AA	BB	AB	AA	BB	BB	BB	BB	BB	AA	AA	AA	AA	AA	AA	NN	BB	BB	AB	BB	BB	BB	BB	AA	AA	BB	AA
IWA7977	1B	37	BB	BB	AB	AB	AB	AB	AB	AB	AB	BB	BB	AB	AB	BB	BB	AB	NN	AB	BB	AB	BB	AB	BB	BB	AB	AB	AB	AB	AB	BB	BB	BB	BB	BB	BB	NN	AB	AB	BB	AB	AB	AB	AB	BB	BB	AB	BB
IWA3048	1B	38	AA	AA	AB	AB	AB	AB	AB	AB	AB	AA	AA	AB	AB	AA	AA	AB	AA	AB	AB	AB	AA	AB	AA	AA	AB	AB	AB	AB	AB	AA	AA	AA	AA	AA	AA	AB	AB	AB	AA	AB	AB	AB	AB	AA	AA	AB	AA
IWA6581	1B	38	BB	BB	AB	AB	AB	AB	AB	AB	AB	BB	BB	AB	AB	BB	BB	AB	BB	AB	AB	AB	BB	AB	BB	BB	AB	AB	AB	AB	AB	BB	BB	BB	BB	BB	BB	NN	AB	AB	BB	AB	AB	AB	AB	BB	BB	AB	BB
IWA44	1B	38	AB	BB	BB	BB	BB	BB	BB	BB	BB	BB	AB	BB	BB	AB	AB	BB	BB	AB	BB	BB	BB	AB	NN	BB	AB	AB	AB	AB	AB	BB	BB	BB	BB	AB	BB	NN	AB	AB	AB	AB	BB	BB	BB	AB	BB	BB	AB
IWA106	1B	38	BB	AB	AB	AB	AB	AB	AB	AB	AB	AB	BB	AB	AB	BB	BB	AB	AB	BB	AB	AB	AB	BB	AB	AB	BB	BB	BB	BB	AB	AB	AB	AB	AB	BB	AB	AB	BB	BB	BB	BB	AB	AB	AB	BB	AB	AB	BB
IWA107	1B	38	AB	BB	BB	BB	BB	BB	BB	BB	BB	BB	AB	BB	BB	AB	AB	BB	BB	AB	BB	BB	BB	AB	BB	BB	AB	AB	AB	AB	BB	BB	BB	BB	BB	AB	BB	BB	AB	AB	AB	AB	BB	BB	BB	AB	BB	BB	AB
IWA139	1B	38	BB	AB	AB	AB	AB	AB	AB	AB	AB	AB	BB	AB	AB	BB	BB	AB	BB	AB	AB	AB	AB	AB	AB	AB	AB	AB	AB	AB	AB	AB	AB	AB	AB	BB	AB	AB	AB	AB	BB	AB	AB	AB	AB	BB	AB	AB	BB
IWA2073	1B	38	BB	AB	AB	AB	AB	AB	AB	AB	AB	AB	BB	AB	AB	BB	BB	AB	BB	AB	AB	AB	AB	AB	AB	AB	AB	AB	AB	AB	AB	AB	AB	AB	AB	BB	AB	AB	AB	AB	BB	AB	AB	AB	AB	BB	AB	AB	BB
IWA4402	1B	38	BB	AB	AB	AB	AB	AB	AB	AB	AB	AB	BB	AB	AB	BB	BB	AB	BB	AB	AB	AB	AB	AB	NN	AB	AB	AB	AB	AB	AB	AB	AB	AB	AB	BB	AB	AB	AB	AB	BB	AB	AB	AB	AB	BB	AB	AB	BB
IWA5304	1B	38	AA	AA	BB	BB	BB	BB	BB	BB	BB	AA	AA	BB	BB	AA	AB	BB	AB	BB	BB	BB	AA	BB	AA	AA	BB	BB	BB	BB	BB	AA	AA	AA	AA	AA	AA	NN	BB	BB	AB	NN	BB	BB	BB	AA	AA	BB	AA
IWA7343	1B	38	BB	BB	AB	AB	AB	AB	AB	AB	AB	BB	BB	AB	AB	BB	NN	AB	BB	AB	AB	AB	BB	AB	BB	BB	AB	AB	AB	AB	AB	BB	BB	BB	BB	BB	BB	NN	AB	AB	BB	AB	AB	AB	AB	BB	BB	NN	BB
IWA378	1B	39	BB	BB	BB	BB	BB	BB	BB	BB	BB	BB	AB	BB	BB	BB	BB	BB	BB	AB	BB	BB	BB	AB	BB	BB	AB	AB	AB	AB	BB	BB	BB	BB	BB	AB	BB	BB	AB	AB	AB	AB	BB	BB	BB	BB	BB	BB	BB
IWA1302	1B	39	AB	AB	AA	AA	AA	AA	AA	AA	AA	AB	AB	AA	AA	AB	AB	AA	AB	AA	AA	AA	AB	AA	AB	AB	AA	AA	AA	AA	AA	AB	AB	AB	AB	AB	AB	NN	AA	AA	AB	AA	AA	AA	AA	AB	AB	AA	AB
IWA3295	1B	39	AB	BB	BB	BB	BB	BB	BB	BB	BB	BB	AB	BB	BB	AB	AB	BB	AB	BB	BB	BB	BB	BB	AB	BB	BB	BB	BB	BB	BB	BB	BB	BB	BB	AB	BB	BB	BB	BB	AB	BB	BB	BB	BB	AB	BB	BB	AB
IWA8148	1B	39	BB	AB	BB	AB	BB	BB	BB	BB	AB	AB	BB	AB	BB	BB	BB	NN	BB	BB	AB	BB	BB	BB	BB	BB	BB	BB	BB	BB	BB	BB	BB	BB	BB	BB	BB	BB	BB	BB	BB	BB	AB	BB	AB	BB	BB	BB	BB
IWA7234	1B	40	AB	AB	AA	AA	AA	AA	AA	AA	AA	AB	AB	AA	AA	AB	AB	AA	AB	AA	AA	AA	AB	AA	AB	AB	AA	AA	AA	AA	AA	AB	AB	AB	AB	AB	AB	NN	AA	AA	AB	AA	AA	AA	AA	AB	AB	AA	AB
IWA4504	1B	40	AA	AB	AB	AB	AB	AA	AA	AA	AB	AB	AB	AA	AA	AA	AA	NN	AA	AA	AA	AA	AB	AA	AA	AA	AB	AA	AA	AA	AA	AA	AA	AA	AA	AA	AA	AA	AA	AA	AA	AA	AB	AA	AB	AA	AA	AB	AA
IWA6448	1B	40	AB	BB	BB	BB	BB	AB	AB	AB	BB	BB	BB	AB	AB	AB	AB	AB	AB	AB	AB	AB	BB	AB	AB	AB	BB	AB	AB	AB	AB	AB	AB	AB	AB	AB	AB	AB	AB	AB	AB	AB	BB	AB	BB	AB	AB	BB	AB
IWA6449	1B	40	AA	AB	AB	AB	AB	AA	AA	AA	AB	AB	AB	AA	AA	AA	AA	AA	AA	AA	AA	AA	AB	AA	AA	AA	AB	AA	AA	AA	AA	AA	AA	AA	AA	AA	AA	AA	AA	AA	AA	AA	AB	AA	AB	AA	AA	AB	AA
IWA6450	1B	40	AA	AB	AB	AB	AB	AA	AA	AA	AB	AB	AB	AA	AA	AA	AA	NN	AA	AA	AA	AA	AB	AA	AA	AA	AB	AA	AA	AA	AA	AA	AA	AA	AA	AA	AA	AA	AA	AA	AA	AA	AB	AA	AB	AA	AA	AB	AA
IWA5546	1B	41	AB	BB	BB	BB	BB	BB	BB	BB	BB	BB	AB	BB	BB	AB	AB	BB	AB	BB	BB	BB	BB	BB	BB	BB	BB	BB	BB	BB	BB	BB	BB	BB	BB	AB	BB	BB	BB	BB	AB	BB	BB	BB	BB	AB	BB	BB	AB
IWA213	1B	45	AA	AA	AA	AA	AA	AA	AA	AA	AA	AA	BB	AA	AA	AA	AA	NN	AA	BB	AA	AA	AA	BB	NN	AA	BB	BB	BB	BB	AA	AA	AA	AA	AA	BB	AA	NN	BB	BB	BB	BB	AA	AA	AA	AA	AA	AA	AA
IWA792	1B	45	AB	AB	AB	NN	AB	AB	AB	AB	AB	AB	AB	AB	AB	AB	AB	AB	AB	AB	AB	AB	AB	AB	AB	AB	AB	AB	AB	AB	AB	AB	AB	AB	AB	AB	AB	AB	AB	AB	AB	AB	AB	AB	AB	AB	AB	AB	AB
IWA4849	1B	45	AB	AB	AB	AB	AB	AB	AB	AB	AB	AB	BB	AB	AB	AB	AB	AB	BB	BB	AB	AB	NN	BB	AB	AB	BB	BB	BB	BB	AB	AB	AB	AB	AB	BB	AB	NN	BB	BB	BB	BB	AB	AB	AB	AB	AB	AB	NN
IWA8065	1B	46	AA	AA	AA	AA	AA	AA	AA	AA	AA	AA	AB	AA	AA	AA	AA	AA	AB	AB	AA	AA	AA	AB	AA	AA	AB	AB	AB	AB	AA	AA	AA	AA	AA	AB	AA	AA	AB	AB	AB	AB	AA	AA	AA	AA	AA	AA	AA
IWA805	1B	46	BB	BB	AB	AB	AB	AB	AB	BB	BB	BB	BB	AB	AB	AB	NN	AB	BB	BB	AB	AB	BB	BB	BB	BB	BB	BB	BB	BB	BB	BB	BB	BB	BB	BB	BB	NN	BB	BB	BB	BB	BB	AB	AB	BB	BB	BB	BB
IWA2221	1B	46	AA	AB	AA	AB	AA	AA	AA	AB	AB	AB	AB	AA	AA	AA	AA	AA	AB	AB	AA	AA	AA	AB	AA	AA	AB	AB	AB	AB	AB	AA	AA	AA	AA	AB	AA	AB	AB	AB	AB	AB	AB	AA	AA	AA	AA	AA	AA
IWA2222	1B	46	AA	AA	AB	AB	AB	AB	AB	AA	AA	AA	AA	AB	AB	AB	NN	AB	AA	AA	AB	AB	AA	AA	AA	AA	AA	AA	AA	AA	AA	AA	AA	AA	AA	AA	AA	NN	AA	AA	AA	AA	AA	AB	AB	AA	AA	AA	AA
IWA2667	1B	46	AB	AB	BB	NN	BB	BB	BB	AB	AB	AB	AB	BB	BB	BB	AB	BB	AB	AB	BB	BB	AB	AB	AB	AB	AB	AB	AB	AB	AB	AB	AB	AB	AB	AB	AB	AB	AB	AB	AB	AB	AB	BB	BB	AB	AB	AB	AB
IWA2668	1B	46	AB	AB	BB	NN	BB	BB	BB	AB	AB	AB	AB	BB	BB	BB	AB	BB	AB	AB	BB	BB	AB	AB	AB	AB	AB	AB	AB	AB	AB	AB	AB	AB	AB	AB	AB	AB	AB	AB	AB	AB	AB	BB	BB	AB	AB	AB	AB
IWA4141	1B	46	AA	AA	BB	AB	BB	BB	BB	AA	NN	AA	AA	BB	BB	BB	NN	BB	AA	AA	BB	BB	AA	AA	AA	AA	AA	AA	AA	AA	AA	AA	AA	AA	AA	AA	AA	NN	AA	AA	AA	AA	AA	BB	BB	AA	AA	AA	AA
IWA5348	1B	46	BB	AB	BB	AB	BB	BB	BB	AB	AB	AB	AB	BB	BB	BB	BB	BB	AB	AB	BB	BB	BB	AB	BB	BB	AB	AB	AB	AB	AB	BB	BB	BB	BB	AB	BB	NN	AB	AB	AB	AB	AB	BB	BB	BB	BB	BB	BB
IWA6063	1B	46	BB	AA	BB	AB	BB	BB	BB	AA	AB	AA	AA	BB	BB	BB	BB	BB	AB	AA	BB	BB	BB	AA	BB	BB	AA	AA	AA	AA	AA	BB	BB	BB	BB	AA	BB	AB	AA	AA	AA	AA	AA	BB	BB	BB	BB	BB	BB
IWA7119	1B	46	AA	BB	AA	AB	AA	AA	AA	BB	NN	BB	BB	AA	AA	AA	AA	AA	NN	BB	AA	AA	AA	BB	AA	AA	BB	BB	BB	BB	BB	AA	AA	AA	AA	BB	AA	AB	BB	BB	BB	BB	BB	AA	AA	AA	AA	AA	AA
IWA8047	1B	46	BB	BB	AB	AB	AB	AB	AB	BB	NN	BB	BB	AB	AB	AB	BB	AB	BB	BB	AB	AB	BB	BB	NN	BB	BB	BB	BB	BB	BB	BB	BB	BB	BB	BB	BB	NN	BB	BB	BB	BB	BB	AB	AB	BB	BB	BB	BB
IWA8081	1B	46	BB	AB	BB	AB	BB	BB	BB	AB	AB	AB	AB	BB	BB	BB	BB	BB	AB	AB	BB	BB	BB	AB	BB	BB	AB	AB	AB	AB	AB	BB	BB	BB	BB	AB	BB	NN	AB	AB	AB	AB	AB	BB	BB	BB	BB	BB	BB
IWA8082	1B	46	AA	AB	AA	AB	AA	AA	AA	AB	AB	AB	AB	AA	AA	AA	AA	AA	AB	AB	AA	AA	AA	AB	AA	AA	AB	AB	AB	AB	AB	AA	AA	AA	AA	AB	AA	AB	AB	AB	AB	AB	AB	AA	AA	AA	AA	AA	AA
IWA1109	1B	47	AA	AA	BB	AA	BB	AA	AA	BB	AA	AA	BB	AA	AA	AA	AA	AB	NN	BB	AA	AA	AA	BB	NN	AA	BB	BB	BB	BB	BB	AA	AA	AA	AA	BB	AA	AB	BB	BB	BB	BB	AA	BB	AA	AA	AA	AA	AA
IWA3502	1B	47	AB	AB	BB	AB	BB	AB	AB	BB	AB	AB	BB	AB	AB	AB	AB	AB	BB	BB	AB	AB	AB	BB	AB	AB	BB	BB	BB	BB	BB	AB	AB	AB	AB	BB	AB	NN	BB	BB	BB	BB	AB	BB	AB	AB	AB	AB	AB
IWA7375	1B	47	AB	AB	BB	AB	BB	AB	AB	BB	AB	AB	BB	AB	AB	AB	AB	AB	BB	BB	AB	AB	AB	BB	NN	AB	BB	BB	BB	BB	BB	AB	AB	AB	AB	BB	AB	AB	BB	BB	BB	BB	AB	BB	AB	AB	AB	AB	NN
IWA1121	1B	47	AB	AB	BB	AB	BB	NN	AB	BB	AB	AB	AB	BB	AB	BB	AB	BB	AB	AB	BB	AB	AB	AB	NN	AB	AB	AB	AB	AB	BB	AB	AB	AB	AB	BB	NN	AB	AB	AB	BB	AB	AB	BB	BB	NN	AB	AB	AB
IWA2504	1B	48	AA	AA	AA	AA	AA	AA	AA	AA	AA	AA	AA	AB	AA	AB	AA	AB	AA	AA	AB	AA	AA	AA	AA	AA	AA	AA	AA	AA	AA	AA	AA	AA	AA	AA	AA	AA	AA	AA	AA	AA	AA	AA	AB	AA	AA	AA	AA
IWA3348	1B	48	BB	BB	BB	BB	BB	BB	BB	BB	BB	BB	BB	AB	BB	AB	BB	AB	BB	BB	AB	BB	BB	BB	BB	BB	BB	BB	BB	BB	BB	BB	BB	BB	BB	BB	BB	BB	BB	BB	BB	BB	BB	BB	AB	BB	BB	BB	BB
IWA5322	1B	48	AB	AB	AB	AB	AB	AB	AB	AB	AB	AB	AB	AA	AB	AA	AB	NN	AB	AB	AA	AB	AB	AB	AB	AB	AB	AB	AB	AB	AB	AB	AB	AB	AB	AB	AB	AB	AB	AB	AB	AB	AB	AB	AA	AB	AB	AB	AB
IWA5418	1B	48	BB	BB	BB	BB	BB	BB	BB	BB	BB	BB	BB	AA	BB	AA	AB	AB	BB	BB	AA	BB	BB	BB	AB	BB	BB	BB	BB	BB	BB	BB	BB	BB	BB	BB	BB	BB	BB	BB	BB	BB	BB	BB	AA	BB	BB	BB	AB
IWA7466	1B	48	BB	BB	BB	BB	BB	BB	BB	BB	NN	BB	BB	AA	BB	AA	NN	NN	BB	BB	AA	BB	BB	BB	NN	BB	BB	BB	BB	BB	BB	BB	BB	BB	BB	BB	BB	BB	BB	BB	BB	BB	BB	BB	AA	BB	BB	BB	NN
IWA3587	1B	48	AA	AA	AB	AA	AB	AA	AA	AB	AA	AA	AB	AA	AA	AA	AA	AB	AB	AB	AA	AA	AA	AB	AA	AA	AB	AB	AB	AB	AB	AA	AA	AA	AA	AB	AA	AB	AB	AB	AB	AB	AA	AB	AA	AA	AA	AA	AA
IWA3588	1B	48	AA	AA	AB	AA	NN	AA	AA	AB	AA	AA	AB	AA	AA	AA	AA	NN	AB	AB	AA	AA	AA	AB	AA	AA	AB	AB	AB	AB	AB	AA	AA	AA	AA	AB	AA	NN	AB	AB	AB	AB	AA	AB	AA	AA	AA	AA	AA
IWA5561	1B	48	AB	AB	BB	AB	BB	AB	AB	BB	AB	AB	BB	AB	AB	AB	AB	BB	BB	BB	AB	AB	AB	BB	AB	AB	BB	BB	BB	BB	BB	AB	AB	AB	AB	BB	AB	AB	BB	BB	BB	BB	AB	BB	AB	AB	AB	AB	AB
IWA7720	1B	48	BB	BB	AA	BB	AA	BB	BB	AA	BB	BB	AA	BB	BB	BB	BB	AB	NN	AA	BB	BB	BB	AA	BB	BB	AA	AA	AA	AA	AA	BB	BB	BB	BB	AA	BB	AB	AA	AA	AA	AA	BB	AA	BB	BB	BB	BB	BB
IWA7721	1B	48	AA	AA	BB	AA	BB	AA	AA	BB	AA	AA	BB	AA	AA	AA	AA	AB	BB	BB	AA	AA	AA	BB	AA	AA	BB	BB	BB	BB	BB	AA	AA	AA	AA	BB	AA	AB	BB	BB	BB	BB	AA	BB	AA	AA	AA	AA	AA
IWA7722	1B	48	AA	AA	BB	AA	BB	AA	AA	BB	AA	AA	BB	AA	AA	AA	AA	AB	BB	BB	AA	AA	AA	BB	AA	AA	BB	BB	BB	BB	BB	AA	AA	AA	AA	BB	AA	NN	BB	BB	BB	BB	AA	BB	AA	AA	AA	AA	AA
IWA7723	1B	48	AB	AB	BB	AB	BB	AB	AB	BB	AB	AB	BB	AB	AB	AB	AB	AB	BB	BB	AB	AB	AB	BB	AB	AB	BB	BB	BB	BB	BB	AB	AB	AB	AB	BB	AB	AB	BB	BB	BB	BB	AB	BB	AB	AB	AB	AB	AB
IWA2517	1B	48	BB	BB	AB	BB	AB	BB	BB	AB	BB	BB	AB	BB	BB	BB	BB	NN	AB	AB	BB	BB	BB	AB	BB	BB	AB	AB	AB	AB	AB	BB	BB	BB	BB	AB	BB	NN	AB	AB	AB	AB	BB	AB	BB	BB	BB	BB	BB
IWA4811	1B	48	AB	AB	BB	AB	BB	AB	AB	BB	AB	AB	BB	AB	AB	AB	AB	AB	BB	BB	AB	AB	AB	BB	AB	AB	BB	BB	BB	BB	BB	AB	AB	AB	AB	BB	AB	AB	BB	BB	BB	BB	AB	BB	AB	AB	AB	AB	AB
IWA5664	1B	48	BB	BB	AB	BB	AB	BB	BB	AB	BB	BB	AB	BB	BB	BB	BB	NN	AB	AB	BB	BB	BB	AB	BB	BB	AB	AB	AB	AB	AB	BB	BB	BB	BB	AB	BB	NN	AB	AB	AB	AB	BB	AB	BB	BB	BB	BB	BB
IWA5665	1B	48	AA	AA	AB	AA	AB	AA	AA	AB	AA	AA	AB	AA	AA	AA	AA	NN	AB	AB	AA	AA	AA	AB	AA	AA	AB	AB	AB	AB	AB	AA	AA	AA	AA	AB	AA	AB	AB	AB	AB	AB	AA	AB	AA	AA	AA	AA	AA
IWA141	1B	49	BB	BB	AB	BB	AB	BB	BB	AB	BB	BB	BB	BB	BB	BB	BB	NN	BB	BB	BB	BB	BB	BB	BB	BB	BB	BB	BB	BB	AB	BB	BB	BB	BB	AB	AB	BB	BB	BB	AB	BB	BB	AB	BB	BB	BB	BB	BB
IWA4987	1B	50	AB	BB	BB	BB	BB	AB	AB	AB	BB	BB	BB	AB	AB	AB	AB	AB	BB	BB	AB	AB	AB	BB	AB	AB	BB	BB	BB	BB	AB	AB	AB	AB	AB	BB	BB	AB	BB	BB	BB	BB	BB	BB	AB	AB	AB	BB	AB
IWA7594	1B	50	AB	BB	BB	BB	BB	AB	AB	BB	BB	BB	BB	AB	AB	AB	AB	AB	NN	BB	AB	AB	AB	BB	AB	AB	BB	BB	BB	BB	BB	AB	AB	AB	AB	BB	NN	AB	BB	BB	BB	BB	BB	BB	AB	AB	AB	BB	AB
IWA4197	1B	50	BB	AA	AA	AA	AA	BB	BB	AA	NN	AA	AA	BB	BB	BB	BB	AB	AB	AA	BB	BB	BB	AA	BB	BB	AA	AA	AA	AA	AA	BB	BB	BB	BB	AA	AB	AB	AA	AA	AA	AA	AA	AA	BB	BB	BB	AA	BB
IWA128	1B	50	AB	AB	BB	AB	BB	AB	AB	BB	AB	AB	AB	AB	AB	AB	AB	NN	AB	AB	AB	AB	AB	AB	NN	AB	AB	AB	AB	AB	BB	AB	AB	AB	AB	BB	BB	AB	AB	AB	BB	AB	AB	BB	AB	AB	AB	AB	AB
IWA189	1B	51	AB	AB	BB	AB	BB	AB	AB	BB	AB	AB	AB	AB	AB	AB	AB	AB	AB	AB	BB	AB	AB	AB	AB	AB	AB	AB	AB	AB	BB	AB	AB	AB	AB	BB	BB	AB	AB	AB	BB	AB	AB	BB	AB	AB	AB	BB	AB
IWA890	1B	51	BB	AA	AA	AA	AA	BB	BB	AA	AB	AA	AA	BB	BB	BB	BB	AB	AB	AA	BB	BB	BB	AA	BB	BB	AA	AA	AA	AA	AA	BB	BB	BB	BB	AA	AB	AB	AA	AA	AA	AA	AA	AA	BB	BB	BB	AA	BB
IWA4198	1B	51	AA	AB	AB	AB	AB	AA	AA	AB	AB	AB	AB	AA	AA	AA	AA	AA	AB	AB	AA	AA	AA	AB	AA	AA	AB	AB	AB	AB	AB	AA	AA	AA	AA	AB	AB	AA	AB	AB	AB	AB	AB	AB	AA	AA	AA	NN	AA
IWA6073	1B	51	AB	AA	AA	AA	AA	AB	AB	AA	AA	AA	AA	AB	AB	AB	AB	AB	NN	AA	AB	AB	AB	AA	AB	AB	AA	AA	AA	AA	AA	AB	AB	AB	AB	AA	NN	AB	AA	AA	AA	AA	AA	AA	AB	AB	AB	AA	AB
IWA6758	1B	52	AB	BB	AB	BB	AB	AB	AB	AB	BB	BB	BB	AB	AB	AB	AB	AB	BB	BB	AB	AB	AB	BB	AB	AB	BB	BB	BB	BB	AB	AB	AB	AB	AB	AB	AB	AB	BB	BB	AB	BB	BB	AB	AB	AB	AB	AB	AB
IWA6684	1B	52	AA	AB	AA	AB	AA	AA	AA	AA	AB	AB	AB	AA	AA	AA	AA	AA	AB	AB	AA	AA	AA	AB	AA	AA	AB	AB	AB	AB	AA	AA	AA	AA	AA	AA	AA	AA	AB	AB	AA	AB	AB	AA	AA	AA	AA	AA	AA
IWA2554	1B	54	AB	AB	BB	AB	BB	AB	AB	AB	AB	AB	BB	AB	AB	AB	AB	NN	BB	BB	AB	AB	AB	BB	NN	AB	BB	BB	BB	BB	AB	AB	AB	AB	AB	BB	BB	NN	BB	BB	BB	BB	AB	BB	AB	AB	AB	BB	AB
IWA3057	1B	55	BB	BB	AB	BB	AB	AB	AB	BB	BB	BB	AB	BB	AB	BB	BB	AB	AB	AB	BB	AB	BB	AB	BB	BB	AB	AB	AB	AB	BB	BB	BB	BB	BB	AB	AB	AB	AB	AB	AB	AB	BB	AB	BB	BB	BB	AB	BB
IWA5278	1B	55	BB	BB	AA	NN	AA	AA	AA	BB	BB	BB	AA	BB	AA	BB	BB	AB	AB	AA	BB	AA	BB	AA	AB	BB	AA	AA	AA	AA	BB	BB	BB	BB	BB	AA	AB	AB	AA	AA	AB	AA	BB	AA	BB	BB	BB	AA	BB
IWA6674	1B	56	AA	AA	BB	NN	BB	BB	BB	AA	AA	AA	BB	AA	BB	AA	AA	AB	NN	BB	AA	BB	AA	BB	AB	AA	BB	BB	BB	BB	AA	AA	AA	AA	AA	BB	AB	AB	BB	BB	NN	BB	AA	BB	AA	AA	AA	BB	AA
IWA7017	1B	57	BB	BB	BB	BB	BB	BB	BB	AB	BB	BB	BB	AB	BB	AB	BB	AB	BB	BB	AB	BB	BB	BB	NN	BB	BB	BB	BB	BB	AB	BB	BB	BB	BB	BB	BB	BB	BB	BB	BB	BB	BB	BB	AB	BB	BB	BB	BB
IWA4556	1B	57	AB	AA	AB	AA	AB	AB	AB	AA	AA	AA	AB	AA	AB	AA	AB	NN	AB	AB	AA	AB	AB	AB	AB	AB	AB	AB	AB	AB	AA	AB	AB	AB	AB	AB	AB	AB	AB	AB	AB	AB	AA	AB	AA	AB	AB	AB	AB
IWA491	1B	58	BB	BB	BB	BB	BB	BB	BB	BB	BB	BB	AB	BB	BB	BB	BB	BB	AB	AB	BB	BB	BB	AB	BB	BB	AB	AB	AB	AB	BB	BB	BB	BB	BB	BB	BB	NN	AB	AB	BB	AB	BB	BB	BB	BB	BB	BB	BB
IWA3307	1B	58	AA	AB	AA	AB	AA	AB	AB	AB	AB	AB	AA	AB	AA	AB	AB	AB	AA	AA	AB	AB	AA	AA	NN	AA	AA	AA	AA	AA	AB	AA	AA	AA	AA	AA	AA	NN	AA	AA	AA	AA	AB	AA	AB	AB	AA	AA	AB
IWA3945	1B	58	AA	AA	AA	AA	AA	AA	AA	AA	AA	AA	AB	AA	AA	AA	AA	AA	AB	AB	AA	AA	AA	AB	AA	AA	AB	AB	AB	AB	AA	AA	AA	AA	AA	AA	AA	NN	AB	AB	AA	AB	AA	AA	AA	AA	AA	AA	AA
IWA4557	1B	58	AB	AA	AB	AA	AB	AB	AB	AA	AA	AA	AB	AA	AB	AA	AB	AB	AB	AB	AA	AB	AB	AB	AB	AB	AB	AB	AB	AB	AA	AB	AB	AB	AB	AB	AB	AB	AB	AB	AB	AB	AA	AB	AA	AB	AB	AB	AB
IWA6107	1B	60	BB	AB	BB	AB	AB	AB	AB	AB	AB	AB	BB	AB	BB	AB	AB	NN	BB	BB	AB	AB	AB	BB	AB	AB	BB	BB	BB	BB	AB	AB	AB	AB	AB	BB	NN	AB	BB	BB	BB	BB	AB	BB	AB	AB	AB	AB	AB
IWA269	1B	60	AA	BB	AA	BB	BB	BB	BB	BB	BB	BB	AA	BB	AA	BB	BB	BB	AA	AA	BB	BB	BB	AA	BB	BB	AA	AA	AA	AA	BB	BB	BB	BB	BB	AA	AB	NN	AA	AA	AB	AA	BB	BB	BB	BB	BB	BB	BB
IWA790	1B	60	AA	AA	AA	AA	AA	AA	AA	AA	AA	AA	BB	AA	AA	AA	AA	AA	AA	BB	AA	AA	AA	BB	AA	AA	BB	BB	BB	BB	AA	AA	AA	AA	AA	AA	AA	AB	BB	BB	AA	BB	AA	AA	AA	AA	AA	AA	AA
IWA2084	1B	60	AA	AA	AA	AA	AA	AA	AA	AA	AA	AA	BB	AA	AA	AA	AA	AA	AA	BB	AA	AA	AA	BB	AA	AA	BB	BB	BB	BB	AA	AA	AA	AA	AA	AA	AA	AA	BB	BB	AA	BB	AA	AA	AA	AA	AA	AA	AA
IWA2254	1B	60	AB	AA	AB	AA	AA	AA	AA	AA	AA	AA	AB	AA	AB	AA	AA	AA	AB	AB	AA	AA	AA	AB	AA	AA	AB	AB	AB	AB	AA	AA	AA	AA	AA	AB	AB	NN	AB	AB	AB	AB	AA	AA	AA	AA	AA	AA	AA
IWA8281	1B	60	AA	AA	AA	AA	AA	AA	AA	AA	AA	AA	BB	AA	AA	AA	AA	AA	AA	BB	AA	AA	AA	BB	AA	AA	BB	BB	BB	BB	AA	AA	AA	AA	AA	AA	AA	NN	BB	BB	AA	BB	AA	AA	AA	AA	AA	AA	AA
IWA270	1B	61	BB	AB	BB	AB	AB	AB	AB	AB	AB	AB	BB	AB	BB	AB	AB	AB	BB	BB	AB	AB	AB	BB	AB	AB	BB	BB	BB	BB	AB	AB	AB	AB	AB	BB	BB	NN	BB	BB	BB	BB	AB	AB	AB	AB	AB	AB	AB
IWA1953	1B	61	BB	BB	BB	BB	BB	AB	AB	NN	AB	BB	BB	AB	BB	AB	AB	AB	BB	BB	BB	AB	AB	BB	AB	AB	BB	BB	BB	BB	BB	AB	AB	AB	AB	BB	NN	AB	BB	BB	BB	BB	BB	BB	AB	AB	AB	BB	AB
IWA7836	1B	61	BB	AA	BB	AA	AA	AA	AA	AA	AA	AA	BB	AA	BB	AA	AA	AA	BB	BB	AA	AA	AA	BB	AA	AA	BB	BB	BB	BB	AA	AA	AA	AA	AA	BB	AB	AB	BB	BB	BB	BB	AA	AA	AA	AA	AA	AA	AA
IWA7700	1B	62	BB	AA	BB	AA	AA	AA	AA	AA	AA	AA	BB	AA	BB	AA	AA	AA	BB	BB	AA	AA	AA	BB	AA	AA	BB	BB	BB	BB	AA	AA	AA	AA	AA	BB	AB	AB	BB	BB	NN	BB	AA	AA	AA	AA	AA	AA	AA
IWA4316	1B	62	AA	AB	AA	AB	AB	AB	AB	AB	AB	AB	AA	AB	AA	AB	AB	AB	AA	AA	AB	AB	AB	AA	AB	AB	AA	AA	AA	AA	AB	AB	AB	AB	AB	AA	AB	AB	AA	AA	NN	AA	AB	AB	AB	AB	AB	AB	AB
IWA4203	1B	63	AA	BB	AA	BB	BB	BB	BB	BB	BB	BB	AA	NN	AA	BB	BB	BB	AA	AA	BB	BB	BB	AA	BB	BB	AA	AA	AA	AA	BB	BB	BB	BB	BB	AA	AB	NN	AA	AA	NN	AA	BB	BB	BB	BB	BB	BB	NN
IWA4204	1B	63	AB	BB	AB	BB	BB	BB	BB	BB	BB	BB	AB	BB	AB	BB	BB	BB	AB	AB	BB	BB	BB	AB	BB	BB	AB	AB	AB	AB	BB	BB	BB	BB	BB	AB	AB	BB	AB	AB	AB	AB	BB	BB	BB	BB	BB	BB	BB
IWA6917	1B	63	AB	BB	AB	BB	BB	BB	BB	BB	BB	BB	AB	BB	AB	BB	BB	BB	AB	AB	BB	BB	BB	AB	BB	BB	AB	AB	AB	AB	BB	BB	BB	BB	BB	AB	AB	BB	AB	AB	AB	AB	BB	BB	BB	BB	BB	BB	BB
IWA7560	1B	63	AA	AB	AA	AB	AB	AB	AB	AB	AB	AB	AA	AB	AA	AB	AB	AB	AA	AA	AB	AB	AB	AA	AB	AB	AA	AA	AA	AA	AB	AB	AB	AB	AB	AA	NN	AB	AA	AA	NN	AA	AB	AB	AB	AB	AB	AB	AB
IWA7982	1B	63	AB	BB	AB	BB	BB	BB	BB	BB	BB	BB	AB	BB	AB	BB	BB	BB	AB	AB	BB	BB	BB	AB	BB	BB	AB	AB	AB	AB	BB	BB	BB	BB	BB	AB	AB	NN	AB	AB	AB	AB	BB	BB	BB	BB	BB	BB	BB
IWA573	1B	64	AA	AA	AB	AA	AB	AB	AB	AB	AB	AA	AB	AB	AB	AB	AB	AB	AA	AB	AB	AB	AB	AB	AB	AB	NN	AB	AB	AB	AB	AB	AB	AB	AB	AB	AB	AB	AB	AB	AB	AB	AA	AB	AB	AB	AB	NN	AB
IWA1959	1B	64	BB	AA	BB	AB	BB	BB	BB	BB	BB	AA	AA	BB	BB	BB	BB	BB	BB	AA	BB	BB	BB	AA	BB	BB	AA	AA	AA	AA	AA	BB	BB	BB	BB	BB	BB	NN	AA	AA	BB	AA	AA	BB	BB	BB	BB	BB	BB
IWA5779	1B	64	AA	AA	AB	NN	AB	AB	AB	AB	AB	AA	AB	AB	AB	AB	AB	AB	AA	AB	AB	AB	AB	AB	AB	AB	AB	AB	AB	AB	AB	AB	AB	AB	AB	AB	AB	AB	AB	AB	AB	AB	AA	AB	AB	AB	AB	AB	AB
IWA7787	1B	64	AB	BB	AB	AB	AB	AB	AB	AB	AB	BB	BB	AB	AB	AB	AB	AB	AB	BB	AB	AB	AB	BB	AB	AB	BB	BB	BB	BB	BB	AB	AB	AB	AB	AB	AB	AB	BB	BB	AB	BB	BB	AB	AB	AB	AB	AB	AB
IWA2861	1B	64	BB	NN	BB	BB	BB	BB	BB	BB	BB	NN	AB	BB	BB	BB	BB	BB	BB	BB	BB	BB	BB	AB	BB	BB	AB	AB	AB	AB	AB	BB	BB	BB	BB	BB	BB	BB	AB	AB	BB	AB	BB	BB	BB	BB	BB	BB	BB
IWA5076	1B	64	AA	AB	AA	NN	AA	AA	AA	AA	AA	AB	AB	AA	AA	AA	AA	AA	AA	AA	AA	AA	AA	AB	AA	AA	AB	AB	AB	AB	AB	AA	AA	AA	AA	AA	AA	AB	AB	AB	AA	AB	AB	AA	AA	AA	AA	AA	AA
IWA8506	1B	64	BB	BB	AB	AB	AB	AB	AB	AB	AA	BB	BB	AB	AB	BB	NN	AB	AB	AA	AA	AB	AA	AB	NN	AB	AB	AB	AB	AB	AB	AA	AA	AA	AA	AA	AA	AB	AB	AB	AA	AA	AB	AB	AB	BB	AA	AB	BB
IWA1005	1B	65	AA	AB	AA	AB	AA	AA	AA	AA	AA	AB	AA	AA	AA	AA	AA	AA	AA	AA	AA	AA	AA	AA	AA	AA	NN	AA	AA	AA	AA	AA	AA	AA	AA	AA	AA	AA	AA	AA	AA	AA	AB	AA	AA	AA	AA	AA	AA
IWA775	1B	66	AA	AB	AA	AB	AA	AA	AA	AA	AA	AB	AA	AA	AA	AA	AA	AA	AA	AA	AA	AA	AA	AA	AA	AA	NN	AA	AA	AA	AA	AA	AA	AA	AA	AA	AA	AA	AA	AA	AA	AA	AB	AA	AA	AA	AA	AA	AA
IWA540	1B	66	AA	AB	AA	AA	AA	AB	AB	NN	AA	AB	AA	AA	AB	AA	AA	NN	AB	AA	AA	AB	AB	AA	AA	AA	NN	AA	AA	AA	AA	AA	AB	AB	AB	AB	AB	AB	AA	AA	AB	AA	AA	AB	AA	AA	AB	AA	AA
IWA515	1B	67	AB	BB	AB	BB	AB	BB	BB	BB	AB	BB	BB	AB	BB	AB	AB	AB	BB	BB	BB	BB	BB	BB	BB	BB	BB	BB	BB	BB	BB	BB	BB	BB	BB	BB	BB	BB	BB	BB	BB	BB	BB	BB	AB	AB	BB	AB	AB
IWA4089b	1B	67	AB	AB	AA	AA	AA	AB	AB	NN	AB	AB	AB	AB	AB	AB	AB	AB	AB	BB	AB	AB	AB	BB	AB	AB	BB	NN	BB	BB	BB	AB	AB	AB	AB	BB	BB	AB	AB	AB	BB	AB	AA	AB	AB	AB	AB	NN	AB
IWA4680	1B	67	AB	AB	AB	AB	AB	AB	AB	NN	AB	AB	AA	AB	AB	AB	AB	AB	AB	AA	AA	AB	AB	AA	AA	AA	NN	AA	AA	AA	AA	AA	AB	AB	AB	AB	AB	NN	AA	AA	AB	AA	AA	AB	AB	AB	AB	AB	AB
IWA4995	1B	67	BB	AB	AA	BB	AA	AA	AA	AA	AA	AB	BB	BB	BB	BB	BB	BB	AB	BB	BB	BB	AB	BB	BB	AB	BB	BB	BB	BB	BB	BB	BB	BB	BB	BB	BB	NN	BB	BB	NN	BB	BB	AA	BB	AB	BB	AA	BB
IWA2315	1B	67	AB	AA	AB	AA	AB	AB	AB	NN	AB	AA	AB	AB	AA	AB	AB	AB	AA	AA	AA	AB	AB	AA	AA	AA	AA	AA	AA	AA	AA	AA	AB	AB	AB	AB	AB	AB	AA	AB	AB	AB	AA	AB	AB	AB	AB	NN	AB
IWA6731	1B	68	BB	AB	AB	NN	AB	BB	BB	AB	BB	AB	BB	AB	AB	BB	BB	BB	AB	AB	AB	BB	BB	AB	AB	AB	AB	AB	AB	AB	AB	AB	BB	BB	BB	BB	BB	BB	AB	BB	BB	BB	AB	BB	BB	BB	BB	AB	BB
IWA3713	1B	68	AA	BB	BB	AB	BB	BB	BB	BB	AA	BB	BB	AB	BB	AA	AA	AB	BB	BB	BB	BB	BB	BB	BB	BB	BB	BB	BB	BB	BB	BB	BB	BB	BB	BB	BB	BB	BB	BB	BB	BB	BB	BB	AA	AA	BB	BB	AA
IWA6133	1B	68	BB	BB	BB	AB	BB	BB	BB	BB	BB	BB	BB	BB	BB	BB	BB	BB	BB	BB	BB	BB	BB	BB	BB	BB	BB	BB	BB	BB	BB	BB	BB	BB	BB	BB	BB	BB	BB	BB	BB	BB	AB	BB	BB	BB	BB	BB	BB
IWA6134	1B	68	BB	AB	BB	BB	BB	AB	AB	AB	BB	AB	AB	BB	AB	BB	BB	NN	AB	AB	AB	AB	AB	AB	AB	AB	AB	AB	AB	AB	AB	AB	AB	AB	AB	AB	AB	AB	AB	AB	AB	AB	BB	AB	BB	BB	AB	BB	BB
IWA6018b	1B	69	AA	AB	AB	AB	AB	AA	AA	AA	AA	AB	AB	AA	AA	AA	AA	BB	AB	AA	AA	AA	AA	AA	AA	AA	AB	AA	AA	AA	AA	AA	AA	AA	AA	AA	AA	AA	AA	AB	AA	AB	AA	AA	AA	AA	AA	AB	AA
IWA4139	1B	69	AA	BB	BB	AA	BB	BB	BB	BB	AA	BB	BB	AA	BB	AA	AA	AB	BB	BB	BB	BB	BB	BB	BB	BB	BB	BB	BB	BB	BB	BB	BB	BB	BB	BB	BB	BB	BB	BB	BB	BB	AA	BB	AA	AA	BB	BB	AA
IWA5070	1B	69	BB	AB	AB	BB	AB	AB	AB	AB	BB	AB	AB	BB	AB	BB	BB	NN	AB	AB	AB	AB	AB	AB	AB	AB	AB	AB	AB	AB	AB	AB	AB	AB	AB	AB	AB	AB	AB	AB	AB	AB	BB	AB	BB	BB	AB	AB	BB
IWA854	1B	70	BB	AB	BB	BB	BB	AB	AB	BB	BB	AB	AB	BB	AB	BB	BB	BB	AB	BB	BB	AB	AB	BB	BB	AB	BB	BB	BB	BB	AB	AB	AB	AB	AB	AB	AB	AB	BB	AB	AB	AB	BB	AB	BB	BB	AB	BB	BB
IWA5635	1B	70	BB	BB	AB	BB	AB	AB	AB	AB	BB	BB	AB	BB	BB	BB	BB	AB	BB	BB	BB	AB	AB	BB	BB	BB	BB	BB	BB	BB	BB	BB	AB	AB	AB	AB	AB	AB	BB	AB	AB	AB	BB	AB	BB	BB	AB	BB	BB
IWA188	1B	70	BB	BB	AB	BB	AB	BB	BB	AB	BB	BB	BB	BB	BB	BB	BB	NN	BB	BB	AB	BB	BB	BB	BB	BB	BB	BB	BB	BB	AB	BB	BB	BB	BB	AB	AB	BB	BB	BB	AB	BB	BB	AB	BB	BB	BB	AB	BB
IWA946	1B	71	BB	AB	BB	BB	BB	BB	BB	BB	BB	AB	BB	BB	BB	BB	BB	BB	AB	BB	BB	BB	BB	BB	BB	BB	AB	BB	BB	BB	BB	BB	BB	BB	BB	BB	BB	BB	BB	BB	BB	BB	BB	BB	BB	BB	BB	BB	BB
IWA4999	1B	73	AA	BB	AA	AB	AA	AA	AA	AA	AA	BB	NN	AA	BB	AA	AA	AA	BB	AA	AA	AA	AA	AA	AA	AA	BB	AA	AA	AA	AA	AA	AA	AA	NN	AA	NN	AA	AA	AA	AA	AA	BB	AA	AA	AA	AA	NN	AA
IWA4361	1B	74	AA	AA	AA	BB	AA	BB	BB	BB	AA	AA	AA	NN	BB	AA	AA	AA	AA	BB	BB	BB	AA	BB	BB	BB	AA	BB	BB	BB	BB	BB	AA	AA	AA	BB	AB	NN	BB	AA	BB	AA	BB	AA	AA	AA	AA	BB	AA
IWA4007	1B	74	BB	BB	BB	AA	BB	BB	BB	BB	BB	BB	BB	BB	AA	BB	BB	BB	BB	BB	BB	BB	BB	BB	BB	BB	BB	BB	BB	BB	BB	BB	BB	BB	BB	BB	BB	BB	BB	BB	BB	BB	AA	BB	BB	BB	BB	AB	NN
IWA5228	1B	76	AA	AA	AA	AB	AA	AB	AB	AB	AA	AA	AA	AA	AB	AA	AA	AA	AA	AB	AB	AB	AA	AB	AB	AB	AA	AB	AB	AB	AB	AB	AB	AA	AA	AB	AB	AB	AB	AA	AB	AA	AB	AA	AA	AA	AA	AA	AA
IWA5229	1B	76	AA	AA	AA	BB	AA	BB	BB	BB	AA	AA	AA	AA	BB	AA	AA	AA	AA	BB	BB	BB	AA	BB	BB	BB	AA	BB	BB	BB	BB	BB	BB	AA	AA	BB	AB	NN	BB	AA	BB	AA	BB	AA	AA	AA	AA	AA	AA
IWA606	1B	76	AA	AB	AA	AA	AA	AA	AA	AA	AA	AB	AA	AA	AA	AA	AA	AA	AB	AA	AA	AA	AA	AA	AA	AA	AB	AA	AA	AA	AA	AA	AA	AA	AA	AA	AA	AA	AA	AA	AA	AA	AA	AA	AA	AA	AA	AA	AA
IWA1889	1B	76	BB	AB	BB	AB	BB	BB	BB	BB	BB	AB	BB	BB	AB	BB	BB	BB	AB	BB	BB	BB	BB	BB	BB	BB	AB	BB	BB	BB	BB	BB	BB	BB	BB	BB	BB	BB	BB	BB	BB	BB	AB	BB	BB	BB	BB	BB	BB
IWA1890	1B	76	BB	AB	BB	NN	BB	BB	BB	BB	BB	AB	BB	BB	AB	BB	BB	BB	AB	BB	BB	BB	BB	BB	BB	BB	AB	BB	BB	BB	BB	BB	BB	BB	BB	BB	BB	BB	BB	BB	BB	BB	AB	BB	BB	BB	BB	BB	BB
IWA5227	1B	76	AB	AA	AA	AA	AA	AA	AA	AA	AB	AA	AA	AB	AA	AB	AB	AB	AA	AA	AA	AA	AA	AA	AA	AA	AA	AA	AA	AA	AA	AA	AA	AA	AA	AA	AA	AA	AA	AA	AA	AA	AA	AA	AB	AB	AA	AA	AB
IWA3684	1B	78	AB	BB	BB	BB	BB	BB	BB	BB	AB	BB	BB	AB	AB	AB	AB	AB	BB	BB	BB	BB	BB	BB	BB	BB	BB	BB	BB	BB	BB	BB	BB	BB	BB	BB	BB	BB	BB	BB	BB	BB	BB	BB	AB	AB	BB	BB	AB
IWA1888	1B	78	AA	AA	AB	BB	BB	AB	AB	BB	AA	AA	BB	BB	AB	BB	BB	BB	AB	BB	BB	AB	AA	AB	AB	BB	BB	AB	AB	AB	BB	NN	AA	AA	BB	AA	AB	AB	AA	AB	AB	BB	BB	BB	AB	BB	NN	BB	AA
IWA2626	1B	78	AB	AB	AB	BB	AB	AB	AB	AB	AB	AB	AB	NN	BB	AB	AB	AB	AB	AB	AB	AB	AB	AB	AB	AB	AB	AB	AB	AB	AB	AB	AB	AB	AB	AB	AB	AB	AB	AB	AB	AB	BB	AB	AB	AB	AB	BB	AB
IWA2717	1B	78	AB	BB	BB	BB	BB	BB	BB	BB	AB	BB	BB	AB	BB	AB	AB	NN	BB	BB	BB	BB	BB	BB	BB	BB	BB	BB	BB	BB	BB	BB	BB	BB	BB	BB	BB	BB	BB	BB	BB	BB	BB	BB	AB	AB	BB	BB	AB
IWA4819	1B	78	AB	BB	AB	BB	AB	BB	BB	NN	AB	BB	AB	AB	BB	AB	AB	AB	BB	AB	AB	BB	NN	AB	AB	AB	BB	AB	AB	AB	AB	AB	AB	BB	AB	BB	BB	AB	AB	AB	BB	AB	BB	AB	AB	AB	AB	BB	AB
IWA5962	1B	79	AA	BB	BB	AA	BB	AA	AA	AA	AA	BB	BB	AB	AA	AA	AA	AB	BB	AA	AA	AA	BB	AA	AA	AA	BB	AA	AA	AA	AA	AA	AA	BB	BB	AA	AB	AB	AA	BB	AA	BB	AA	BB	AA	AA	BB	BB	AA
IWA2709	1B	79	AB	BB	BB	AB	BB	BB	BB	BB	AB	BB	BB	AB	BB	AB	AB	NN	BB	BB	BB	BB	BB	BB	BB	BB	BB	BB	BB	BB	BB	BB	BB	BB	BB	BB	BB	BB	BB	BB	BB	BB	BB	BB	AB	AB	BB	BB	AB
IWA3076	1B	80	AB	BB	BB	AB	BB	BB	BB	NN	AB	BB	BB	AB	BB	AB	AB	NN	BB	BB	AB	BB	BB	AB	AB	AB	BB	AB	AB	AB	AB	AB	BB	BB	BB	BB	BB	AB	AB	BB	BB	BB	BB	BB	AB	AB	BB	BB	AB
IWA1729	1B	81	BB	AA	BB	AA	BB	AA	AA	AA	BB	AA	AA	NN	AA	BB	BB	BB	NN	BB	AA	AA	BB	AA	AA	AA	AA	AA	AA	AA	AA	AA	AA	BB	BB	AA	AB	AB	AA	AA	AA	AA	AA	BB	BB	BB	BB	AB	BB
IWA2789	1B	81	AA	AB	AA	AB	AA	AB	AB	AB	AA	AB	AB	AA	AB	AA	AA	AA	AA	AA	AB	NN	AA	AB	AB	AB	AB	AB	AB	AB	AB	AB	AB	AA	AA	AB	AB	AB	AB	AB	AB	AB	AB	AA	AA	AA	AA	AB	AA
IWA2790	1B	81	AA	BB	AA	BB	AA	BB	BB	BB	AA	BB	BB	NN	BB	AA	AA	AA	NN	AA	BB	BB	AA	BB	BB	BB	BB	BB	BB	BB	BB	BB	BB	AA	AA	BB	AB	BB	BB	BB	BB	BB	BB	AA	AA	AA	AA	BB	AA
IWA340	1B	81	BB	BB	AB	BB	BB	AB	AB	AB	BB	BB	BB	BB	AB	BB	BB	BB	AB	BB	AB	AB	BB	AB	AB	AB	BB	AB	AB	AB	AB	AB	AB	BB	BB	AB	NN	AB	AB	BB	AB	BB	BB	AB	BB	BB	BB	BB	BB
IWA734	1B	81	BB	AB	BB	AB	BB	AB	AB	AB	BB	AB	AB	NN	BB	BB	BB	BB	BB	BB	AB	AB	BB	AB	AB	AB	AB	AB	AB	AB	AB	AB	AB	BB	BB	AB	AB	AB	AB	AB	AB	AB	AB	BB	BB	BB	BB	AB	BB
IWA2040	1B	81	BB	AB	BB	AB	BB	AB	AB	AB	BB	AB	AB	NN	BB	BB	BB	BB	AB	AB	AB	AB	AB	AB	AB	AB	AB	AB	AB	AB	AB	AB	AB	AB	AB	AB	AB	AB	AB	AB	AB	AB	AB	BB	BB	BB	AB	AB	BB
IWA2041	1B	81	AB	BB	AB	BB	AB	BB	BB	BB	AB	BB	BB	AB	BB	AB	AB	AB	BB	BB	BB	BB	BB	BB	BB	BB	BB	BB	BB	BB	BB	BB	BB	BB	BB	BB	BB	BB	BB	BB	BB	BB	BB	AB	AB	AB	BB	NN	AB
IWA2586	1B	81	AB	BB	AB	BB	AB	BB	BB	BB	AB	BB	BB	AB	BB	AB	AB	AB	AB	AB	BB	BB	AB	BB	BB	BB	BB	BB	BB	BB	BB	BB	BB	AB	AB	BB	BB	BB	BB	BB	BB	BB	BB	AB	AB	AB	AB	BB	NN
IWA2588	1B	81	AB	AA	AB	AA	AB	AA	AA	AA	AB	AA	AA	AB	AA	AB	AB	AB	AB	AB	AA	AA	AB	AA	AA	AA	AA	AA	AA	AA	AA	AA	AA	AB	AB	AA	AB	AA	AA	AA	AA	AA	AA	AB	AB	AB	AB	AA	AB
IWA2788	1B	81	BB	AA	BB	AA	BB	AA	AA	AA	BB	AA	AA	AB	AA	BB	BB	BB	NN	BB	AA	AA	BB	AA	AA	AA	AA	AA	AA	AA	AA	AA	AA	BB	BB	AA	AB	AB	AA	AA	AA	AA	AA	BB	BB	BB	BB	AB	BB
IWA2890	1B	81	AB	BB	AB	BB	AB	BB	BB	BB	AB	BB	BB	AB	BB	AB	AB	AB	BB	BB	BB	BB	BB	BB	BB	BB	BB	BB	BB	BB	BB	BB	BB	BB	BB	BB	BB	BB	BB	BB	BB	BB	BB	AB	AB	AB	BB	BB	AB
IWA4090	1B	81	AB	BB	AB	BB	AB	BB	BB	BB	AB	BB	BB	AB	BB	AB	AB	AB	BB	BB	BB	BB	BB	BB	BB	BB	BB	BB	BB	BB	BB	BB	BB	BB	BB	BB	BB	BB	BB	BB	BB	BB	BB	AB	AB	AB	BB	NN	AB
IWA4091	1B	81	AA	AB	AA	AB	AA	AB	AB	AB	AA	AB	AB	AA	AB	AA	AA	AA	AB	AB	AB	AB	AB	AB	AB	AB	AB	AB	AB	AB	AB	AB	AB	AB	AB	AB	AB	AB	AB	AB	AB	AB	AB	AA	AA	AA	AB	AB	AA
IWA4702	1B	81	BB	AA	BB	AA	BB	AA	AA	AA	BB	AA	AA	NN	AA	BB	BB	BB	AA	AA	AA	AA	AA	AA	AA	AA	AA	AA	AA	AA	AA	AA	AA	AA	AA	AA	AA	AA	AA	AA	AA	AA	AA	BB	BB	BB	AA	NN	BB
IWA4703	1B	81	BB	AB	BB	AB	BB	AB	AB	AB	BB	AB	AB	BB	AB	BB	BB	BB	AB	AB	AB	AB	AB	AB	AB	AB	AB	AB	AB	AB	AB	AB	AB	AB	AB	AB	AB	AB	AB	AB	AB	AB	AB	BB	BB	BB	AB	AB	BB
IWA4940	1B	81	AB	BB	AB	BB	AB	BB	BB	BB	AB	BB	BB	AB	BB	AB	AB	AB	BB	BB	BB	BB	BB	BB	BB	BB	BB	BB	BB	BB	BB	BB	BB	BB	BB	BB	BB	BB	BB	BB	BB	BB	BB	AB	AB	AB	BB	BB	AB
IWA5159	1B	81	AA	AB	AA	AB	AA	AB	AB	AB	AA	AB	AB	AA	AB	AA	AA	AA	AA	AA	AB	AB	AA	AB	AB	AB	AB	AB	AB	AB	AB	AB	AB	AA	AA	AB	AB	AB	AB	AB	AB	AB	AB	AA	AA	AA	AA	AB	AA
IWA5160	1B	81	AA	AB	AA	AB	AA	AB	AB	AB	AA	AB	AB	AA	AB	AA	AA	AA	AA	AA	AB	AB	AA	AB	AB	AB	AB	AB	AB	AB	AB	AB	AB	AA	AA	AB	AB	AB	AB	AB	AB	AB	AB	AA	AA	AA	AA	AB	AA
IWA6479	1B	81	AB	BB	AB	BB	AB	BB	BB	BB	AB	BB	BB	AB	AB	AB	AB	AB	BB	BB	BB	BB	BB	BB	BB	BB	BB	BB	BB	BB	BB	BB	BB	BB	BB	BB	BB	BB	BB	BB	BB	BB	BB	AB	AB	AB	BB	BB	AB
IWA6614	1B	81	BB	AB	AB	AB	AB	AB	AB	AB	BB	AB	BB	BB	AB	BB	BB	BB	AB	AB	AB	AB	AB	AB	AB	AB	AB	AB	AB	AB	AB	AB	AB	AB	AB	AB	AB	AB	AB	BB	AB	BB	AB	AB	BB	BB	AB	BB	BB
IWA7040	1B	81	BB	AB	BB	AB	BB	AB	AB	AB	BB	AB	AB	BB	AB	BB	BB	BB	AB	AB	AB	AB	AB	AB	AB	AB	AB	AB	AB	AB	AB	AB	AB	AB	AB	AB	AB	AB	AB	AB	AB	AB	AB	BB	BB	BB	AB	AB	BB
IWA7527	1B	81	AB	AA	AB	AA	AB	AA	AA	AA	AB	AA	AA	NN	AA	AB	AB	AB	AB	AB	AA	AA	AB	AA	AA	AA	AA	AA	AA	AA	AA	AA	AA	AB	AB	AA	AA	AA	AA	AA	AA	AA	AA	AB	AB	AB	AB	AA	AB
IWA7528	1B	81	BB	AB	BB	AB	BB	AB	AB	AB	BB	AB	AB	BB	AB	BB	BB	BB	BB	BB	AB	AB	BB	AB	AB	AB	AB	AB	AB	AB	AB	AB	AB	BB	BB	AB	NN	NN	AB	AB	AB	AB	AB	BB	BB	BB	BB	NN	BB
IWA7811	1B	81	AB	BB	AB	BB	AB	BB	BB	BB	AB	BB	BB	AB	BB	AB	AB	AB	AB	AB	BB	BB	AB	BB	BB	BB	BB	BB	BB	BB	BB	BB	BB	AB	AB	BB	BB	BB	BB	BB	BB	BB	BB	AB	AB	AB	AB	BB	AB
IWA4939	1B	82	BB	AB	BB	AB	BB	AB	AB	AB	BB	AB	AB	NN	BB	BB	BB	BB	AB	AB	AB	AB	AB	AB	AB	AB	AB	AB	AB	AB	AB	AB	AB	AB	AB	AB	AB	AB	AB	AB	AB	AB	NN	BB	BB	BB	AB	NN	NN
IWA1313	1B	82	AA	AA	AA	AA	AA	AA	AA	AA	AA	AA	AB	AA	AA	AA	AA	AA	AA	AA	AA	AA	AA	AA	AA	AA	AA	AA	AA	AA	AA	AA	AA	AA	AA	AA	AA	AA	AA	AB	AA	AB	AA	AA	AA	AA	AA	AB	AA
IWA2889	1B	82	AB	BB	AB	BB	AB	BB	BB	BB	AB	BB	BB	AB	AB	AB	AB	AB	BB	BB	BB	BB	BB	BB	BB	BB	BB	BB	BB	BB	BB	BB	BB	BB	BB	BB	BB	BB	BB	BB	BB	BB	BB	AB	AB	AB	BB	BB	AB
IWA3189	1B	83	AB	BB	BB	AB	BB	BB	BB	BB	BB	BB	BB	AB	BB	AB	AB	AB	BB	BB	BB	BB	BB	BB	BB	BB	BB	BB	BB	BB	BB	BB	BB	BB	BB	BB	BB	BB	BB	BB	BB	BB	AB	BB	AB	AB	BB	BB	BB
IWA5382	1B	84	AB	AB	AA	AB	AA	AB	AB	AB	AA	AB	AA	AB	AB	AB	AB	AB	AB	AB	AB	AB	AA	AB	AB	AB	AB	AB	AB	AB	AB	AB	AB	AA	AA	AB	AB	AB	AB	AA	AB	AA	AB	AA	AB	AB	AA	AA	AB
IWA5383	1B	84	AB	AB	AA	AB	AA	AB	AB	AB	AA	AB	AA	AB	AB	AB	AB	AB	AB	AB	AB	AB	AA	AB	AB	AB	AB	AB	AB	AB	AB	AB	AB	AA	AA	AB	NN	AB	AB	AA	AB	AA	AB	AA	AB	AB	AA	AA	AB
IWA1859	1B	85	BB	BB	AB	AB	AB	AB	AB	AB	AB	BB	BB	AB	AB	BB	NN	AB	AB	AB	AB	AB	AB	AB	AB	AB	AB	AB	AB	AB	AB	AB	AB	AB	AB	AB	AB	AB	AB	AB	AB	AB	AB	AB	AB	BB	AB	NN	BB
IWA3120	1B	85	BB	BB	AB	BB	AB	AB	AB	AB	AB	BB	BB	BB	BB	BB	BB	BB	BB	BB	AB	AB	BB	AB	AB	AB	BB	AB	AB	AB	AB	AB	AB	BB	BB	AB	NN	AB	AB	BB	AB	BB	BB	AB	BB	BB	BB	AB	BB
IWA3384	1B	85	AB	BB	BB	AB	BB	BB	BB	BB	BB	AB	BB	AB	BB	AB	AB	AB	BB	BB	BB	BB	BB	BB	BB	BB	BB	BB	BB	BB	BB	BB	BB	BB	BB	BB	BB	BB	BB	AB	BB	BB	AB	BB	AB	AB	BB	BB	AB
IWA4488	1B	85	BB	AB	AB	BB	AB	AB	AB	AB	AB	BB	BB	BB	AB	BB	BB	BB	AB	AB	AB	AB	BB	AB	AB	AB	AB	AB	AB	AB	AB	AB	AB	BB	BB	AB	AB	AB	AB	BB	AB	BB	BB	AB	BB	BB	BB	BB	BB
IWA3548b	1B	85	AB	AB	AB	AB	AB	NN	AB	AB	AB	AB	AB	AB	AA	AB	AB	AB	NN	AB	AB	AA	AB	AB	AB	AB	AB	AB	AB	AA	AB	AB	AB	AA	AA	AB	AB	AB	AB	AB	AB	AB	AB	AB	AA	AB	AB	AB	AB
IWA5731b	1B	85	BB	AB	AB	BB	AB	NN	AB	AB	AB	BB	BB	BB	AA	BB	AB	AB	NN	AB	AB	AA	BB	AB	AB	AB	AB	AB	AB	AA	AB	AB	AB	AB	AB	AB	AB	AB	AB	BB	AB	BB	BB	AB	AB	BB	BB	BB	BB
IWA579	1B	86	AA	BB	BB	AB	BB	BB	BB	BB	BB	AA	AA	AA	BB	AA	AA	AA	BB	BB	BB	BB	AA	BB	BB	BB	BB	BB	BB	BB	BB	BB	BB	AA	AA	NN	BB	AB	BB	AA	BB	AA	AA	BB	AA	AA	AA	BB	AA
IWA1164	1B	86	BB	AB	AB	BB	AB	AB	AB	AB	AB	BB	BB	BB	AB	BB	BB	BB	AB	AB	AB	AB	BB	AB	AB	AB	AB	AB	AB	AB	AB	AB	AB	BB	BB	AB	AB	BB	AB	BB	AB	BB	BB	AB	BB	BB	BB	AB	BB
IWA1608	1B	86	BB	AA	AA	BB	BB	AA	BB	AB	BB	AA	AA	AA	AB	BB	BB	BB	AA	BB	BB	BB	BB	BB	BB	AA	BB	AB	BB	BB	BB	BB	AA	AA	AA	AA	AA	AA	AA	AA	BB	BB	BB	BB	BB	AA	BB	AA	BB
IWA3476	1B	87	BB	BB	BB	BB	BB	AB	BB	NN	BB	BB	BB	BB	BB	BB	BB	BB	AB	BB	BB	BB	BB	BB	BB	AB	BB	AB	BB	BB	BB	BB	BB	BB	BB	BB	BB	NN	BB	AB	BB	BB	BB	BB	BB	AB	BB	AB	BB
IWA6294	1B	88	AA	AB	AB	AA	AB	AB	AB	AB	AB	AB	AA	AA	AB	AA	AB	NN	AB	AB	AB	AB	AA	AB	AB	AB	AB	AB	AB	AB	AB	AB	AB	AB	AB	AB	AB	AB	AB	AA	AB	AB	AA	AB	AA	AA	AB	AB	AB
IWA7018	1B	88	AB	BB	AB	AB	AB	BB	AB	AB	AB	BB	AB	BB	BB	AB	AB	AB	BB	AB	AB	AB	AB	AB	AB	BB	AB	NN	AB	AB	AB	AB	BB	BB	BB	BB	BB	BB	BB	BB	AB	AB	AB	AB	AB	BB	AB	BB	BB
IWA3341	1B	89	AA	AB	AA	AA	AA	AA	AA	AA	AB	AB	AA	AA	AB	AA	AA	NN	AB	AB	AA	AA	AA	AA	AA	AA	AB	AA	AA	AA	AA	AA	AA	AB	AB	AA	NN	AB	AA	AA	AA	AB	AA	AA	AA	AA	AB	AB	AB
IWA367	1B	90	AB	AA	AB	AB	AB	AB	AB	AB	AA	AA	AB	AB	AA	AB	AB	AB	AA	AA	AB	AB	AB	AB	AB	AB	AA	AB	AB	AB	AB	AB	AB	AA	AA	AB	NN	NN	AB	AB	AB	AA	AB	AB	AB	AB	AA	AA	AA
IWA368	1B	90	AA	AB	AA	AA	AA	AA	AA	AA	AB	AB	AA	AA	AB	AA	AA	AB	AB	AB	AA	AA	AA	AA	AA	AA	AB	AA	AA	AA	AA	AA	AA	AB	AB	NN	AB	AB	AA	AA	AA	AB	AA	AA	AA	AA	AB	AB	AB
IWA7178	1B	90	AB	AA	AB	AB	AB	AB	AB	AB	AA	AA	AB	AB	AA	AB	AB	NN	AA	AA	AB	AB	AB	AB	AB	AB	AA	AB	AB	AB	AB	AB	AB	AA	AA	AB	AA	AA	AB	AB	AB	AA	AB	AB	AB	AB	AA	AA	AA
IWA7179	1B	90	AB	AA	AB	AB	AB	AB	AB	AB	AA	AA	AB	AB	AA	AB	AB	AB	AA	AA	AB	AB	AB	AB	AB	AB	AA	AB	AB	AB	AB	AB	AB	AA	AA	AB	AB	NN	AB	AB	AB	AA	AB	AB	AB	AB	AA	AA	AA
IWA8379	1B	90	BB	AB	BB	BB	BB	BB	BB	BB	AB	AB	BB	BB	AB	BB	BB	BB	AB	AB	BB	BB	BB	BB	BB	BB	AB	BB	BB	BB	BB	BB	BB	AB	AB	BB	NN	AB	BB	BB	BB	AB	BB	BB	BB	BB	AB	AB	AB
IWA4875	1B	91	AA	AA	AA	AA	AA	AA	AA	AA	AA	AA	AA	AA	AA	AA	AB	AB	AA	AA	AA	AA	AA	AA	AA	AA	AA	AA	AA	AA	AA	AA	AA	AA	AA	AA	AA	AA	AA	AA	AA	AA	AA	AB	AA	AA	AA	AA	AA
IWA8398	1B	91	AA	AA	AA	AA	AA	AA	AA	AA	AA	AA	AA	AA	AA	AA	AB	AB	AA	AA	AA	AA	AA	AA	AA	AA	AA	AA	AA	AA	AA	AA	AA	AA	AA	AA	AA	AA	AA	AA	AA	AA	AA	AB	AA	AA	AA	AA	AA
IWA7037	1B	91	BB	BB	AB	AB	AB	AB	AB	BB	AB	BB	AB	BB	BB	BB	BB	BB	NN	BB	BB	AB	BB	BB	BB	BB	BB	BB	BB	BB	BB	BB	BB	BB	BB	BB	BB	BB	BB	AB	AB	BB	AB	BB	BB	BB	BB	AB	NN
IWA858	1B	91	BB	BB	BB	AB	AB	BB	BB	BB	AB	BB	AB	BB	BB	BB	BB	BB	NN	BB	BB	BB	BB	BB	BB	BB	BB	BB	BB	BB	BB	BB	BB	BB	BB	BB	BB	BB	BB	AB	BB	BB	AB	BB	BB	BB	BB	AB	AB
IWA2308	1B	91	BB	BB	BB	AB	AA	BB	BB	BB	NN	BB	AA	BB	BB	BB	BB	NN	AB	BB	BB	BB	BB	BB	BB	BB	BB	BB	BB	BB	BB	BB	BB	BB	BB	BB	BB	BB	BB	AA	BB	BB	AA	BB	BB	BB	BB	AB	NN
IWA4681	1B	91	BB	BB	BB	NN	BB	BB	BB	AB	BB	BB	AB	BB	BB	BB	BB	BB	BB	AB	AB	BB	BB	AB	AB	AB	AB	AB	AB	AB	AB	AB	BB	BB	BB	BB	BB	AB	AB	AB	BB	AB	AB	BB	BB	BB	BB	BB	BB
IWA2411	1B	91	BB	BB	AA	AA	AA	AA	AA	NN	AA	BB	AA	BB	BB	BB	BB	AB	NN	BB	BB	AA	BB	BB	BB	BB	BB	BB	BB	BB	BB	NN	BB	BB	BB	BB	BB	AB	BB	AA	AA	BB	AA	BB	BB	BB	BB	AA	AA
IWA255	1B	91	AB	AB	AB	AA	AA	AB	AB	AB	AA	AB	AA	AB	AB	AB	AB	AB	NN	AB	AB	AB	AB	AB	AB	AB	AB	AB	AB	AB	AB	AB	AB	AB	AB	AB	AB	AB	AB	AA	AB	AB	AA	AB	AB	AB	AB	AA	AA
IWA2989	1B	91	BB	BB	AA	BB	BB	AA	AA	AB	BB	BB	BB	BB	BB	BB	BB	BB	BB	BB	BB	AA	BB	BB	BB	BB	BB	BB	BB	BB	BB	BB	BB	BB	BB	BB	BB	AB	BB	BB	NN	BB	BB	BB	BB	BB	BB	BB	BB
IWA5186	1B	92	AA	AA	AA	AB	AA	AA	AA	AB	AB	AA	AB	AA	AA	AA	AA	AB	AB	AA	AB	AA	AB	AB	AB	AB	AA	AB	AB	AB	AB	AB	AB	AA	AA	AB	AB	AA	AB	AB	AA	AA	AB	AA	AA	AA	AA	AB	AB
IWA5861	1B	94	AB	AB	AB	AB	AB	AB	AB	AB	AB	AB	AB	AB	AA	AB	AA	AA	AB	AA	AB	AB	AA	AB	AB	AB	AB	AB	AB	AB	AB	AB	AB	AA	AA	AB	AA	AB	AB	AB	AB	AA	AB	AA	AB	AB	AA	AB	NN
IWA6646	1B	95	BB	AB	BB	NN	BB	BB	BB	AB	BB	AB	BB	AB	AB	BB	BB	BB	BB	BB	AB	BB	AB	AB	AB	AB	AB	AB	AB	AB	AB	AB	BB	BB	BB	BB	BB	AB	AB	AB	NN	BB	AB	BB	BB	BB	BB	BB	BB
IWA4153	1B	96	AB	AA	AB	AA	AA	AA	AA	AA	AB	AA	AA	AA	AA	AB	AB	AB	AB	AA	AA	AA	AA	AA	AA	AA	AA	AA	AA	AA	AA	AA	AA	AB	AB	AA	AB	AA	AA	AA	AA	AB	AA	AB	AB	AB	AB	AB	AB
IWA2064	1B	96	AB	BB	NN	AB	NN	BB	BB	BB	BB	BB	BB	BB	BB	AB	AB	AB	BB	BB	BB	BB	BB	BB	BB	BB	BB	BB	BB	BB	BB	BB	BB	BB	BB	BB	BB	BB	BB	BB	BB	BB	BB	AB	AB	AB	BB	BB	BB
IWA4154	1B	96	AB	BB	AB	BB	BB	BB	BB	BB	AB	BB	BB	BB	BB	AB	AB	AB	AB	BB	BB	BB	BB	BB	BB	BB	BB	BB	BB	BB	BB	BB	BB	AB	AB	BB	AB	BB	BB	BB	BB	AB	BB	AB	AB	AB	AB	AB	AB
IWA4155	1B	96	AB	AA	AB	AA	AA	AA	AA	AA	AB	AA	AA	AA	AA	AB	AB	AB	AB	AA	AA	AA	AA	AA	AA	AA	AA	AA	AA	AA	AA	AA	AA	AB	AB	AA	AB	AA	AA	AA	AA	AB	AA	AB	AB	AB	AB	AB	AB
IWA5749	1B	97	AB	AA	AB	AB	AB	AA	AA	AA	NN	AA	AA	AA	AA	AB	AB	AB	AA	AA	AA	AA	AA	AA	AA	AA	AA	AA	AA	AA	AA	AA	AA	AA	AA	AA	AA	AA	AA	AA	AA	AA	AA	AB	AB	AB	AA	AA	AA
IWA5915	1B	97	AA	AB	AA	AB	AA	AB	AB	AB	AB	AB	AB	AB	AB	AA	AA	AA	AB	AB	AB	AB	AB	AB	AB	AB	AB	AB	AB	AB	AB	AB	AB	AB	AB	AB	AB	AB	AB	AB	AB	AB	AB	AA	AA	AA	AB	AB	AB
IWA5352	1B	101	AB	AB	BB	AB	AB	AB	AB	AB	AB	AB	AB	AB	AB	BB	AB	NN	BB	AB	AB	AB	AB	AB	AB	AB	AB	AB	AB	AB	AB	AB	AB	AB	AB	AB	AB	AB	AB	AB	AB	AB	AB	AB	AB	AB	AB	AB	AB
IWA7619	1B	101	AB	AB	AB	NN	BB	BB	BB	BB	AB	AB	BB	AB	AB	AB	AB	AB	BB	BB	BB	BB	BB	BB	BB	BB	AB	BB	BB	AB	AB	BB	BB	AB	AB	NN	AB	BB	BB	BB	BB	AB	AB	AB	BB	AB	AB	BB	AB
IWA8507	1B	101	BB	BB	AB	BB	BB	BB	BB	BB	BB	BB	BB	BB	BB	AB	BB	BB	AB	BB	BB	BB	BB	BB	BB	BB	BB	BB	BB	BB	BB	BB	BB	BB	BB	BB	BB	BB	BB	BB	BB	BB	BB	BB	BB	BB	BB	BB	BB
IWA3097	1B	102	AB	AB	AB	AB	BB	BB	BB	BB	AB	AB	BB	AB	AB	BB	AB	AB	BB	BB	BB	BB	BB	BB	BB	BB	AB	BB	BB	AB	AB	BB	BB	AB	NN	AB	AB	AB	BB	BB	BB	AB	AB	AB	BB	AB	AB	BB	AB
IWA3095	1B	102	BB	BB	BB	BB	BB	BB	BB	BB	NN	BB	AB	BB	BB	AB	BB	BB	NN	BB	BB	BB	BB	AB	BB	BB	BB	BB	BB	BB	BB	BB	BB	BB	BB	BB	BB	BB	AB	BB	BB	BB	BB	BB	AB	BB	BB	BB	BB
IWA3096	1B	102	BB	BB	BB	BB	BB	BB	BB	BB	AB	BB	AB	BB	BB	AB	BB	BB	AB	BB	BB	BB	BB	AB	BB	BB	BB	BB	NN	BB	BB	BB	BB	BB	BB	BB	BB	BB	AB	BB	BB	BB	BB	BB	AB	BB	BB	BB	BB
IWA5445	1B	102	AA	AA	AA	AA	AA	AA	AA	AA	AB	AA	AB	AA	AA	AB	AA	AA	AB	AA	AA	AA	AA	AB	AA	AA	AA	AA	NN	AA	AA	AA	AA	AA	AA	AA	AA	AA	AB	AA	AA	AA	AA	AA	AB	AA	AA	AA	AA
IWA5448	1B	102	BB	BB	BB	BB	BB	BB	BB	BB	AB	BB	AA	BB	BB	AA	BB	BB	AB	BB	BB	BB	BB	AA	BB	BB	BB	BB	AB	BB	BB	BB	BB	BB	BB	BB	BB	BB	AA	BB	BB	BB	BB	BB	AA	BB	BB	BB	BB
IWA5900	1B	102	AA	AA	AA	AA	AA	AA	AA	AA	NN	AA	AB	AA	AA	AB	AA	AA	NN	AA	AA	AA	AA	AB	AA	AA	AA	AA	NN	AA	AA	AA	AA	AA	AA	AA	AA	AA	AB	AA	AA	AA	AA	AA	AB	AA	AA	AA	AA
IWA6234	1B	102	AA	AA	AA	AA	AA	AA	AA	AA	AB	AA	AB	AA	AA	AB	AA	AA	AB	AA	AA	AA	AA	AB	AA	AA	AA	AA	AB	AA	AA	AA	AA	AA	AA	AA	AA	AA	AB	AA	AA	AA	AA	AA	AB	AA	AA	AA	AA
IWA7422	1B	102	AA	AB	AA	AB	AB	AB	AB	AB	AB	AB	AB	AA	AB	AB	AA	AA	AB	AB	AA	AB	AB	AB	AB	AB	AB	AB	AB	AB	AB	AB	AB	AB	AB	AB	AB	AB	AB	AB	AB	AB	AB	AA	AB	AA	AB	AB	AA
IWA4031	1B	103	BB	BB	BB	BB	BB	BB	BB	BB	AB	BB	AB	BB	BB	AB	BB	BB	AB	BB	AB	BB	BB	AB	BB	BB	BB	BB	AB	BB	BB	BB	BB	BB	BB	BB	BB	BB	AB	BB	BB	BB	BB	BB	AB	BB	BB	BB	BB
IWA6663	1B	103	AB	AB	AB	AB	AB	AB	AB	AB	NN	AB	AA	AB	AB	AA	AB	AB	AB	AB	AA	AB	AB	AA	AB	AB	AB	AB	AB	AB	AB	AB	AB	AB	AB	AB	AB	AB	AA	AB	AB	AB	AB	AB	AA	AB	AB	AB	AB
IWA7141	1B	103	BB	BB	BB	BB	BB	BB	BB	BB	NN	BB	AB	BB	BB	AB	BB	BB	AB	BB	AB	BB	BB	AB	BB	BB	BB	BB	AB	BB	BB	BB	BB	BB	BB	BB	BB	BB	AB	BB	BB	BB	BB	BB	AB	BB	BB	BB	BB
IWA5847	1B	107	AB	AB	BB	AB	BB	BB	BB	BB	NN	AB	BB	AB	AB	AB	AB	AB	BB	BB	BB	BB	BB	BB	BB	BB	AB	BB	BB	AB	AB	BB	BB	BB	BB	BB	BB	BB	BB	BB	BB	AB	AB	BB	BB	AB	BB	BB	AB
IWA1825	1B	109	AA	AA	AB	AA	AB	AB	AB	AB	AB	AA	AB	AA	AA	AA	AA	NN	NN	AB	AB	AB	AB	AA	AB	AB	AA	AB	AB	AA	AB	AB	AB	AB	AB	AB	AB	AB	AA	AB	AB	AA	AA	AB	AB	AA	AB	AB	AA
IWA1069	1B	110	AB	AB	AA	AB	AA	AA	AA	AA	AB	AB	AA	AB	AB	AB	AB	AB	AB	AA	AA	AA	AA	AB	AA	AA	AB	AA	AA	AB	AB	AA	AA	AA	AA	AA	AA	AA	AB	AA	AA	AB	AB	AA	AA	AB	AA	AA	AB
IWA3043	1B	110	AB	AB	BB	AB	BB	BB	BB	BB	AB	AB	BB	AB	AB	AB	AB	AB	AB	BB	BB	BB	BB	AB	BB	BB	AB	BB	BB	AB	AB	BB	BB	BB	BB	BB	BB	BB	AB	BB	BB	AB	AB	BB	BB	AB	BB	BB	AB
IWA8542	1B	110	AA	AA	AA	AA	AA	AB	AB	AB	AA	AA	AB	AA	AA	AA	AA	AA	AB	AB	AB	AB	AB	AB	AB	AB	AA	AB	AB	AA	AB	AB	AB	AB	AB	AB	AB	AB	AB	AB	AB	AA	AA	AA	AA	AA	AB	AA	AA
IWA695	1B	111	BB	BB	AA	BB	AA	AA	AA	AA	AA	BB	AA	BB	BB	AA	BB	AB	AA	AA	AA	AA	NN	AA	AA	AA	BB	AA	AA	BB	AB	AA	AA	AA	AB	AB	AB	AA	AA	AA	AA	BB	BB	BB	BB	BB	AB	AA	BB
IWA696	1B	111	BB	BB	AB	BB	AB	AB	AB	AB	AB	BB	AB	BB	BB	AB	BB	AB	AB	AB	BB	AB	AB	AB	AB	AB	BB	AB	AB	BB	AB	AB	AB	AB	NN	AB	NN	AB	AB	AB	AB	BB	BB	BB	BB	BB	AB	AB	BB
IWA8543	1B	111	AA	AA	AB	AA	AB	AB	AB	AB	AB	AA	AB	AA	AA	AB	AA	AB	AB	AB	AA	AB	AB	AB	AB	AB	AA	AB	AB	AA	AB	AB	AB	AB	AA	AB	NN	AB	AB	AB	AB	AA	AA	AA	AA	AA	AB	AB	AA
IWA8139	1B	115	AA	AA	AA	AA	AA	AB	NN	AB	AA	AA	AB	AA	AA	AA	AA	AA	AA	AB	AA	NN	AB	AB	AA	AA	AA	AB	AB	AA	AA	NN	AB	AB	AB	AB	AB	AB	AB	AB	AB	AA	AA	AA	AA	AA	AB	AA	AA
IWA1092	1B	117	BB	BB	AB	BB	AB	AB	AB	AB	NN	BB	AB	BB	BB	BB	BB	AB	NN	AB	BB	AB	AB	AB	BB	BB	BB	AB	AB	AB	BB	AB	BB	AB	NN	BB	BB	AB	AB	AB	BB	AB	BB	AB	AB	BB	AB	AB	BB
IWA3998	1B	120	AA	AA	AA	AA	AA	AA	AA	AA	AA	AA	AA	AA	AA	AA	AA	AA	AA	AA	AA	AA	AA	AA	AA	AA	AA	AA	AA	AA	AA	AA	AA	AA	AA	AA	AA	AA	AA	AA	AA	AA	AA	AA	AA	AA	AA	AB	AA
IWA8461	1B	120	AB	AA	AB	AA	AB	AA	AA	AA	AB	AA	AA	AB	AA	AB	AB	AB	AB	AA	AB	AA	AB	AB	AB	AB	AA	AA	AB	AB	AB	AA	AB	AB	AB	AB	AB	AB	AB	AB	AB	AB	AA	AA	AB	AB	AB	AB	AB
IWA919	1B	122	AA	BB	AA	BB	AA	BB	BB	BB	AA	BB	AA	AA	BB	AA	AA	AB	NN	BB	AA	AB	AA	AA	AA	NN	BB	BB	AA	AA	AA	BB	AA	AA	AA	AA	AA	AA	AA	BB	AB	AA	BB	BB	AA	AA	AA	BB	AA
IWA920	1B	122	BB	AA	BB	AA	BB	AA	AA	AA	BB	AA	BB	BB	AA	BB	NN	NN	NN	AA	BB	AB	BB	BB	BB	NN	AA	AA	BB	BB	BB	AA	NN	BB	BB	BB	BB	BB	BB	AA	NN	BB	AA	AA	BB	BB	BB	AA	BB
IWA7992	1B	122	AB	AA	AA	AA	AA	AA	AA	AA	NN	AA	AB	AA	AA	AB	AB	AB	AB	AA	AB	NN	AB	AB	AB	AB	AA	AA	AB	AB	AB	AA	AB	AB	AB	AB	AB	AB	AB	AA	AB	AB	AA	AA	AA	AB	AB	AA	AA
IWA8332	1B	122	AB	AA	AA	AA	AA	AA	AA	AA	NN	AA	AB	AA	AA	AB	AB	AB	AB	AA	AB	NN	AB	AB	AB	AB	AA	AA	AB	AB	AB	AA	AB	AB	AB	AB	AB	AB	AB	AA	AB	AB	AA	AA	AA	AB	AB	AA	AA
IWA3892	1B	123	AA	AA	AA	AA	AA	AA	AA	AA	AA	AA	AA	AA	AA	AA	AA	AB	AA	AA	BB	AA	AA	AA	BB	AB	BB	AA	AA	AA	AB	AA	BB	AB	BB	BB	BB	AA	AA	BB	NN	AA	AA	BB	BB	AA	AA	AA	AA
IWA3893	1B	123	BB	BB	BB	BB	BB	BB	BB	BB	BB	BB	BB	BB	BB	BB	BB	NN	BB	BB	AB	BB	NN	BB	AB	AB	AB	BB	BB	BB	AB	BB	AB	AB	AB	AB	AB	BB	BB	AB	AB	BB	BB	AB	AB	BB	BB	AB	BB
IWA3145	1B	125	AB	BB	BB	AB	BB	AB	AB	AB	AB	AB	AB	AB	AB	BB	AB	AB	AB	AB	AB	AB	AB	AB	BB	AB	BB	BB	BB	AB	BB	AB	AB	AB	AB	AB	BB	BB	BB	BB	AB	AB	AB	BB	AB	BB	BB	BB	AB
IWA1791	1B	127	BB	BB	AB	BB	AB	AB	AB	AB	AB	BB	BB	BB	BB	BB	AB	AB	AB	AB	AB	AB	AB	BB	AB	AB	AB	AB	BB	AB	AB	AB	AB	AB	AB	AB	AB	AB	BB	AB	NN	BB	BB	BB	BB	BB	AB	AB	AB
IWA724	1B	128	AB	AB	BB	AB	BB	BB	BB	BB	NN	AB	BB	BB	AB	AB	AB	AB	AB	BB	BB	BB	BB	AB	BB	BB	NN	AB	AB	BB	AB	BB	BB	BB	BB	BB	BB	AB	AB	BB	AB	AB	AB	AB	BB	AB	BB	BB	BB
IWA7892	1B	128	NN	AB	BB	NN	BB	NN	BB	BB	AB	AB	BB	AB	AB	AB	NN	AB	AB	BB	AB	AB	BB	BB	BB	BB	NN	BB	BB	BB	BB	BB	AB	NN	AB	AB	AB	BB	BB	AB	AB	AB	BB	AB	AB	BB	BB	BB	AB
IWA3238	1B	131	AB	AB	AA	BB	AA	AA	AA	AA	NN	AB	AA	AB	BB	AB	AB	BB	BB	BB	AA	AA	BB	BB	BB	NN	NN	NN	BB	AA	AB	AA	AA	NN	AA	NN	AA	BB	BB	AA	AA	BB	BB	BB	AB	BB	BB	AA	AA
IWA6831	1B	131	AA	AA	AA	AA	AA	AA	AA	AA	AA	AA	AA	AB	AA	AA	AA	AB	AA	AA	AA	AA	AA	AA	AA	AA	AA	AA	AA	AA	AA	AA	AA	AA	AA	AA	AA	AA	AA	AA	AA	AA	AA	AB	AB	AA	AA	AA	AA
IWA4525	1B	133	BB	AA	AA	BB	BB	AA	AA	AA	AB	AA	AA	BB	BB	BB	AB	BB	BB	BB	AA	AA	BB	BB	BB	AB	AB	AA	AA	AA	AB	AA	AA	NN	AA	AB	AA	BB	AA	AA	AA	AA	BB	BB	BB	BB	BB	AA	AA
IWA1504	1B	136	AA	AA	AA	AA	AA	AB	BB	BB	BB	AA	AA	AA	AA	AA	AA	AA	AA	AA	AA	AA	AA	AA	AA	AB	AA	AB	AA	BB	AB	AA	AA	AA	AA	AA	AA	AA	AA	AA	AB	AA	AA	AA	AA	AA	AA	AA	AA
IWA4693	1B	137	AA	AA	BB	AA	BB	AA	AA	AA	AA	AA	AA	AB	AA	AA	AA	NN	NN	BB	AA	AA	BB	AA	AB	AB	AA	AA	AA	AA	AA	AB	AA	NN	AA	AB	AA	BB	AA	NN	AA	AA	AA	AA	BB	AA	BB	AB	AB
IWA198	1B	137	AA	AA	AA	AA	AB	AA	AA	AA	AA	AA	AA	AB	AA	AA	AA	AA	AA	AA	AA	AA	AA	AA	AA	AA	AA	AA	AA	AA	AA	AA	AA	AA	AA	AA	AA	AA	AA	AA	AA	AA	AA	AA	AB	AA	AA	AA	AB
IWA545	1B	137	AA	AA	BB	AA	AA	AA	AA	AA	AA	AA	AA	AA	AA	AA	AA	BB	AB	AA	AA	AA	AA	AA	AA	AA	AA	AA	AA	AA	AA	AA	AA	AA	AA	AA	AA	AA	AA	AB	AA	AA	AA	AA	AA	AA	AA	BB	AA
IWA4935	1B	137	AA	AA	AA	AA	AA	AA	AA	AA	AA	AA	AA	BB	AA	AA	AA	AA	AB	AA	AA	AA	AA	AA	AA	AA	AA	AA	AA	AA	AA	AA	AA	AA	AA	AA	AA	AA	AA	AB	AA	AA	AA	AA	BB	AA	AA	AA	BB
IWA6511	1B	141	AB	AB	AB	AB	BB	AB	AB	AB	AB	AB	AB	BB	AB	AB	AB	AB	AB	BB	AB	AB	BB	AB	BB	NN	AB	AB	AB	AB	AB	BB	AB	BB	AB	BB	AB	BB	AB	AB	AB	AB	AB	AB	BB	AB	BB	AB	BB
IWA6512	1B	141	BB	BB	BB	BB	AB	BB	BB	BB	BB	BB	BB	AB	BB	BB	BB	BB	BB	AB	BB	BB	AB	BB	AB	BB	BB	BB	BB	BB	BB	AB	BB	AB	BB	AB	BB	AB	BB	BB	BB	BB	BB	BB	AB	BB	AB	BB	AB
IWA2077	1B	141	BB	BB	BB	BB	BB	AB	BB	BB	BB	BB	BB	AB	BB	BB	BB	BB	BB	BB	AB	AB	AB	BB	BB	BB	AB	BB	BB	BB	BB	BB	AB	AB	AB	AB	AB	BB	BB	BB	AB	BB	BB	BB	AB	BB	BB	BB	AB
IWA2078	1B	141	AB	BB	BB	AB	BB	BB	BB	BB	BB	BB	BB	BB	BB	AB	BB	BB	BB	BB	BB	BB	BB	AB	BB	BB	AB	BB	BB	BB	AB	BB	BB	BB	BB	BB	BB	BB	BB	AB	BB	BB	AB	BB	BB	AB	BB	BB	BB
IWA2278	1B	141	AB	AB	AB	AB	AA	AB	AB	AB	AB	AB	AB	AA	AB	AB	AA	AB	AB	AA	AB	AB	AA	AB	AA	AB	AB	AB	AB	AB	AB	AA	AB	AA	AB	NN	AB	AA	AB	AB	AB	AB	AB	AA	AA	NN	AA	AB	AA
IWA2928	1B	141	BB	BB	BB	BB	AB	BB	BB	BB	BB	BB	BB	AB	BB	BB	BB	BB	BB	BB	BB	BB	BB	BB	BB	BB	BB	BB	BB	BB	BB	BB	BB	BB	BB	BB	BB	BB	BB	BB	BB	BB	BB	BB	AB	BB	BB	BB	AB
IWA6647	1B	141	BB	BB	BB	BB	BB	AB	BB	BB	BB	BB	BB	AB	BB	BB	BB	BB	BB	BB	AB	AB	BB	BB	BB	BB	AB	BB	BB	BB	BB	BB	NN	NN	NN	AB	NN	BB	BB	BB	AB	BB	BB	BB	AB	BB	BB	BB	BB
IWA2818	1B	150	AA	AA	AA	BB	AA	BB	BB	BB	AA	AA	BB	AA	BB	AA	AA	AA	AA	BB	BB	BB	BB	BB	AA	BB	AA	AA	AA	BB	AA	BB	BB	BB	BB	BB	AA	AB	AA	AA	BB	BB	BB	AA	AA	AA	AA	AA	AA
IWA3660	1B	162	AB	AA	AB	AB	AB	AB	AB	AB	NN	AA	AB	AB	AA	AB	AB	NN	AB	NN	AA	AB	BB	AB	AA	NN	AA	AB	NN	AB	NN	AB	AA	NN	AA	AA	AA	AB	AB	AA	NN	AB	NN	AA	AA	AB	AB	AA	AA
IWA4022	1B	176	AA	AB	AB	NN	AB	AB	AB	NN	AB	AB	AA	BB	AA	AA	AA	NN	NN	AA	AA	AA	AB	AB	AA	AA	AB	AB	AB	AB	AB	AB	AB	AB	AB	AB	AB	AB	AB	AB	AA	AA	AA	AB	BB	AB	AB	AB	AA
IWA1355	1B	181	BB	BB	BB	BB	BB	BB	BB	BB	BB	BB	BB	AB	BB	BB	BB	AB	BB	BB	BB	BB	BB	BB	BB	BB	BB	BB	BB	BB	BB	BB	BB	BB	BB	BB	BB	BB	BB	BB	BB	BB	BB	AB	AB	BB	BB	BB	BB
IWA5758	1B	183	AB	AB	AA	BB	AA	AB	AA	AA	AB	AB	AA	AA	BB	AB	BB	BB	AB	AA	AB	AB	AB	BB	AA	AA	BB	AB	BB	AA	AB	AA	BB	NN	BB	AB	BB	AB	BB	AB	AB	BB	BB	BB	AA	BB	AA	AA	AB
IWA3125	1D	0	BB	BB	BB	AA	AA	AA	AA	AA	AA	AB	AA	BB	AA	AA	BB	AA	AA	BB	AA	AA	AB	BB	BB	BB	BB	AA	BB	BB	AB	AA	AA	AA	BB	BB	AA	BB	BB	BB	AB	BB	AA	AA	AA	AA	BB	BB	BB
IWA7298	1D	0	AB	AB	AB	AA	AA	AB	AB	AB	AB	AA	AA	AB	AB	AB	AB	AB	AB	AB	AA	AA	AB	AB	AB	AB	AB	AA	AB	AB	AB	AA	AA	AA	AB	AB	AA	AB	AB	AA	AA	AB	AA	AB	AA	AB	AB	AB	AB
IWA974	1D	1	AA	AA	AA	AB	AA	AA	AA	NN	AA	AB	AB	AA	AA	AA	AA	AA	AA	AB	AB	AB	NN	AA	AA	AA	AA	AB	AA	AA	NN	AB	AB	AB	AA	AA	AB	AA	AA	AB	AB	AA	AB	AA	AB	AA	AA	AA	AA
IWA3124	1D	1	NN	AB	AB	BB	BB	BB	BB	BB	BB	BB	BB	AB	BB	BB	AB	NN	BB	AB	BB	BB	BB	AB	AB	AB	AB	BB	AB	AB	AB	BB	BB	BB	AB	AB	BB	AB	AB	AB	BB	AB	BB	BB	BB	BB	AB	AB	AB
IWA3753	1D	4	AB	AB	AB	AB	BB	BB	BB	AB	AB	AB	AB	AB	BB	BB	AB	BB	NN	AB	AB	AB	AB	AB	AB	AB	AB	AB	AB	AB	AB	AB	BB	BB	AB	AB	AB	AB	AB	AB	AB	AB	AB	BB	AB	BB	AB	AB	AB
IWA5996	1D	4	AB	AB	AB	AB	BB	BB	BB	NN	AB	AB	AB	AB	BB	BB	AB	BB	BB	AB	AB	AB	AB	AB	AB	AB	AB	AB	AB	AB	AB	AB	BB	BB	AB	AB	AB	AB	AB	AB	AB	AB	AB	BB	AB	BB	AB	AB	AB
IWA6621	1D	11	NN	AB	AA	AB	BB	AA	AA	AB	AB	BB	AB	AB	AB	AB	BB	BB	AA	AB	AB	AA	AB	AA	AB	AB	AB	AA	AA	AA	AB	AB	AB	AB	AB	AB	AB	AB	AA	AA	AA	AB	NN	BB	AA	AB	AB	BB	BB
IWA1397	1D	14	BB	BB	BB	BB	BB	BB	BB	AB	AB	BB	BB	AA	BB	AB	BB	BB	AB	AA	BB	BB	AB	BB	AA	AA	BB	BB	BB	BB	AB	AA	BB	BB	AA	AA	AA	AA	AB	NN	AB	AA	BB	BB	AA	AA	AA	BB	BB
IWA2268	1D	14	AB	BB	AB	BB	BB	NN	AB	AB	BB	BB	BB	BB	NN	AB	BB	BB	AB	AB	BB	BB	AB	BB	AB	AB	BB	BB	BB	BB	BB	AB	BB	BB	AB	AB	AB	AB	NN	AB	NN	AB	BB	BB	AB	NN	AB	BB	BB
IWA6960	1D	16	BB	BB	BB	AB	BB	BB	BB	NN	AB	BB	BB	AA	BB	AA	AB	AB	NN	AA	BB	BB	AB	BB	AA	AA	AB	BB	BB	BB	AB	AA	AB	AB	AA	AA	AA	AA	AB	NN	NN	AA	AB	NN	AA	AA	AA	BB	BB
IWA7797	1D	16	AA	AB	AA	AA	BB	AA	AA	AA	AB	BB	AA	BB	AA	AA	BB	BB	AA	AA	BB	BB	AB	AA	AA	AA	AA	AA	AA	AA	AA	AA	AA	AA	AA	AA	AA	AA	AA	AA	AA	AA	AB	BB	AA	AA	AA	AB	BB
IWA7968	1D	16	BB	AB	BB	AB	AB	AB	AB	BB	AB	AB	AB	BB	AB	BB	AB	AB	AB	BB	AB	AB	NN	BB	BB	BB	BB	BB	BB	BB	BB	BB	BB	BB	BB	BB	BB	BB	BB	BB	BB	BB	AB	AB	BB	BB	BB	AB	AB
IWA407	1D	17	AA	AB	AA	AB	AB	AB	AB	NN	AB	AB	AB	AA	AB	AA	AB	AB	NN	AA	AB	AB	NN	AA	AA	AA	AA	AA	AA	AA	AA	AA	AA	AA	AA	AA	AA	AA	AA	NN	AA	AA	AB	AB	AA	AA	AA	AB	AB
IWA2449	1D	17	BB	AB	BB	AB	AB	AB	AB	NN	AB	AB	AB	BB	AB	BB	AB	AB	AB	BB	AB	AB	AB	AB	BB	BB	AB	AB	AB	AB	AB	BB	AB	AB	BB	BB	BB	BB	AB	BB	BB	BB	AB	AB	BB	BB	BB	AB	AB
IWA6486	1D	17	BB	AB	BB	AB	AB	AB	AB	BB	AB	AB	AB	BB	AB	BB	AB	AB	AB	BB	AB	AB	NN	AB	BB	BB	AB	AB	AB	AB	BB	BB	AB	AB	BB	BB	BB	BB	BB	BB	BB	BB	AB	AB	BB	BB	BB	AB	AB
IWA6487	1D	17	AA	AB	AA	AB	AB	AB	AB	AA	AA	AB	AB	AA	AB	AA	AB	AB	AB	AA	AB	AB	AA	AB	AA	AA	NN	AB	AB	AB	AA	AA	AB	AB	AA	AA	AA	AA	NN	AA	AA	AA	AB	AB	AA	AA	AA	AB	AB
IWA6248	1D	19	AB	BB	AB	BB	BB	BB	BB	AB	AB	BB	BB	AB	BB	AB	BB	BB	AB	AB	BB	BB	AB	AB	AB	AB	NN	AB	AB	NN	NN	AB	AB	AB	AB	AB	AB	AB	AB	AB	AB	AB	BB	BB	AB	AB	AB	BB	BB
IWA1787	1D	20	AA	BB	AA	BB	BB	BB	AA	AB	BB	BB	BB	BB	BB	BB	BB	BB	AB	AA	BB	BB	AB	BB	AA	AA	BB	BB	BB	BB	AB	AA	BB	BB	AA	AA	AA	AA	AB	AA	AA	AA	BB	BB	BB	BB	AA	AB	BB
IWA4764	1D	20	AB	AB	AB	AB	AB	AB	BB	BB	AB	AB	AB	AB	AB	AB	AB	AB	BB	BB	AB	AB	NN	AB	BB	BB	AB	AB	AB	AB	NN	BB	AB	AB	BB	BB	BB	BB	NN	BB	BB	BB	AB	AB	AB	AB	BB	AB	AB
IWA1788	1D	21	BB	AA	AB	AA	AA	AA	AB	AB	AA	AA	AA	AA	AA	AA	AA	AA	AB	AB	AA	AA	NN	AA	BB	BB	AA	AA	AA	AA	AB	AB	AA	AA	BB	AB	NN	NN	AB	BB	BB	AB	AA	AA	AA	AA	AB	NN	AA
IWA1789	1D	21	BB	AA	BB	AA	AA	AA	BB	AB	AA	AA	AA	AA	AA	AA	AA	AA	AB	BB	AA	AA	AB	AA	BB	BB	AA	AA	AA	AA	AB	BB	AA	AA	BB	BB	BB	BB	AB	BB	BB	BB	AA	AA	AA	AA	BB	AB	AA
IWA6500	1D	23	AA	NN	AA	AA	AB	AA	AA	AA	AA	AB	AA	AA	AA	AA	AB	AB	AA	AA	AA	AA	AA	AA	AA	AA	AA	AA	AA	AA	AA	AA	AA	AA	AA	AA	AA	AA	AA	AA	AA	AA	AB	AB	AA	AA	AA	AB	AB
IWA5371	1D	24	BB	NN	BB	BB	AB	BB	BB	BB	BB	AB	BB	BB	BB	BB	AB	AB	BB	BB	BB	BB	BB	BB	BB	BB	BB	BB	BB	BB	BB	BB	BB	BB	BB	BB	BB	BB	BB	BB	BB	BB	NN	AB	BB	BB	BB	NN	AB
IWA5372	1D	24	BB	NN	BB	BB	AA	BB	BB	BB	BB	AA	BB	BB	BB	BB	AA	AA	BB	BB	BB	BB	BB	BB	BB	BB	BB	BB	BB	BB	BB	BB	BB	BB	BB	BB	BB	BB	BB	BB	BB	BB	AB	AA	BB	BB	BB	AB	AA
IWA4716	1D	26	AA	AB	AA	BB	AA	BB	BB	BB	BB	AA	BB	BB	AB	BB	AA	AA	AB	AA	AA	AA	AA	AA	NN	AB	AA	BB	BB	BB	AA	AB	BB	BB	NN	NN	NN	AA	AB	AA	NN	AA	AB	AA	BB	BB	AA	AA	AA
IWA7533	1D	26	AA	AB	AA	AB	AA	AB	AB	AB	AB	AA	AB	AB	NN	AB	AA	AA	NN	AA	AA	AA	AA	AA	AA	AB	AA	AB	AB	AB	AA	AB	AB	AB	AA	AA	AA	AA	AB	AA	AB	AA	AB	AA	AB	AB	AA	AA	AA
IWA4645	1D	26	AA	AB	AA	AB	AA	AB	AA	AB	AB	AA	AB	AB	NN	AB	AA	AA	NN	AA	AA	AA	AA	AA	AA	AB	AA	AB	AB	AB	AA	AA	AB	AB	AA	AA	AA	AA	NN	AA	AB	AA	AB	AA	AB	AB	AA	AA	AA
IWA8551	1D	33	BB	BB	BB	BB	AB	AB	BB	BB	BB	BB	BB	BB	BB	BB	AB	AB	NN	AB	AB	AB	AB	AB	AB	AB	AB	AB	BB	AB	AB	AB	AB	AB	AB	AB	AB	AB	AB	BB	AB	AB	BB	AB	BB	BB	AB	AB	AB
IWA466	1D	35	AB	AB	AB	AA	AB	AA	AB	BB	AB	AA	AA	AB	AB	AB	AB	AB	AB	AB	AB	AB	AB	BB	NN	BB	AB	AB	AB	AB	AB	BB	BB	BB	AB	BB	AB	AB	BB	AA	AB	AB	AA	AB	BB	AB	AB	AB	AB
IWA3446	1D	45	BB	AA	BB	AA	AA	BB	BB	BB	BB	AA	BB	BB	BB	BB	BB	BB	BB	BB	AA	AA	BB	AA	NN	AA	AA	BB	BB	BB	AA	BB	BB	BB	NN	BB	BB	NN	BB	AA	NN	AA	AA	BB	BB	BB	AA	BB	BB
IWA3481	1D	45	BB	BB	BB	AB	AB	BB	BB	BB	BB	BB	BB	BB	BB	BB	BB	BB	BB	BB	BB	BB	BB	BB	AB	AB	BB	BB	BB	BB	BB	BB	BB	BB	BB	BB	BB	BB	AB	BB	BB	AB	AB	BB	BB	BB	AB	BB	BB
IWA1572	1D	45	BB	BB	BB	BB	BB	BB	BB	BB	BB	BB	BB	BB	AB	BB	BB	BB	AB	AB	BB	BB	BB	BB	BB	BB	BB	BB	BB	BB	BB	BB	AB	AB	AB	AB	AB	NN	BB	BB	AB	BB	BB	BB	BB	BB	BB	BB	BB
IWA1573	1D	45	AA	AA	AA	AA	AA	AA	AA	AA	AA	AA	AA	AA	AB	AA	AA	AA	NN	AB	AA	AA	AA	AA	AA	AA	AA	AA	AA	AA	AA	AA	AB	AB	AB	AB	AB	AA	AA	AA	AB	AA	AA	AA	AA	AA	AA	AA	AA
IWA6675	1D	46	BB	AB	BB	AB	AB	AB	AB	AB	AB	AB	AB	AB	BB	BB	AB	AB	AB	BB	BB	BB	AB	BB	AB	AB	BB	BB	BB	BB	AB	AB	BB	BB	NN	BB	BB	BB	BB	AB	BB	AB	AB	AB	BB	BB	AB	BB	AB
IWA5018	1D	48	AB	AA	AB	AA	AA	AA	AA	NN	AA	AA	AA	AA	AA	AB	AB	AB	AB	AA	AA	AA	AB	AA	AA	AA	AA	AA	AA	AA	AA	AA	AA	AA	AA	AA	AA	AB	AB	AA	AA	AA	AA	AB	AB	AB	AA	AB	AA
IWA5019	1D	48	AB	AA	AB	AA	AA	AA	AA	NN	AA	AA	AA	AA	AA	AB	AB	AB	AB	AA	AA	AA	AB	AA	AA	AA	AA	AA	AA	AA	AA	AA	AA	AA	AA	AA	AA	AB	AB	AA	AA	AA	AA	AB	AB	AB	AA	AB	AA
IWA5020	1D	48	AB	AA	AB	AA	AA	AA	AA	NN	AA	AA	AA	AA	AA	AB	AB	AB	AB	AA	AA	AA	AB	AA	AA	AA	AA	AA	AA	AA	AA	AA	AA	AA	AA	AA	AA	AB	AB	AA	AA	AA	AA	AB	AB	AB	AA	AB	AA
IWA830	1D	48	AA	AA	AA	AA	AA	AA	AA	AB	AA	AA	AA	AA	BB	AA	AA	AA	AB	BB	AA	AA	BB	AA	AA	AA	AA	AA	AA	AA	AA	AA	AA	AA	AA	AA	AA	AB	AA	AA	NN	AA	AA	AA	AA	AA	AA	AA	AA
IWA1221	1D	48	AA	AA	AA	AA	AA	AA	AA	AB	AA	AA	AA	AA	BB	AA	AA	AA	AB	BB	AA	AA	BB	AA	AA	AA	AA	AA	AA	AA	AA	AA	AA	AA	AA	AA	AA	AB	AA	AA	NN	AA	AA	AA	AA	AA	AA	AA	AA
IWA57	1D	49	BB	AA	BB	AA	AA	AA	AA	AB	AA	AA	AA	AA	AA	BB	BB	BB	AB	AA	AA	AA	BB	AA	AA	AA	AA	AA	AA	AA	AA	AA	AA	AA	AA	AA	AA	BB	BB	AA	AA	AA	AA	BB	BB	BB	AA	BB	AA
IWA4598	1D	49	AB	BB	AB	BB	BB	BB	BB	NN	BB	BB	BB	BB	BB	AB	AB	AB	NN	BB	BB	BB	AB	BB	BB	BB	BB	BB	BB	BB	BB	BB	BB	BB	BB	BB	BB	AB	AB	BB	BB	BB	BB	AB	AB	AB	BB	AB	BB
IWA362	1D	49	AA	BB	AA	BB	BB	BB	BB	AB	BB	BB	BB	BB	BB	AA	AA	AA	AB	BB	BB	BB	AA	BB	BB	BB	BB	BB	BB	BB	BB	BB	BB	BB	BB	BB	BB	AA	AA	BB	BB	BB	BB	AA	AA	AA	BB	AA	BB
IWA980	1D	49	AB	AB	AB	AB	AB	AB	AB	AB	AB	AB	AB	AB	AB	AB	AA	AA	AB	AB	AB	AB	AA	AB	AB	AB	AB	AB	AB	AB	AB	AB	AB	AB	AB	AB	AB	AB	AB	AB	AB	AB	AB	AA	AB	AB	AB	AB	AB
IWA642	1D	51	BB	BB	BB	BB	BB	BB	BB	AB	BB	BB	BB	BB	BB	BB	BB	BB	AB	BB	BB	BB	AA	BB	BB	BB	BB	BB	BB	BB	BB	BB	BB	BB	BB	BB	BB	NN	BB	BB	BB	BB	BB	BB	BB	BB	BB	BB	BB
IWA1193	1D	51	AB	AB	BB	AB	AB	AB	AB	AB	AB	AB	AB	AB	BB	AB	AB	BB	BB	BB	AB	AB	BB	AB	AB	AB	AB	AB	AB	AB	AB	AB	AB	AB	AB	AB	AB	AB	AB	AB	BB	AB	AB	BB	AB	AB	AB	AB	AB
IWA165	1D	52	BB	BB	AB	BB	BB	BB	BB	NN	BB	BB	BB	BB	AB	BB	BB	AB	AB	AB	BB	BB	AB	BB	BB	BB	BB	BB	BB	BB	BB	BB	BB	BB	BB	BB	BB	AB	AB	BB	AB	BB	BB	AB	BB	BB	BB	BB	BB
IWA1464	1D	54	AB	AA	AA	AA	AA	AB	AB	AA	AB	AA	AB	AB	AA	AB	AB	AA	AA	AA	AA	AA	AA	AA	AA	AA	AA	AA	AA	AA	AA	AB	AB	AB	AB	AB	AB	AA	AA	AA	AA	AA	AA	AA	AB	AB	AA	AA	AA
IWA2164	1D	54	AB	BB	BB	BB	BB	AB	AB	NN	AB	BB	AB	AB	BB	AB	AB	BB	BB	BB	BB	BB	BB	BB	BB	BB	BB	BB	BB	BB	BB	AB	AB	AB	AB	AB	AB	BB	BB	BB	BB	BB	BB	BB	AB	AB	BB	BB	BB
IWA5163	1D	54	AB	BB	BB	BB	BB	AB	AB	AB	AB	BB	AB	AB	BB	AB	AB	BB	BB	BB	BB	BB	BB	BB	BB	BB	BB	BB	BB	BB	BB	AB	AB	AB	AB	AB	AB	BB	BB	BB	BB	BB	BB	BB	AB	AB	BB	BB	BB
IWA80	1D	56	AA	AA	AA	AA	AA	AA	AA	AA	AA	AA	AA	AA	AA	AB	AA	AA	AA	AA	AA	AA	AA	AA	AA	AA	AA	AA	AA	AA	AA	AA	AA	AA	AA	AA	AA	AA	AA	AA	AA	AA	AA	AA	AA	AA	AA	AA	AA
IWA1192	1D	57	AA	AA	BB	AA	AA	AA	AA	AB	AA	AA	AA	NN	BB	AA	AA	BB	BB	BB	AA	AA	BB	AA	AA	AA	AA	AA	AA	AA	AA	AA	AA	AA	AA	AA	AA	AB	AA	AA	BB	AA	AA	BB	AA	AA	AA	AA	AA
IWA5698	1D	62	BB	AB	BB	AB	AB	BB	BB	BB	BB	AB	BB	BB	BB	BB	BB	BB	BB	BB	AB	AB	BB	AB	AB	AB	AB	BB	BB	BB	AB	BB	BB	BB	BB	BB	BB	BB	BB	AB	BB	AB	AB	BB	BB	BB	AB	BB	AB
IWA7154	1D	67	AA	AA	AA	AB	AA	AB	AB	NN	AA	AA	AB	AA	AB	AB	AA	AA	AB	AA	AB	AB	AA	AB	AA	AA	AA	AA	AA	AA	AB	AA	AB	AB	AB	AB	AB	AA	AA	AB	AB	AA	AB	AA	AA	AA	AA	AB	AA
IWA1412	1D	68	AB	AA	AA	AA	AA	AB	AB	NN	AB	AA	AA	AB	AA	AA	AB	AA	AA	AB	AA	AA	AA	AA	AB	AB	AA	AA	AA	AA	AB	AB	AA	AA	NN	AA	AA	AA	AA	AA	AA	AB	NN	AA	AB	AB	AB	AA	AB
IWA3058	1D	80	AB	AB	AB	BB	AB	BB	BB	BB	AB	AB	BB	AB	BB	AB	AB	AB	AB	BB	BB	BB	BB	BB	AB	NN	AB	BB	BB	BB	BB	BB	BB	BB	BB	AB	BB	BB	BB	BB	BB	BB	BB	AB	AB	AB	AB	AB	BB
IWA1734	1D	81	AB	AB	AB	BB	AB	BB	BB	BB	AB	AB	BB	AB	BB	AB	AB	AB	AB	BB	BB	BB	BB	BB	AB	BB	AB	BB	BB	BB	BB	BB	BB	BB	BB	AB	BB	BB	BB	BB	BB	BB	BB	AB	AB	AB	AB	AB	AB
IWA2097	1D	81	AB	AB	NN	BB	AB	BB	BB	BB	AB	AB	BB	AB	BB	AB	AB	AB	AB	BB	BB	BB	BB	BB	AB	NN	AB	BB	BB	BB	BB	BB	BB	BB	BB	AB	BB	BB	BB	BB	BB	BB	BB	AB	AB	AB	AB	AB	NN
IWA3107	1D	81	BB	BB	BB	NN	BB	AA	AA	AA	BB	BB	AA	BB	AA	BB	BB	BB	BB	AA	AA	AA	AA	AA	BB	NN	BB	AA	AA	AA	AA	AA	AA	AA	AA	BB	AA	AA	AA	AA	AA	AA	AA	BB	BB	BB	BB	BB	BB
IWA4343	1D	81	AB	AB	AB	NN	AB	AA	AA	AA	AB	AB	AA	AB	AA	AB	AB	AB	AB	AA	AA	AA	AA	AA	AB	NN	AB	AA	AA	AA	AA	AA	AA	AA	AA	AB	AA	AA	AA	AA	AA	AA	AA	AB	AB	AB	AB	AB	AB
IWA4344	1D	81	AB	AB	AB	NN	AB	AA	AA	AA	AB	AB	AA	AB	AA	AB	AB	AB	AB	AA	AA	AA	AA	AA	AB	NN	AB	AA	AA	AA	AA	AA	AA	AA	AA	AB	AA	AA	AA	AA	AA	AA	AA	AB	AB	AB	AB	AB	AB
IWA6186	1D	81	AA	AA	AA	AB	AA	BB	BB	BB	AA	AA	BB	AA	BB	AA	AA	AA	AA	BB	BB	BB	BB	BB	AA	AB	AA	BB	BB	BB	BB	BB	BB	BB	BB	AA	BB	BB	BB	BB	BB	BB	BB	AA	AA	AA	AA	AA	AA
IWA6791	1D	81	AB	AB	AB	NN	AB	BB	BB	BB	AB	AB	BB	AB	BB	AB	AB	AB	AB	BB	BB	BB	BB	BB	AB	NN	AB	BB	BB	BB	BB	BB	BB	BB	BB	AB	BB	BB	BB	BB	BB	BB	BB	AB	AB	AB	AB	AB	AB
IWA6792	1D	81	AB	AB	AB	NN	AB	BB	BB	BB	AB	AB	BB	AB	BB	AB	AB	AB	AB	BB	BB	BB	BB	BB	AB	NN	AB	BB	BB	BB	BB	BB	BB	BB	BB	AB	BB	BB	BB	BB	BB	BB	BB	AB	AB	AB	AB	AB	AB
IWA7171	1D	81	AB	AB	AB	AA	AB	AA	AA	AA	AB	NN	AA	AB	AA	AB	AB	AB	AB	AA	AA	AA	AA	AA	AB	AB	AB	AA	AA	AA	AA	AA	AA	AA	AA	AB	AA	AA	AA	AA	AA	AA	AA	AB	AB	AB	AB	AB	NN
IWA7277	1D	81	AB	AB	AB	BB	AB	BB	BB	BB	AB	AB	BB	AB	BB	AB	AB	AB	AB	BB	BB	BB	BB	BB	AB	BB	AB	BB	BB	BB	BB	BB	BB	BB	BB	AB	BB	BB	BB	BB	BB	BB	BB	AB	AB	AB	AB	AB	AB
IWA1737	1D	84	BB	BB	BB	AB	BB	AA	AA	AA	BB	BB	AA	BB	AA	BB	BB	BB	BB	AA	AA	AA	AA	AA	BB	AB	BB	AA	AA	AA	AA	AA	AA	AA	AA	BB	AA	AA	AA	AA	AA	AA	AA	BB	BB	BB	BB	BB	BB
IWA3548	1D	85	AB	AB	AB	AB	AB	NN	AB	AB	AB	AB	AB	AB	AA	AB	AB	AB	NN	AB	AB	AA	AB	AB	AB	AB	AB	AB	AB	AA	AB	AB	AB	AA	AA	AB	AB	AB	AB	AB	AB	AB	AB	AB	AA	AB	AB	AB	AB
IWA5731	1D	85	BB	AB	AB	BB	AB	NN	AB	AB	AB	BB	BB	BB	AA	BB	AB	AB	NN	AB	AB	AA	BB	AB	AB	AB	AB	AB	AB	AA	AB	AB	AB	AB	AB	AB	AB	AB	AB	BB	AB	BB	BB	AB	AB	BB	BB	BB	BB
IWA1738	1D	85	AA	AA	AA	AB	AA	BB	BB	BB	AA	AA	BB	AA	BB	AA	AA	AA	AA	BB	BB	BB	BB	BB	AA	AB	AA	BB	BB	BB	BB	BB	BB	BB	BB	AA	BB	BB	BB	BB	BB	BB	BB	AA	AA	AA	AA	AA	AA
IWA3013	1D	86	BB	BB	BB	AB	BB	AA	AA	AA	BB	BB	AA	BB	AA	BB	BB	BB	BB	AA	AA	AA	AA	AA	BB	AB	BB	AA	AA	AA	AA	AA	AA	AA	AA	BB	AA	AA	AA	AA	AA	AA	AA	BB	BB	BB	BB	BB	BB
IWA4588	1D	86	AB	AB	AB	NN	AB	BB	BB	BB	AB	AB	BB	AB	BB	AB	AB	AB	AB	BB	BB	BB	BB	BB	AB	NN	AB	BB	BB	BB	BB	BB	BB	BB	BB	AB	BB	BB	BB	BB	BB	BB	BB	AB	AB	AB	AB	AB	NN
IWA3108	1D	87	AA	AA	AA	AB	AA	BB	BB	BB	AA	AA	BB	AA	BB	AA	AA	AA	AA	BB	BB	BB	BB	BB	AA	AB	AA	BB	BB	BB	BB	BB	BB	BB	BB	AA	BB	BB	BB	BB	BB	BB	BB	AA	AA	AA	AA	AA	AA
IWA4342	1D	88	AA	AA	AA	AB	AA	AB	AB	AB	AA	AA	AB	AA	AB	AA	AA	AA	AA	AB	AB	AB	AB	AB	AA	AB	AA	AB	AB	AB	AB	AB	AB	AB	AB	AA	AB	AB	AB	AB	AB	AB	AB	AA	AA	AA	AA	AA	AA
IWA4585	1D	89	AA	AA	AA	AB	AA	BB	BB	BB	AA	AA	BB	AA	BB	AA	AA	AA	AA	BB	BB	BB	BB	BB	AA	AB	AA	BB	BB	BB	BB	BB	BB	BB	BB	AA	BB	BB	BB	BB	BB	BB	BB	AA	AA	AA	AA	AA	AA
IWA4586	1D	89	BB	BB	BB	AB	BB	AA	AA	AA	BB	BB	AA	BB	AA	BB	BB	BB	BB	AA	AA	AA	AA	AA	BB	AB	BB	AA	AA	AA	AA	AA	AA	AA	AA	BB	AA	AA	AA	AA	AA	AA	AA	BB	BB	BB	BB	BB	BB
IWA3014	1D	90	BB	BB	BB	BB	BB	AB	AB	AB	BB	BB	AB	BB	AB	BB	BB	BB	BB	AB	AB	AB	AB	AB	BB	AB	BB	AB	AB	AB	AB	AB	AB	AB	AB	BB	AB	AB	AB	AB	AB	AB	AB	BB	BB	BB	BB	BB	BB
IWA4587	1D	90	AB	AB	AB	AB	AB	AA	AA	AA	AB	AB	AA	AB	AA	AB	AB	AB	AB	AA	AA	AA	AA	AA	AB	NN	AB	AA	AA	AA	AA	AA	AA	AA	AA	AB	AA	AA	AA	AA	AA	AA	AA	AB	AB	AB	AB	AB	AB
IWA7170	1D	90	AB	AB	AB	NN	AB	AA	AA	AA	AB	AB	AA	AB	AA	AB	AB	AB	AB	AA	AA	AA	AA	AA	AB	NN	AB	AA	AA	AA	AA	AA	AA	AA	AA	AB	AA	AA	AA	AA	AA	AA	AA	AB	AB	AB	AB	AB	AB
IWA7276	1D	90	AA	AA	AA	NN	AA	AB	AB	AB	AA	AA	AB	AA	AB	AA	AA	AA	AA	AB	AB	AB	AB	AB	AA	AB	AA	AB	AB	AB	AB	AB	AB	AB	AB	AA	AB	AB	AB	AB	AB	AB	AB	AA	AA	AA	AA	AA	AA
IWA3638	1D	91	AB	AB	AB	NN	AB	BB	BB	BB	AB	AB	BB	AB	BB	AB	AB	AB	AB	BB	BB	BB	BB	BB	AB	BB	AB	BB	BB	BB	BB	BB	BB	BB	BB	AB	BB	BB	BB	BB	BB	BB	BB	AB	AB	AB	AB	AB	AB
IWA4777	1D	91	BB	BB	BB	AB	BB	AA	AA	AA	BB	BB	AA	BB	AA	BB	BB	BB	BB	AA	AA	AA	AA	AA	BB	AB	BB	AA	AA	AA	AA	AA	AA	AA	AA	BB	AA	AB	AA	AA	AA	AA	AA	BB	BB	BB	BB	BB	BB
IWA7921	1D	91	AB	AB	AB	AB	AB	BB	BB	BB	AB	AB	BB	AB	BB	AB	AB	AB	AB	BB	BB	BB	BB	BB	AB	NN	AB	BB	BB	BB	BB	BB	BB	BB	BB	AB	BB	BB	BB	BB	BB	BB	BB	AB	AB	AB	AB	AB	NN
IWA2021	1D	91	BB	BB	BB	AB	BB	NN	BB	NN	BB	BB	AA	BB	AA	BB	BB	BB	BB	AA	AA	AA	AA	AB	BB	AB	BB	AA	AA	AA	AA	AA	AA	AA	AA	BB	AA	AB	AA	AA	AA	AA	AA	BB	BB	BB	BB	BB	BB
IWA2341b	1D	92	BB	BB	BB	NN	BB	AB	AB	AB	BB	BB	AB	BB	AB	BB	BB	BB	NN	AB	AB	AB	AB	AB	BB	AB	BB	AB	AB	AB	AB	AB	AB	AB	AB	BB	AB	AB	AB	AB	AB	AB	AB	BB	BB	BB	BB	BB	BB
IWA1631	1D	92	AB	AB	AB	NN	AB	BB	BB	BB	AB	AB	BB	AB	BB	AB	AB	AB	BB	BB	BB	BB	BB	BB	AB	BB	AB	BB	BB	BB	BB	BB	BB	BB	BB	AB	BB	BB	BB	BB	BB	BB	BB	AB	AB	AB	AB	AB	AB
IWA2340	1D	92	AB	AB	AB	NN	AB	AA	AA	AA	AB	AB	AA	AB	AA	AB	AB	AB	NN	AA	AA	AA	AA	AA	AB	NN	AB	AA	AA	AA	AA	AA	AA	AA	AA	AB	AA	AA	AA	AA	AA	AA	AA	AB	AB	AB	AB	AB	AB
IWA5232	1D	92	AB	AB	AB	AB	AB	BB	BB	BB	AB	AB	BB	AB	BB	AB	AB	AB	BB	BB	BB	BB	BB	BB	AB	BB	AB	BB	BB	BB	BB	BB	BB	BB	BB	AB	BB	BB	BB	BB	BB	BB	BB	AB	AB	AB	AB	AB	AB
IWA5233	1D	92	AB	AB	AB	NN	AB	BB	BB	BB	AB	AB	BB	AB	BB	AB	AB	AB	BB	BB	BB	BB	BB	BB	AB	BB	AB	BB	BB	BB	BB	BB	BB	BB	BB	AB	BB	BB	BB	BB	BB	BB	BB	AB	AB	AB	AB	AB	AB
IWA5234	1D	92	AB	AB	AB	NN	AB	BB	BB	BB	AB	AB	BB	AB	BB	AB	AB	AB	NN	BB	BB	BB	BB	BB	AB	NN	AB	BB	BB	BB	BB	BB	BB	BB	BB	AB	BB	BB	BB	BB	BB	BB	BB	AB	AB	AB	AB	AB	AB
IWA5235	1D	92	AA	AA	AA	NN	AA	BB	BB	BB	AA	AA	BB	AA	BB	AA	AA	AA	AB	BB	BB	BB	BB	BB	AA	AB	AA	BB	BB	BB	BB	BB	BB	BB	BB	AA	BB	NN	BB	BB	BB	BB	BB	AA	AA	AA	AA	AA	AA
IWA5577	1D	92	AB	AB	AB	NN	AB	BB	BB	BB	AB	AB	BB	AB	BB	AB	AB	AB	AB	BB	BB	BB	BB	BB	AB	BB	AB	BB	BB	BB	BB	BB	BB	BB	BB	AB	BB	BB	BB	BB	BB	BB	BB	AB	AB	AB	AB	AB	AB
IWA3637	1D	94	AA	AA	AA	NN	AA	AB	AB	AB	AA	AA	AB	AA	NN	AA	AA	AA	AA	BB	BB	AB	NN	AB	AA	NN	AA	AB	AB	AB	AB	BB	AB	AB	AB	AA	BB	NN	BB	AB	BB	BB	AB	AA	AA	AA	AA	AA	AA
IWA3419	1D	95	BB	AA	BB	BB	BB	AB	AB	AB	BB	AA	AB	BB	NN	BB	BB	BB	BB	AB	AA	AB	AB	AB	AA	NN	BB	AB	AB	AB	AB	AA	AB	AB	AB	BB	AB	AB	AB	AB	AB	AB	AB	BB	BB	AA	BB	AA	BB
IWA6146	1D	101	BB	AA	AA	AB	AA	BB	AA	AA	BB	AA	BB	AA	BB	AA	AA	AA	BB	BB	AB	AA	AA	AA	BB	BB	AA	AA	AA	AB	AA	BB	BB	BB	BB	BB	BB	AB	BB	BB	BB	BB	AA	BB	AA	BB	BB	BB	AA
IWA3547	1D	145	AB	AB	AB	AB	AB	NN	AB	AB	AB	AB	AB	AB	BB	AB	AB	AB	BB	AB	AB	BB	AB	AB	AB	AB	AB	AB	AB	BB	AB	AB	AB	BB	BB	AB	AB	NN	AB	AB	AB	AB	AB	AB	BB	AB	AB	AB	AB
IWA3549	1D	145	AB	AB	AB	AB	AB	AB	AB	AB	AB	AB	AB	AB	AA	AB	AB	AB	AB	AB	AB	AA	AB	AB	AB	AB	AB	AB	AB	AA	AB	AB	AB	AA	AA	AB	AB	AB	AB	AB	AB	AB	AB	AB	AA	AB	AB	AB	AB
IWA8020	1D	178	AB	AB	BB	AB	AB	BB	BB	BB	AB	AB	AB	BB	AB	BB	AB	AB	AB	BB	BB	BB	AB	BB	BB	BB	AB	AB	AB	AB	AB	BB	BB	AB	BB	BB	AB	AB	AB	AB	BB	BB	BB	AB	BB	BB	AB	AB	AB
IWA2423	2A	0	NN	BB	BB	AB	BB	AB	AB	AB	BB	BB	BB	BB	BB	AB	BB	BB	AB	BB	BB	BB	BB	BB	BB	AB	BB	BB	BB	BB	AB	BB	AB	BB	BB	BB	NN	BB	BB	NN	BB	BB	BB	BB	AB	BB	BB	BB	BB
IWA2425	2A	0	AA	AB	AB	AA	AB	AA	AA	AA	AB	AB	AB	AB	AB	AA	AB	AB	AA	AB	AB	AB	AB	AB	AB	AA	AB	AB	AB	AB	AA	AB	AA	AA	AA	AA	AA	AB	AA	AA	AB	AA	AB	AB	AA	AB	AA	AB	AB
IWA2426	2A	0	AA	AB	AB	AA	AB	AA	AA	AA	AB	AB	AB	AB	AB	AA	AB	AB	AA	AB	AB	AB	AB	AB	AB	AA	AB	AB	AB	AB	AA	AB	AA	AA	AA	AA	AA	AB	AA	AA	AB	AA	AB	AB	AA	AB	AA	AB	AB
IWA2427	2A	0	AA	AB	AB	AA	AB	AA	AA	AA	AB	AB	AB	AB	AB	AA	AB	AB	AA	AB	AB	AB	NN	AB	AB	AA	AB	AB	AB	AB	AA	AB	AA	AA	AA	AA	AA	AB	AA	AA	AB	AA	AB	AB	AA	AB	AA	AB	AB
IWA2428	2A	0	BB	AB	AB	BB	AB	BB	BB	BB	AB	AB	AB	AB	AB	BB	AB	AB	BB	AB	AB	AB	BB	AB	AB	BB	AB	AB	AB	AB	BB	AB	BB	BB	BB	BB	BB	AB	BB	BB	AB	BB	AB	AB	BB	AB	BB	AB	AB
IWA6391	2A	0	AB	BB	BB	AB	BB	AB	AB	AB	BB	BB	BB	BB	BB	AB	BB	BB	AB	BB	BB	BB	BB	BB	BB	AB	BB	BB	BB	BB	AB	BB	AB	BB	BB	BB	BB	BB	BB	NN	BB	BB	BB	BB	AB	BB	BB	BB	BB
IWA6744	2A	0	AB	BB	BB	BB	BB	AB	AB	AB	BB	BB	BB	BB	BB	BB	BB	BB	BB	BB	BB	BB	BB	BB	BB	AB	BB	BB	BB	BB	AB	BB	AB	BB	BB	BB	BB	BB	BB	BB	BB	BB	BB	BB	BB	BB	BB	BB	BB
IWA6745	2A	0	BB	AA	AA	BB	BB	BB	BB	BB	AA	AA	AA	AA	AA	BB	BB	BB	BB	AA	AA	AA	AA	AA	AA	BB	AA	AA	AA	AA	BB	AA	BB	NN	NN	NN	BB	AA	NN	BB	AA	NN	AA	BB	BB	AA	NN	BB	BB
IWA5340	2A	1	AA	BB	BB	AA	BB	AA	AA	AA	BB	BB	BB	BB	BB	AA	BB	BB	AA	BB	BB	BB	BB	BB	BB	AA	BB	BB	BB	BB	AA	BB	AA	BB	BB	BB	AB	BB	BB	AB	BB	BB	BB	BB	AB	BB	BB	BB	BB
IWA5341	2A	1	AB	BB	BB	AB	BB	AB	AB	AB	BB	BB	BB	BB	BB	AB	BB	BB	AB	BB	BB	BB	BB	BB	BB	AB	BB	BB	BB	BB	AB	BB	AB	BB	BB	BB	NN	BB	BB	NN	BB	BB	BB	BB	AB	BB	BB	BB	BB
IWA5423	2A	1	BB	AA	AA	BB	AA	BB	BB	BB	AA	AA	AA	AA	AA	BB	AA	AA	BB	AA	AA	AA	AA	AA	AA	BB	AA	AA	AA	AA	BB	AA	BB	AA	AA	AA	AB	AA	AA	AB	AA	AA	AA	AA	AB	AA	AA	AA	AA
IWA1512b	2A	1	AB	AA	AA	AB	AA	BB	BB	BB	AA	AA	AA	AA	AA	AB	AA	AA	AB	AA	AA	AA	AA	AA	AA	AB	AA	AA	AA	AA	BB	AA	AB	AA	AA	AA	NN	AA	AA	NN	AA	AA	AA	AA	BB	AA	AA	AA	AA
IWA1511	2A	2	AA	BB	BB	AA	BB	AA	AA	AA	BB	BB	BB	BB	BB	AA	BB	BB	AA	BB	BB	BB	BB	BB	BB	AA	BB	BB	BB	BB	AA	BB	AA	NN	NN	NN	AA	BB	NN	AA	BB	NN	BB	BB	AA	BB	NN	BB	BB
IWA5342b	2A	2	BB	AB	AB	BB	AB	BB	BB	BB	AB	AB	AB	AB	AB	BB	AB	AB	BB	AB	AB	AB	AB	AB	AB	BB	AB	AB	AB	AB	BB	AB	BB	BB	BB	BB	BB	AB	BB	BB	AB	BB	AB	AB	BB	AB	BB	AB	AB
IWA5424b	2A	2	AA	BB	AB	AA	BB	AA	AA	AA	BB	BB	BB	BB	BB	AA	BB	BB	AA	BB	BB	BB	BB	BB	BB	AA	BB	BB	BB	BB	AA	BB	AA	AA	AA	AA	AA	AB	AA	AA	BB	AA	BB	BB	AA	BB	AA	AB	BB
IWA1562	2A	3	AB	BB	BB	BB	AB	BB	BB	BB	BB	BB	BB	BB	BB	BB	AB	AB	NN	BB	BB	BB	BB	BB	BB	BB	BB	BB	BB	BB	BB	BB	BB	BB	BB	BB	BB	BB	BB	BB	BB	BB	BB	AB	BB	BB	BB	AB	AB
IWA1563	2A	3	AB	AA	AA	AA	AB	AA	AA	AA	AA	AA	AA	AA	AA	AA	AB	AB	AB	AA	AA	AA	AA	AA	AA	AA	AA	AA	AA	AA	AA	AA	AA	AA	AA	AA	AA	AA	AA	AA	AA	AA	AA	AB	AA	AA	AA	AB	AB
IWA4989	2A	4	BB	AB	AB	BB	BB	AB	AB	AB	AB	AB	AB	AB	AB	AB	BB	BB	AB	AB	AB	AB	AB	AB	AB	AB	AB	AB	AB	AB	AB	AB	AB	AB	AB	AB	AB	AB	AB	AB	AB	AB	AB	BB	AB	BB	AB	BB	BB
IWA6922	2A	4	BB	AA	AA	AA	BB	AA	AA	AA	AA	AA	AA	AA	AA	AA	BB	BB	NN	AA	AA	AA	AA	AA	AA	AA	AA	AA	AA	AA	AA	AA	AA	AA	AA	AA	AA	AA	AA	AA	AA	AA	AA	BB	AA	AA	AA	BB	BB
IWA7736	2A	4	BB	AB	BB	AB	BB	BB	BB	BB	AB	AB	AB	AB	AB	AB	BB	BB	AB	AB	AB	BB	BB	AB	BB	BB	AB	BB	AB	BB	BB	AB	BB	AB	AB	AB	NN	BB	AB	AB	AB	AB	AB	BB	AB	AB	AB	BB	BB
IWA1539	2A	6	BB	AB	BB	AB	BB	AB	AB	AB	AB	AB	AB	BB	AB	BB	AB	BB	AB	AB	AB	AB	AB	AB	AB	AB	AB	AB	AB	AB	AB	AB	AB	AB	AB	NN	AB	AB	AB	AB	AB	AB	AB	AB	BB	AB	AB	BB	BB
IWA3143	2A	6	AB	AA	AB	AA	AB	AA	AA	AB	AA	AA	AA	AA	AA	AB	AB	AB	NN	AA	AA	AB	AA	AA	AA	AB	AA	AA	AA	AB	NN	AA	AA	AA	AA	AA	AA	AA	AA	AA	AA	AA	AA	AB	AA	AA	AA	NN	AB
IWA3468	2A	6	AA	BB	AA	BB	AA	NN	BB	AA	BB	BB	BB	BB	BB	BB	AA	AA	NN	BB	BB	NN	BB	BB	BB	AA	BB	BB	BB	AB	AA	BB	BB	BB	BB	BB	BB	BB	BB	BB	BB	BB	BB	AA	BB	BB	BB	AA	AA
IWA3469	2A	6	AA	BB	AA	BB	AA	NN	BB	AA	BB	BB	BB	BB	BB	BB	AA	AA	NN	BB	BB	NN	BB	BB	BB	AA	BB	BB	BB	AB	AA	BB	BB	BB	BB	BB	BB	BB	BB	BB	BB	BB	BB	AA	BB	BB	BB	AA	AA
IWA3605b	2A	6	BB	AB	BB	AA	AA	AA	AA	AA	AA	AB	AA	AA	AA	AA	AA	AA	AA	AA	AA	AA	AA	AA	AA	AA	AA	AA	AA	AA	AA	AA	AA	AA	AA	AA	AA	AA	AA	AA	AA	AA	AA	AA	AA	AA	AA	NN	AA
IWA3382	2A	10	AA	AB	AA	NN	AA	NN	BB	AA	AB	NN	AB	AB	AB	AA	AA	AA	BB	AB	AB	AA	BB	AB	BB	AA	AB	BB	AB	AA	AA	AB	BB	AB	BB	AB	BB	AB	AB	AB	AB	AB	AB	AA	AB	NN	AB	AA	AA
IWA1290b	2A	10	AB	BB	BB	BB	BB	AB	BB	AB	NN	BB	BB	BB	BB	BB	BB	BB	BB	BB	BB	BB	BB	AB	BB	BB	BB	BB	BB	BB	BB	BB	BB	BB	BB	BB	BB	BB	BB	BB	BB	BB	BB	BB	BB	BB	BB	BB	BB
IWA2854b	2A	10	AB	AB	AB	AB	AB	AB	AB	AB	BB	AB	BB	AB	AB	AB	AB	AB	AB	BB	BB	AB	BB	AB	AB	AB	AB	AB	AB	AB	AB	BB	BB	BB	BB	BB	BB	AB	AB	AB	BB	BB	AB	AB	AB	AB	BB	AB	AB
IWA3589b	2A	10	AB	AB	AA	AB	AB	AA	AA	AA	AB	AB	AB	AB	AB	AA	AB	AB	AB	AA	AB	AA	AB	AA	AA	AB	AB	AA	AA	AA	AA	AB	NN	AA	AA	AA	NN	AA	AA	AB	AB	AB	AB	AA	AB	AB	AB	AA	AB
IWA3686b	2A	10	AA	AA	AA	AA	AA	AA	AA	AA	AB	AA	AB	AA	AA	AA	AA	AA	AA	AB	AB	AA	AB	AA	AA	AA	AA	AA	AA	AA	AA	AB	AB	AB	AB	AB	AB	AA	NN	AA	AB	AB	AA	AA	AA	AA	AB	AA	AA
IWA6257b	2A	10	AA	AB	BB	AB	AB	BB	BB	BB	BB	AB	AB	BB	BB	AB	AB	AB	AB	BB	AB	BB	AB	AB	BB	AB	AB	AB	AB	BB	AB	AB	AB	AB	AB	AB	AB	NN	AB	AB	BB	BB	AB	BB	BB	AB	AB	NN	AB
IWA3047	2A	11	AB	AB	BB	AB	BB	BB	BB	BB	AB	BB	AB	AB	AB	BB	BB	BB	AB	AB	AB	AB	AB	AB	AB	BB	AB	AB	AB	BB	BB	AB	BB	AB	BB	BB	BB	AB	AB	BB	AB	AB	AB	BB	AB	AB	BB	BB	AB
IWA5108b	2A	14	AB	BB	BB	BB	BB	AB	BB	AB	AB	BB	AB	AB	AB	AB	BB	AB	AB	BB	AB	BB	AB	BB	AB	AB	BB	BB	BB	BB	BB	BB	AB	AB	AB	AB	AB	BB	BB	AB	AB	AB	BB	AB	AB	BB	AB	BB	BB
IWA4441	2A	19	AB	AB	BB	BB	BB	AB	AB	AB	AB	AB	AB	AB	AB	AB	AB	BB	AB	AB	BB	BB	AB	AB	AB	AB	AB	AB	AB	AB	AB	AB	AB	AB	AB	AB	AB	AB	AB	AB	AB	AB	BB	BB	AB	AB	AB	BB	AB
IWA5761	2A	19	AB	AA	AB	AA	AB	AA	AA	AA	AA	AA	AA	AA	AA	AA	AA	NN	AA	AA	AA	AA	AA	AA	AA	AA	AA	AA	AA	AA	AA	AA	AA	AA	AA	AA	AA	AA	AA	AA	AA	AA	AA	AA	AA	AA	AA	AB	AA
IWA5762	2A	19	BB	AA	BB	AA	BB	AA	AA	AA	AA	AA	AA	AA	AA	AA	AA	NN	AA	AA	AA	AA	AA	AA	AA	AA	AA	AA	AA	AA	AA	AA	AA	AA	AA	AA	AA	AA	AA	AA	AA	AA	AA	AA	AA	AA	AA	BB	AA
IWA841	2A	21	AA	AB	AA	AB	AA	AB	AB	AB	AB	AB	AB	AB	AB	AB	AB	AB	AB	AB	AB	AB	AB	AB	AB	AB	AB	AB	AB	AB	AB	AB	AB	AB	AB	AB	AB	AB	AB	AB	AB	AB	AB	AB	AB	AB	AB	AA	AB
IWA1242	2A	21	AB	AA	AB	AA	AB	AA	AA	AA	AA	AA	AA	AA	AA	AA	AA	AA	AA	AA	AA	AA	AA	AA	AA	AA	AA	AA	AA	AA	AA	AA	AA	AA	AA	AA	AA	AA	AA	AA	AA	AA	AA	AA	AA	AA	AA	AB	AA
IWA5410	2A	21	AB	AB	AB	AB	AB	BB	BB	BB	AB	AB	BB	BB	NN	AB	AB	AB	AB	BB	AB	AB	BB	BB	BB	BB	BB	BB	BB	BB	BB	BB	BB	BB	BB	BB	BB	NN	BB	BB	BB	BB	AB	AB	AB	AB	BB	AB	BB
IWA5760	2A	21	AB	AA	AB	AA	AB	AA	AA	AA	AA	AA	AA	AA	AA	NN	AA	NN	AA	AA	AA	AA	AA	AA	AA	AA	AA	AA	AA	AA	AA	AA	AA	AA	AA	AA	AA	AA	AA	AA	AA	AA	AA	AA	AA	AA	AA	NN	AA
IWA1166	2A	21	BB	AB	BB	AB	BB	AB	AB	AB	AB	AB	AB	AB	AB	AB	AB	AB	AB	AB	AB	AB	AB	AB	AB	AB	AB	AB	AB	AB	AB	AB	AB	AB	AB	AB	AB	AB	AB	AB	AB	AB	AB	AB	AB	AB	AB	BB	AB
IWA3235	2A	23	AB	AB	BB	BB	BB	AB	AB	AB	AB	AB	AB	AB	AB	AB	AB	BB	AB	AB	BB	BB	AB	AB	AB	AB	AB	AB	AB	AB	AB	AB	AB	AB	AB	AB	AB	AB	AB	AB	AB	AB	BB	BB	AB	AB	AB	BB	BB
IWA970	2A	26	AB	AB	AA	AB	AB	AB	AB	AB	AA	AB	AA	AA	AB	AA	AA	AB	AB	AB	AA	AB	AA	AB	AA	AA	AB	AB	AB	AA	AB	AB	AA	AA	AA	AA	AA	AA	AB	AA	NN	AA	AB	AA	AA	AB	AA	AA	AB
IWA8157	2A	26	AB	AB	AA	AB	AB	AB	AB	AB	AA	AB	AA	AA	AB	AA	AA	AB	AB	AB	AA	AB	AA	AB	AA	AA	AB	AB	AB	AA	AB	AB	AA	AA	AA	AA	AA	AA	AB	AA	NN	AA	AB	AA	AA	AB	AA	AA	AB
IWA1152	2A	27	AB	AB	AB	AB	AB	BB	BB	BB	AB	BB	BB	AB	AB	BB	BB	AB	NN	AB	AB	AB	NN	NN	AB	BB	AB	AB	AB	BB	BB	BB	BB	BB	BB	BB	BB	NN	AB	BB	BB	BB	AB	AB	BB	BB	BB	AB	NN
IWA5088	2A	27	AB	AB	AB	AB	AB	BB	BB	BB	AB	BB	BB	AB	AB	BB	BB	AB	AB	AB	AB	AB	AB	AB	AB	BB	AB	AB	AB	BB	BB	BB	BB	BB	BB	BB	BB	AB	AB	BB	BB	BB	AB	AB	BB	BB	BB	AB	NN
IWA1385	2A	27	NN	AB	BB	AA	AA	AB	BB	AB	AB	AB	BB	AB	AA	AA	AB	BB	AB	AA	AB	BB	AA	AA	AA	AA	AA	AA	AA	AA	AA	AA	AA	AA	AA	AA	AA	AA	AA	AA	BB	AA	AA	BB	BB	BB	AA	AB	AA
IWA7593	2A	28	NN	AB	AB	BB	AB	AB	AB	AB	BB	AB	BB	AB	BB	BB	BB	BB	BB	BB	BB	AB	BB	BB	BB	BB	BB	BB	BB	BB	BB	BB	BB	BB	BB	BB	BB	BB	BB	BB	BB	BB	BB	AB	BB	BB	BB	AB	AB
IWA2059	2A	29	AB	AB	BB	BB	BB	AB	AB	AB	BB	BB	BB	BB	AB	BB	AB	BB	NN	AB	BB	BB	AB	AB	AB	AB	AB	AB	AB	AB	AB	AB	BB	BB	BB	BB	NN	AB	AB	BB	AB	AB	BB	BB	AB	BB	BB	BB	AB
IWA2696	2A	29	BB	BB	AB	AB	AB	BB	BB	BB	AB	AB	AB	AB	BB	AB	BB	AB	NN	BB	AB	AB	BB	BB	BB	BB	BB	BB	BB	BB	BB	BB	AB	AB	AB	AB	AB	BB	BB	AB	BB	BB	AB	AB	BB	AB	AB	AB	BB
IWA7410	2A	29	AB	AB	BB	BB	BB	AB	AB	AB	BB	BB	BB	BB	AB	BB	AB	BB	BB	AB	BB	BB	AB	AB	AB	AB	AB	AB	AB	AB	AB	AB	BB	BB	BB	BB	BB	AB	AB	BB	AB	AB	BB	BB	AB	BB	BB	BB	AB
IWA572	2A	30	AA	AB	BB	AA	AB	NN	NN	BB	AA	AB	AB	AB	AA	AA	AA	AA	AA	AA	AA	BB	AA	AA	AA	AA	AA	AA	AA	AA	AA	AA	AA	AA	AA	AA	AA	AA	AA	AA	AA	AA	AA	AB	AA	AA	AA	BB	AB
IWA2835	2A	30	BB	BB	BB	AB	BB	BB	BB	BB	BB	BB	BB	BB	BB	AA	BB	BB	NN	BB	AA	BB	AA	BB	BB	AA	BB	BB	BB	AA	BB	BB	BB	AB	AA	AA	BB	AB	BB	AA	BB	AA	BB	BB	BB	BB	AA	BB	BB
IWA2884	2A	30	AB	BB	BB	NN	BB	BB	BB	BB	AA	BB	BB	BB	BB	AA	AA	BB	AA	BB	AA	BB	AA	BB	AA	AA	BB	BB	BB	AA	BB	BB	AA	AA	AA	AA	AA	AA	BB	AA	BB	AA	BB	BB	AA	NN	AA	BB	BB
IWA5462	2A	30	BB	BB	BB	BB	BB	BB	BB	BB	BB	BB	BB	BB	BB	AB	BB	AB	AB	BB	AB	BB	AB	BB	AB	AB	BB	BB	BB	AB	BB	BB	AB	AB	AB	AB	AB	AB	BB	AB	BB	AB	BB	BB	BB	AB	AB	BB	BB
IWA5463	2A	30	AB	AB	AB	AA	AB	AB	AB	AB	AA	AB	AB	AB	AA	AA	AA	AB	AA	AA	AA	AB	AA	AA	AA	AA	AA	AA	AA	AA	AA	AA	AA	AA	AA	AA	AA	AA	AA	AA	AA	AA	AA	AB	AA	AA	AA	AB	AB
IWA7166	2A	30	BB	BB	BB	BB	BB	BB	BB	BB	BB	BB	BB	BB	BB	AB	BB	AB	AB	BB	AB	BB	AB	BB	AB	AB	BB	BB	BB	AB	BB	BB	AB	AB	AB	AB	AB	AB	BB	AB	BB	AB	BB	BB	BB	AB	AB	BB	BB
IWA3988b	2A	30	BB	BB	BB	BB	BB	BB	BB	BB	BB	BB	BB	BB	BB	AB	BB	BB	AB	BB	AB	BB	AB	BB	BB	AB	BB	BB	BB	AB	BB	BB	BB	BB	AB	AB	BB	NN	BB	AB	BB	AB	BB	BB	BB	BB	AB	BB	BB
IWA5214b	2A	30	AB	BB	AB	AB	BB	BB	BB	BB	AB	BB	BB	BB	AB	AB	AB	AB	AB	AB	AB	BB	AB	AB	AB	AB	AB	AB	AB	AB	AB	AB	AB	AB	AB	AB	AB	AB	AB	AB	AB	AB	AB	BB	AB	NN	AB	BB	BB
IWA7540b	2A	30	AB	BB	AB	AB	BB	BB	BB	BB	AB	BB	BB	BB	AB	AB	AB	BB	NN	AB	AB	BB	AB	AB	AB	AB	AB	AB	AB	AB	AB	AB	AB	AB	AB	AB	AB	AB	AB	AB	AB	AB	AB	BB	AB	BB	AB	BB	BB
IWA2526	2A	43	BB	AB	AB	AB	AB	AB	AB	AB	BB	AB	AB	BB	AB	AB	AB	NN	AB	AB	AB	AB	AB	AB	AB	AB	AB	AB	AB	AB	AB	AB	AB	AB	AB	AB	AB	AB	AB	AB	AB	AB	AB	BB	BB	AB	AB	AB	AB
IWA4213	2A	52	BB	AB	AB	NN	AB	AB	AB	AB	AB	BB	AB	BB	AB	AB	BB	NN	BB	AB	BB	BB	BB	AB	BB	NN	AB	BB	AB	BB	BB	BB	BB	BB	BB	BB	BB	BB	BB	BB	AB	BB	AB	BB	AB	AB	BB	AB	BB
IWA4212	2A	52	AB	AA	AA	AB	AA	AA	AA	AA	AA	AB	AA	AB	AA	AA	AB	AB	AB	AA	AB	AB	AB	AA	AB	NN	AA	AB	AA	AB	AB	AB	AB	AB	AB	AB	AB	AB	AB	AB	AA	AB	AA	AB	AA	AA	AB	AA	AB
IWA4214	2A	52	AB	AA	AA	AB	AA	AA	AA	AA	AA	AB	AA	AB	AA	AA	AB	AB	AB	AA	AB	AB	AB	AA	AB	NN	AA	AB	AA	AB	AA	AA	AB	AB	AB	AB	AB	AB	AB	AB	AA	AA	AA	AB	AA	AA	AB	AA	AB
IWA4215	2A	52	AB	AA	AA	AB	AA	AA	AA	AA	AA	AB	AA	AB	AA	AA	AB	AB	AB	AA	AB	AB	AB	AA	AB	NN	AA	AB	AA	AB	AB	AB	AB	AB	AB	AB	AB	AB	AB	AB	AA	AB	AA	AB	AA	AA	AB	AA	AB
IWA4217	2A	52	AB	BB	BB	NN	BB	BB	BB	BB	BB	AB	BB	AB	BB	BB	AB	AB	AB	BB	AB	AB	AB	BB	AB	NN	BB	AB	BB	AB	BB	BB	AB	AB	AB	AB	AB	AB	AB	AB	BB	BB	BB	AB	BB	BB	AB	BB	AB
IWA4216b	2A	52	AA	BB	BB	NN	BB	BB	BB	BB	AB	AA	AB	AA	BB	BB	AA	AB	AB	BB	AA	AA	AA	BB	AA	AB	BB	AA	BB	AA	BB	BB	NN	AA	AA	AA	NN	NN	AA	AA	BB	BB	AB	AA	BB	BB	AA	BB	AB
IWA6250	2A	62	BB	BB	BB	AB	BB	AB	AB	AB	BB	AB	BB	BB	BB	AB	BB	BB	BB	BB	BB	BB	AB	BB	AB	AB	BB	BB	BB	BB	AB	AB	AB	AB	AB	AB	AB	NN	BB	AB	AB	AB	BB	BB	BB	BB	AB	AB	BB
IWA3199	2A	62	BB	BB	AB	AB	AB	BB	BB	BB	BB	BB	BB	BB	AB	AB	BB	AB	AB	AB	BB	BB	BB	BB	BB	BB	BB	BB	BB	BB	BB	BB	BB	AB	BB	BB	BB	BB	BB	BB	AB	BB	AB	BB	BB	AB	BB	AB	BB
IWA3718	2A	62	BB	BB	AB	AB	AB	BB	BB	BB	BB	BB	BB	BB	AB	AB	BB	AB	AB	AB	BB	BB	BB	BB	BB	BB	BB	BB	BB	BB	BB	BB	BB	AB	BB	BB	BB	BB	BB	BB	AB	BB	AB	BB	BB	AB	BB	AB	BB
IWA4396	2A	62	AB	AA	AB	AB	AB	AA	AA	AA	AA	AA	AA	AA	AB	AB	AA	AB	AB	AB	AA	AA	AA	AA	AA	AA	AA	AA	AA	AA	AA	AA	AA	AB	AA	AA	AA	AA	AA	AA	AB	AA	AB	AA	AA	AB	AA	AB	AA
IWA5409	2A	62	BB	BB	AB	AB	AB	BB	BB	BB	BB	BB	BB	BB	AB	AB	BB	AB	AB	AB	BB	BB	BB	BB	BB	BB	BB	BB	BB	BB	BB	BB	BB	AB	BB	BB	BB	BB	BB	BB	AB	BB	AB	BB	BB	AB	BB	AB	BB
IWA5449	2A	62	AB	AB	BB	BB	BB	AB	AB	AB	AB	AB	AB	AB	BB	BB	AB	BB	BB	BB	AB	AB	AB	AB	AB	AB	AB	AB	AB	AB	AB	AB	AB	NN	AB	AB	AB	AB	AB	AB	BB	AB	BB	AB	AB	BB	AB	BB	AB
IWA5574	2A	62	BB	BB	AB	AB	AB	BB	BB	BB	BB	BB	BB	BB	AB	AB	BB	AB	AB	AB	BB	BB	BB	BB	BB	BB	BB	BB	BB	BB	BB	BB	BB	AB	BB	BB	BB	BB	BB	BB	AB	BB	AB	BB	BB	AB	BB	AB	BB
IWA5639	2A	62	BB	AB	BB	BB	BB	AB	AB	AB	AB	AB	AB	AB	BB	BB	AB	BB	BB	BB	AB	AB	AB	AB	AB	AB	AB	AB	AB	AB	AB	AB	AB	BB	AB	AB	AB	AB	AB	AB	BB	AB	BB	AB	AB	BB	AB	BB	AB
IWA5640	2A	62	AB	AA	AB	AB	AB	AA	AA	AA	AA	AA	AA	AA	AB	AB	AA	AB	AB	AB	AA	AA	AA	AA	AA	AA	AA	AA	AA	AA	AA	AA	AA	AB	AA	AA	AA	AA	AA	AA	AB	AA	AB	AA	AA	AB	AA	AB	AA
IWA6089	2A	62	AB	AB	BB	BB	BB	AB	AB	AB	AB	AB	AB	AB	BB	BB	AB	BB	BB	BB	AB	AB	AB	AB	AB	AB	AB	AB	AB	AB	AB	AB	AB	BB	AB	AB	AB	AB	AB	AB	BB	AB	BB	AB	AB	BB	AB	BB	AB
IWA6090	2A	62	BB	BB	AB	AB	AB	BB	BB	BB	BB	BB	BB	BB	AB	AB	BB	AB	AB	AB	BB	BB	BB	BB	BB	BB	BB	BB	BB	BB	BB	BB	BB	AB	BB	BB	BB	BB	BB	BB	AB	BB	AB	BB	BB	AB	BB	AB	BB
IWA6270	2A	62	AA	AA	AB	AB	AB	AA	AA	AA	AA	AA	AA	AA	AB	AB	AA	AB	AB	AB	AA	AA	AA	AA	AA	AA	AA	AA	AA	AA	AA	AA	AA	AB	AA	AA	AA	AA	AA	AA	AB	AA	AB	AA	AA	AB	AA	AB	AA
IWA7547	2A	62	BB	AB	BB	BB	BB	AB	AB	AB	AB	AB	AB	AB	BB	BB	AB	BB	BB	BB	AB	AB	AB	AB	AB	AB	AB	AB	AB	AB	AB	AB	AB	BB	AB	AB	AB	AB	AB	AB	BB	AB	BB	AB	AB	BB	AB	BB	AB
IWA3280	2A	62	AB	AB	AB	AB	AB	AB	AB	AB	AB	AB	AB	AB	AB	AB	BB	AB	AB	AB	AB	AB	AB	AB	AB	AB	AB	AB	AB	AB	AB	AB	AB	AB	AB	AB	AB	AB	AB	AB	AB	AB	AB	AB	AB	AB	AB	AB	BB
IWA6477	2A	62	AB	AB	AB	AB	AB	AB	AB	AB	AB	AB	AB	AA	AB	AB	AA	AB	AA	AB	AB	AB	AB	AB	AB	AB	AB	AB	AB	AB	AB	AB	AB	AB	AB	AB	AB	AB	AB	AB	AB	AB	AB	AA	AB	AA	AB	AB	AA
IWA6478	2A	62	AB	AB	AB	AB	AB	AB	AB	AB	AB	AB	AB	BB	AB	AB	BB	AB	BB	AB	AB	AB	AB	AB	AB	AB	AB	AB	AB	AB	AB	AB	AB	AB	AB	AB	AB	AB	AB	AB	AB	AB	AB	BB	AB	BB	AB	AB	BB
IWA4830	2A	64	AB	AA	AA	AB	AA	AB	AB	AB	AB	AB	AA	AB	AA	AB	AB	AA	AA	AA	AB	AB	NN	AB	AB	AB	AB	AB	AB	AB	AB	AB	AB	AB	AB	AB	AB	AB	AB	AB	AB	AB	AA	AA	AB	AA	AB	AA	AB
IWA2849	2A	64	AB	AB	AB	AB	AB	AB	AB	AB	BB	AB	BB	AB	AB	AB	AB	AB	AB	BB	BB	AB	BB	AB	AB	AB	AB	AB	AB	AB	AB	BB	BB	BB	BB	BB	BB	AB	AB	AB	NN	BB	AB	AB	AB	AB	BB	AB	AB
IWA2853	2A	64	AB	AB	AB	AB	AB	AB	AB	AB	BB	AB	BB	AB	AB	AB	AB	AB	AB	BB	BB	AB	BB	AB	AB	AB	AB	AB	AB	AB	AB	BB	BB	BB	BB	BB	BB	AB	AB	AB	BB	BB	AB	AB	AB	AB	BB	AB	AB
IWA6384	2A	64	BB	NN	BB	BB	BB	AB	AB	AB	NN	AB	BB	BB	BB	BB	BB	BB	BB	BB	BB	BB	AB	BB	AB	AB	BB	BB	BB	BB	BB	BB	AB	AB	AB	AB	AB	BB	BB	AB	BB	BB	BB	BB	BB	BB	AB	BB	NN
IWA3520	2A	65	BB	AB	AB	AB	AB	AB	AB	AB	BB	AB	AB	BB	AB	AB	AB	AB	BB	AB	AB	AB	AB	AB	AB	AB	AB	AB	BB	AB	BB	BB	AB	AB	AB	AB	AB	AB	AB	AB	BB	BB	AB	BB	BB	BB	AB	AB	AB
IWA4385	2A	65	AA	AB	AB	AA	AB	AA	AA	AA	AA	AA	AB	AA	AB	AB	AB	AB	AA	AB	AB	AB	AA	AB	AA	AA	AB	AB	AA	AB	AA	AA	AA	AA	AA	AA	AA	AB	AB	AA	AA	AA	AB	AA	AA	AA	AA	AB	AB
IWA2847	2A	69	BB	BB	BB	BB	BB	BB	BB	BB	AA	BB	AA	BB	BB	BB	BB	BB	BB	AA	AA	BB	AA	BB	BB	BB	BB	BB	BB	BB	BB	AA	AA	AB	AA	AA	AA	BB	NN	BB	AB	AA	BB	BB	BB	BB	AA	BB	BB
IWA2730b	2A	76	AA	AB	AB	AA	AB	AB	AB	AB	AA	AB	AA	AB	AA	AB	AA	AA	AB	AA	AB	AA	AA	AB	AA	NN	AB	AB	AA	AB	AA	AA	NN	AA	AB	AB	AB	AB	AB	AA	AB	AA	AA	AA	AA	AA	AA	AB	AA
IWA2067	2A	77	AB	AA	AA	AB	AA	AA	AA	AA	AB	AA	AB	AA	AB	AA	AB	AB	NN	AB	AA	AB	AB	AA	AB	NN	AA	AA	AB	AA	AB	AB	AB	AB	AA	AA	NN	AA	AA	AB	AA	AB	AB	AB	AB	AB	AB	AA	AB
IWA630	2A	78	BB	AA	AA	NN	AA	AB	BB	BB	AA	AA	AA	BB	AA	BB	BB	AA	NN	AA	AA	AA	AA	AB	AA	AB	AA	AA	AA	AA	AA	AA	AB	AA	AA	AA	BB	AA	AA	AA	AA	AA	AA	AA	AA	AA	AA	AA	BB
IWA2731	2A	78	AB	AA	AA	AB	AA	AA	AA	AA	AB	AA	AB	AA	AB	AA	AB	AB	NN	AB	AA	AB	AB	AA	AB	AB	AA	AA	AB	AA	AB	AB	AB	AB	AA	AA	AA	AA	AA	AB	AA	AB	AB	AB	AB	AB	AB	AA	AB
IWA8424	2A	78	AB	AA	AA	AB	AA	AA	AA	AA	AB	AA	AB	AA	AB	AA	AB	AB	AA	AB	AA	AB	AB	AA	AB	AB	AA	AA	AB	AA	AB	AB	AB	AB	AA	AA	AA	AA	AA	AB	AA	AB	AB	AB	AB	AB	AB	AA	AB
IWA6564	2A	78	AB	AB	AB	BB	BB	BB	BB	BB	BB	AB	BB	BB	BB	BB	AB	BB	AB	BB	AB	BB	BB	AB	BB	BB	AB	AB	BB	AB	BB	BB	BB	BB	AB	AB	BB	AB	AB	AB	AB	BB	BB	BB	BB	BB	BB	AB	AB
IWA6565	2A	78	AA	AA	AA	AB	AB	AB	AB	AB	AB	AA	AB	AB	AB	AB	AA	AB	AA	AB	AA	AB	AB	AA	AB	AB	AA	AA	AB	AA	AB	AB	AB	AB	AA	AA	AB	AA	AA	AA	AA	AB	AB	AB	AB	AB	AB	AA	AA
IWA6566	2A	78	AA	AA	AA	BB	BB	AB	BB	BB	BB	AA	BB	BB	BB	BB	AA	BB	NN	BB	AA	BB	BB	AB	BB	BB	AA	AA	BB	AA	BB	BB	BB	BB	AA	AA	BB	AA	AA	AA	AA	BB	BB	BB	BB	BB	AB	AA	AA
IWA5022	2A	82	BB	AB	AB	NN	BB	AB	AB	AB	BB	AB	AB	BB	AB	AB	BB	BB	BB	AB	AB	AB	AB	AB	BB	NN	BB	BB	AB	BB	AB	AB	AB	AB	BB	BB	BB	BB	BB	BB	BB	AB	AB	BB	BB	BB	AB	AB	BB
IWA5023	2A	82	AA	AB	AB	AA	AA	AB	AB	AB	AA	AB	AB	AA	AB	AB	AA	AA	AA	AB	AB	AB	AB	AB	AA	AA	AA	AA	AB	AA	AB	AB	NN	AB	AA	AA	AA	AA	AA	AA	AA	AB	AB	AA	AA	AA	AB	AB	AA
IWA3193	2A	83	AB	AA	AA	AB	AB	AA	AA	AA	AB	AA	AA	AB	AA	AA	AB	AB	AA	AA	AA	AA	AA	AA	AB	AB	AB	AB	AA	AB	AA	AA	NN	AA	AB	AB	AB	AB	AB	AB	AB	AA	AA	AB	AB	AB	NN	AA	AB
IWA5495	2A	83	BB	AA	AA	BB	BB	AA	BB	BB	BB	AA	BB	BB	BB	AA	BB	BB	NN	AB	BB	NN	AA	BB	BB	BB	BB	BB	AA	BB	AA	AA	AB	AA	BB	BB	BB	BB	BB	BB	BB	AA	BB	BB	BB	BB	AB	BB	BB
IWA5824	2A	83	BB	AA	AA	BB	BB	AA	BB	BB	BB	AA	BB	BB	BB	AA	BB	BB	NN	AB	BB	AA	AA	BB	BB	BB	BB	BB	NN	BB	AA	AA	AB	AA	BB	BB	BB	BB	BB	BB	BB	AA	BB	BB	BB	BB	NN	BB	BB
IWA3194	2A	83	BB	AB	AB	NN	BB	AB	AB	AB	BB	AB	AB	BB	AB	AB	BB	BB	AB	AB	AB	AB	AB	AB	BB	NN	BB	BB	AB	BB	AB	AB	NN	AB	BB	BB	BB	BB	BB	BB	BB	AB	AB	BB	BB	BB	NN	AB	BB
IWA5893	2A	83	BB	AB	AB	NN	BB	AB	AB	AB	BB	AB	AB	BB	AB	AB	BB	BB	BB	AB	AB	AB	AB	AB	BB	NN	BB	BB	AB	BB	AB	AB	AB	AB	BB	BB	BB	BB	BB	BB	BB	AB	AB	BB	BB	BB	AB	AB	BB
IWA8420b	2A	84	AB	BB	BB	BB	BB	BB	BB	BB	BB	BB	BB	BB	BB	AA	BB	AB	BB	BB	BB	BB	BB	BB	BB	BB	BB	BB	BB	BB	BB	BB	BB	BB	BB	BB	BB	BB	BB	BB	BB	BB	BB	AB	AB	BB	BB	AA	BB
IWA2007	2A	85	AA	AB	AA	AA	AA	AB	AA	AA	AA	AB	AA	AA	AA	AB	AA	AA	AB	NN	AA	AB	AB	AA	AA	AA	AA	AA	AB	AA	AB	AB	NN	AB	AA	AA	AA	AA	AA	AA	AA	AB	AA	AA	AA	AA	AB	AA	AA
IWA915	2A	87	AA	AA	AA	NN	AA	AA	AA	AA	AA	AA	AB	AA	AA	AA	AA	AB	AA	AA	AA	AA	AB	AA	AA	AA	AB	AB	AB	AB	AB	AB	AB	AB	AA	AA	AA	AB	AA	AB	AA	AB	AB	AB	AA	AB	AB	AA	AA
IWA991	2A	87	AB	BB	BB	AB	AB	BB	AB	AB	AB	BB	AB	AB	AB	BB	AB	AB	BB	NN	AB	BB	BB	AB	AB	AB	AB	AB	BB	AB	BB	BB	AB	BB	AB	AB	AB	AB	AB	AB	AB	BB	AB	AB	AB	AB	NN	AB	NN
IWA562	2A	87	AA	AB	AB	AA	AA	AB	AA	AA	AA	AB	AA	AA	AA	AB	AA	AA	AB	AB	AA	AB	AB	AA	AA	AA	AA	AA	AB	AA	AB	AB	AB	AB	AA	AA	AA	AA	AA	AA	AA	AB	AA	AA	AA	AA	AB	AA	AA
IWA2006	2A	88	AB	BB	BB	AB	AB	BB	AB	AB	AB	BB	AB	AB	AB	BB	AB	AB	BB	NN	AB	BB	BB	AB	AB	AB	AB	AB	BB	AB	BB	BB	NN	BB	AB	AB	AB	AB	AB	AB	AB	BB	AB	AB	AB	AB	NN	AB	AB
IWA5793	2A	88	AB	AA	AA	AB	AB	AA	AB	AB	AB	AA	AB	AB	AB	AA	AB	AB	AA	NN	AB	AA	AA	AB	AB	AB	AB	AB	NN	AB	AA	AA	AB	AA	AB	AB	AB	AB	AB	AB	AB	AA	AB	AB	AB	AB	NN	AB	AB
IWA314	2A	88	BB	BB	AA	BB	AA	BB	AA	AA	AA	BB	BB	AA	BB	BB	BB	BB	BB	BB	BB	BB	BB	AA	BB	NN	BB	BB	BB	BB	BB	BB	BB	BB	AA	AA	AA	NN	BB	BB	BB	BB	BB	BB	AA	BB	BB	BB	BB
IWA581	2A	88	BB	AB	AB	AB	AB	AB	AB	AB	BB	AB	AB	BB	AB	BB	BB	AB	AB	AB	AB	AB	AB	AB	AB	AB	AB	AB	AB	AB	AB	AB	AB	AB	AB	AB	AB	AB	AB	AB	AB	AB	AB	AB	BB	AB	AB	AB	BB
IWA690	2A	88	BB	AA	AA	AA	AA	AA	AA	AA	BB	AA	AA	BB	AA	BB	BB	AA	AA	AA	AA	AA	AA	AA	AA	AA	AA	AA	AA	AA	AA	AA	AA	AA	AA	AA	AA	AA	AA	AA	AA	AA	AA	AA	BB	AA	AA	AA	BB
IWA2005	2A	88	BB	AB	BB	BB	BB	AB	BB	BB	BB	AB	BB	BB	BB	AB	BB	BB	AB	NN	BB	AB	AB	BB	BB	BB	BB	BB	AB	BB	AB	AB	NN	AB	BB	BB	BB	BB	BB	BB	BB	AB	BB	BB	BB	BB	AB	BB	BB
IWA2531	2A	88	BB	AB	BB	AB	BB	AB	BB	BB	BB	AB	AB	BB	AB	BB	BB	AB	BB	AB	AB	AB	AB	BB	BB	BB	AB	AB	AB	AB	AB	AB	AB	AB	BB	BB	BB	AB	BB	AB	AB	AB	AB	AB	BB	AB	AB	AB	BB
IWA3569	2A	88	AB	BB	AB	BB	AB	BB	AB	AB	AB	BB	BB	AB	BB	AB	AB	BB	AB	BB	BB	BB	BB	AB	AB	AB	BB	BB	BB	BB	BB	BB	BB	BB	AB	AB	AB	BB	AB	BB	BB	BB	BB	BB	AB	BB	NN	BB	AB
IWA3802	2A	88	AA	AB	AA	AB	AA	AB	AA	AA	AA	AB	AB	AA	AB	AA	AA	AB	NN	AB	AB	AB	AB	AA	AA	AA	AB	AB	AB	AB	AB	AB	AB	AB	AA	AA	AA	AB	AA	AB	AB	AB	AB	AB	AA	AB	AB	AB	AA
IWA4026	2A	88	BB	AB	BB	AB	BB	AB	BB	BB	BB	AB	AB	BB	AB	BB	BB	AB	BB	AB	AB	AB	AB	BB	BB	BB	AB	AB	AB	AB	AB	AB	AB	AB	BB	BB	BB	AB	BB	AB	AB	AB	AB	AB	BB	AB	AB	AB	BB
IWA4027	2A	88	AB	BB	AB	BB	NN	BB	AB	NN	NN	BB	BB	AB	BB	AB	AB	BB	NN	BB	BB	BB	BB	AB	AB	AB	BB	BB	BB	BB	BB	BB	BB	NN	AB	AB	AB	NN	AB	BB	BB	BB	BB	BB	AB	BB	BB	BB	AB
IWA8328	2A	88	AB	AA	AA	AA	AA	AA	AA	AA	AB	AA	AA	AB	AA	AB	AB	AA	AA	AA	AA	AA	AA	AA	AA	AA	AA	AA	AA	AA	AA	AA	AA	AA	AA	AA	AA	AA	AA	AA	AA	AA	AA	AA	AB	AA	AA	AA	AB
IWA8491	2A	88	BB	BB	AB	BB	AB	BB	AB	AB	BB	BB	BB	BB	BB	BB	BB	BB	BB	BB	BB	BB	BB	AB	BB	NN	BB	BB	BB	BB	BB	BB	BB	BB	AB	AB	AB	BB	BB	BB	BB	BB	BB	BB	BB	BB	BB	BB	BB
IWA3380	2A	95	AB	BB	BB	BB	BB	BB	BB	BB	AB	BB	BB	AB	BB	BB	AB	BB	BB	BB	BB	BB	BB	BB	BB	BB	BB	BB	BB	BB	BB	BB	BB	BB	BB	BB	BB	BB	BB	BB	BB	BB	BB	BB	AB	BB	BB	BB	AB
IWA111	2A	96	AB	AB	AB	BB	NN	BB	BB	BB	AB	BB	BB	AB	AB	AB	AB	AB	AB	AB	BB	AB	AB	AB	NN	NN	AB	AB	AB	AB	BB	BB	AB	BB	BB	AB	BB	BB	BB	AB	AB	AB	BB	AB	AB	AB	AB	AB	AB
IWA412	2A	96	AA	AA	AA	BB	AA	BB	BB	BB	AA	NN	BB	AA	AA	AA	AA	AA	AA	AA	BB	AA	AA	AA	AB	AB	AA	AA	AA	AA	BB	BB	AA	BB	BB	AA	BB	BB	BB	AA	AA	AA	BB	AA	AA	AA	NN	AA	AA
IWA3388	2A	97	AB	AA	AA	AA	AA	AA	AA	AA	AB	AA	AA	AB	AA	AA	AB	AA	AA	AB	AB	NN	AB	AA	NN	AB	AA	AA	AB	AA	AB	NN	AB	AA	AA	AB	AA	AA	AA	AB	AA	AB	AA	AA	AB	AA	AB	AA	AB
IWA887	2A	97	BB	BB	BB	AB	BB	AB	AB	AB	BB	AB	AB	BB	BB	BB	BB	BB	BB	BB	AB	BB	BB	BB	AB	NN	BB	BB	BB	BB	AB	AB	BB	AB	AB	BB	AB	AB	AB	BB	BB	BB	AB	BB	BB	BB	BB	BB	BB
IWA411	2A	97	BB	BB	BB	AB	BB	AB	AB	AB	BB	AB	AB	BB	BB	BB	BB	BB	BB	BB	AB	BB	BB	BB	NN	NN	BB	BB	BB	BB	AB	AB	BB	AB	AB	BB	AB	AB	AB	BB	BB	BB	AB	BB	BB	BB	NN	BB	BB
IWA2948	2A	99	BB	AB	AB	AB	AB	BB	AB	AB	BB	AB	AB	BB	AB	AB	BB	AB	AB	BB	BB	AB	BB	AB	AB	BB	AB	AB	AB	AB	BB	BB	BB	AB	AB	BB	AB	AB	AB	BB	AB	BB	AB	AB	BB	AB	BB	AB	BB
IWA3368	2A	99	BB	AB	AB	BB	BB	BB	BB	BB	BB	AB	BB	BB	AB	AB	BB	AB	AB	BB	BB	AB	BB	AB	AB	BB	AB	AB	AB	AB	BB	BB	BB	BB	BB	BB	BB	AB	BB	BB	AB	BB	BB	AB	BB	AB	BB	BB	BB
IWA4099b	2A	99	AA	AA	AA	AA	AA	AB	AA	AA	AB	AA	AA	AA	AA	AA	NN	AA	AA	AA	NN	AA	NN	AA	AA	NN	AA	AA	AA	AA	AB	AA	AA	AA	AA	AA	AA	AA	AA	AA	AA	AA	AA	AA	AB	AA	AA	AA	NN
IWA5302	2A	103	AB	BB	BB	BB	BB	BB	BB	BB	AB	BB	BB	AB	BB	BB	AB	BB	BB	AB	AB	NN	AB	BB	BB	AB	BB	BB	AB	BB	AB	AB	AB	BB	BB	AB	BB	BB	BB	AB	BB	AB	BB	BB	AB	BB	AB	BB	AB
IWA5305	2A	103	AA	AA	AA	AA	AB	AB	AB	AB	AA	AA	AB	AA	AA	AA	AA	AA	AA	AA	AA	AA	AA	AA	AB	AA	AA	AA	AA	AA	AA	AA	AA	AB	AB	AA	AB	AA	AB	AA	AA	AA	AB	AA	AA	AA	AA	AB	AA
IWA5307b	2A	104	AA	AA	AA	NN	AB	AB	AB	AB	AA	AA	AB	AA	AA	AA	AA	AA	AA	AA	AA	AA	AA	AA	AB	AA	AA	AA	AA	AA	AA	AA	AA	AB	AB	AA	AB	NN	AB	AA	AA	AA	AB	AA	AA	AA	AA	AB	AA
IWA2537	2A	106	BB	AA	AA	AA	AA	AA	AA	AA	BB	AA	AA	BB	AA	AA	BB	AA	BB	BB	BB	NN	BB	AA	AB	NN	AA	AA	NN	AA	BB	BB	BB	AA	AA	BB	AA	AA	AA	BB	AA	BB	AA	AA	BB	NN	BB	AA	BB
IWA5549	2A	106	AB	AA	AA	AA	AA	AA	AA	AA	AB	AA	AA	AB	AA	AA	AB	AA	AA	AB	AB	NN	AB	AA	AA	AB	AA	AA	AB	AA	AB	AB	AB	AA	AA	AB	AA	AA	AA	AB	AA	AB	AA	AA	AB	AA	AB	AA	AB
IWA5188b	2A	107	BB	AB	AB	AB	AB	AB	AB	AB	BB	AB	AB	BB	AB	AB	BB	AB	BB	BB	BB	AB	BB	AB	NN	BB	AB	AB	AB	AB	BB	BB	BB	AB	AB	BB	AB	AB	AB	BB	AB	BB	AB	AB	BB	AB	BB	AB	BB
IWA7429	2A	108	AB	AA	AA	NN	AB	AB	AB	AB	AB	AA	AB	AB	AA	AA	AB	AA	AA	AB	AB	AA	NN	AA	NN	AB	AA	AA	NN	AA	AB	AB	AB	AB	AB	AB	AB	AA	AB	AB	AA	AB	AB	AA	AB	AA	AB	AB	AB
IWA7531	2A	109	AB	BB	BB	BB	BB	BB	BB	BB	AB	BB	BB	AB	BB	BB	AB	BB	BB	AB	AB	BB	AB	BB	AB	AB	BB	BB	AB	BB	AB	AB	AB	BB	BB	AB	BB	BB	BB	AB	BB	AB	BB	BB	AB	BB	AB	BB	AB
IWA5306	2A	110	BB	AB	AB	NN	BB	BB	BB	BB	BB	AB	BB	BB	AB	AB	BB	AB	AB	BB	BB	AB	BB	AB	AB	BB	AB	AB	AB	AB	BB	BB	BB	BB	BB	BB	BB	AB	BB	BB	AB	BB	BB	AB	BB	AB	BB	BB	BB
IWA309	2A	110	AA	AB	AB	AB	AB	AB	AB	AB	AA	AB	AB	AA	AB	AB	AA	AB	AA	AA	AA	NN	AA	AB	AB	AA	AB	AB	NN	AB	AA	AA	AA	AB	AB	AA	AB	AB	AB	AA	AB	AA	AB	AB	AA	AB	AA	AB	AA
IWA7464	2A	111	AB	AA	AA	AA	AA	AA	AA	AA	AB	AA	AA	AB	AA	AA	AB	AA	AA	AB	AB	NN	AB	AA	AA	AB	AA	AA	AB	AA	AB	AB	AB	AA	AA	AB	AA	AA	AA	AB	AA	AB	AA	AA	AB	AA	AB	AA	AB
IWA5550	2A	111	AA	AB	AB	AB	AB	AB	AB	AB	AA	AB	AB	AA	AB	AB	AA	AB	AB	AA	AA	AB	AA	AB	AB	AA	AB	AB	AB	AB	AA	AA	AA	AB	AB	AA	AB	AB	AB	AA	AB	AA	AB	AB	AA	AB	NN	AB	AA
IWA2605	2A	112	BB	AB	AB	AB	AB	AB	AB	AB	BB	AB	AB	BB	AB	AB	BB	AB	BB	BB	BB	AB	BB	AB	NN	BB	AB	AB	NN	AB	BB	BB	BB	AB	AB	BB	AB	AB	AB	BB	AB	BB	AB	AB	BB	AB	BB	AB	BB
IWA6593	2A	113	AB	AA	AA	AA	AA	AA	AA	AA	AB	AA	AA	AB	AA	AA	AB	AA	AA	AB	AB	AA	AB	AA	AB	AB	AA	AA	NN	AA	AB	AB	AB	AA	AA	AB	AA	AA	AA	AB	AA	AB	AA	AA	AB	AA	AB	AA	AB
IWA5219	2A	114	BB	AA	AA	AA	AA	AA	AA	AA	BB	AA	AA	BB	AA	NN	BB	AA	BB	BB	BB	NN	BB	AA	AB	BB	AA	AA	NN	AA	BB	BB	BB	AA	AA	BB	AA	AA	AA	BB	AA	BB	AA	AA	BB	AA	NN	AA	BB
IWA3294	2A	114	BB	AB	AB	BB	BB	NN	BB	BB	BB	AB	BB	BB	AB	NN	BB	AB	AB	BB	BB	AB	BB	AB	NN	BB	AB	AB	NN	AB	BB	BB	BB	BB	BB	BB	BB	NN	BB	BB	AB	BB	BB	AB	BB	AB	BB	BB	BB
IWA588	2A	115	BB	AB	AB	AB	AB	AB	AB	AB	BB	AB	AB	BB	AB	AB	BB	AB	BB	BB	BB	AB	BB	AB	BB	BB	AB	AB	BB	AB	BB	BB	BB	AB	AB	BB	AB	AB	AB	BB	AB	BB	AB	AB	BB	AB	BB	AB	BB
IWA677	2A	115	AB	AA	AA	AA	AB	AA	AA	AA	AB	AA	AA	AB	AA	AA	AB	AA	AA	AB	AB	NN	AB	AA	AA	AB	AA	AA	NN	AA	AB	AB	AB	AA	AA	AA	AA	AA	AA	AB	AA	AB	AA	AA	AB	AA	AB	AA	AB
IWA1753	2A	115	AB	BB	BB	BB	AB	BB	BB	BB	AB	BB	BB	AB	BB	BB	AB	BB	BB	AB	AB	BB	AB	BB	BB	AB	BB	BB	BB	BB	AB	AB	AB	BB	BB	BB	BB	BB	BB	AB	BB	AB	BB	BB	AB	BB	AB	BB	NN
IWA3653	2A	115	BB	AA	AA	AA	AA	AA	AA	AA	BB	AA	AA	BB	AA	AA	BB	AA	AA	BB	BB	NN	BB	AA	AA	NN	AA	AA	AB	AA	BB	BB	BB	AA	AA	BB	AA	AA	AA	BB	AA	BB	AA	AA	BB	AA	AB	AA	BB
IWA3839	2A	115	BB	AB	AB	NN	BB	BB	BB	BB	BB	NN	BB	BB	AB	AB	BB	AB	BB	BB	BB	AB	BB	AB	AB	BB	AB	AB	AB	AB	BB	BB	BB	BB	BB	BB	BB	NN	BB	BB	AB	BB	BB	AB	BB	AB	BB	BB	BB
IWA5272	2A	115	AB	BB	BB	NN	AB	AB	AB	AB	AB	BB	AB	AB	BB	BB	AB	BB	BB	AB	AB	BB	AB	BB	NN	AB	BB	BB	NN	BB	AB	AB	AB	AB	AB	BB	AB	BB	AB	AB	BB	AB	AB	BB	AB	BB	AB	AB	NN
IWA5273	2A	115	BB	AA	AA	NN	BB	BB	BB	BB	BB	AA	BB	BB	AA	AA	BB	AA	AA	BB	BB	AB	BB	AA	AB	BB	AA	AA	AB	AA	BB	BB	BB	BB	BB	AA	BB	AB	BB	BB	AA	BB	BB	AA	BB	AA	BB	BB	BB
IWA5303	2A	115	AA	BB	BB	BB	BB	BB	BB	BB	AA	BB	BB	AA	BB	BB	AA	BB	BB	AA	AA	NN	AA	BB	BB	AB	BB	BB	AB	BB	AA	AA	AA	BB	BB	AA	BB	BB	BB	AA	BB	AA	BB	BB	AA	BB	AB	BB	AA
IWA6753	2A	115	BB	AA	AA	BB	BB	BB	BB	BB	BB	NN	BB	BB	AA	AA	BB	NN	BB	BB	BB	NN	BB	AA	AB	BB	AA	AA	AB	AA	BB	BB	BB	BB	BB	BB	BB	AB	BB	BB	AA	BB	BB	AA	BB	AA	BB	BB	BB
IWA7969	2A	116	AA	AB	AB	AB	AB	AB	AB	AB	AA	AB	AB	AA	AB	AB	AA	AB	AA	AA	AA	AB	AA	AB	AB	AA	AB	AB	NN	AB	AA	AA	AA	AB	AB	AA	AB	AB	AB	AA	AB	AA	AB	AB	AA	AB	AA	AB	AA
IWA2195	2A	116	BB	AB	AB	BB	BB	BB	BB	BB	BB	AB	BB	BB	AB	AB	BB	AB	AB	BB	BB	AB	BB	AB	AB	BB	AB	AB	AB	AB	BB	BB	BB	BB	BB	BB	BB	AB	BB	BB	AB	BB	BB	AB	BB	AB	BB	BB	BB
IWA8146	2A	116	AB	BB	BB	AB	AB	AB	AB	AB	AB	BB	AB	AB	BB	BB	AB	BB	BB	AB	AB	BB	AB	BB	AB	AB	BB	BB	BB	BB	AB	AB	AB	AB	AB	AB	AB	BB	AB	AB	BB	AB	AB	BB	AB	BB	AB	AB	AB
IWA5744	2A	116	BB	AB	AB	AB	AB	AB	AB	AB	BB	AB	AB	BB	AB	AB	BB	AB	BB	BB	BB	AB	BB	AB	AB	BB	AB	AB	NN	AB	BB	BB	BB	AB	AB	BB	AB	AB	AB	BB	AB	BB	AB	AB	BB	AB	BB	AB	BB
IWA845	2A	117	BB	AB	AB	AB	AB	AB	AB	AB	BB	AB	AB	BB	AB	AB	BB	AB	AB	AB	AB	AB	AB	AB	AB	AB	AB	AB	AB	AB	AB	AB	AB	AB	AB	AB	AB	AB	AB	AB	AB	AB	AB	AB	BB	AB	AB	AB	BB
IWA1103	2A	117	AB	AA	AA	AA	AA	AA	AA	AA	AB	AA	AA	AB	AA	AA	AB	AA	AA	AB	AB	NN	AB	AA	AB	AB	AA	AA	AB	AA	AB	AB	AB	AA	AA	AB	AA	AA	AA	AB	AA	AB	AA	AA	AB	AA	AB	AA	AB
IWA11	2A	118	AA	AB	AB	AB	AB	AB	AB	AB	AA	AB	AB	AA	AB	AB	AA	AB	AB	AA	NN	AB	AA	AB	AA	NN	AB	AB	AB	AB	AA	AA	AA	AB	AB	AA	AB	AB	AB	AA	AB	AA	AB	AB	AA	AB	NN	AB	AA
IWA26	2A	118	AB	BB	BB	BB	BB	BB	BB	BB	AB	BB	BB	AB	BB	BB	AB	BB	BB	AB	AB	BB	AB	BB	AB	AB	BB	BB	BB	BB	AB	AB	AB	BB	BB	AB	BB	BB	BB	AB	BB	AB	BB	BB	AB	BB	AB	BB	AB
IWA336	2A	118	BB	AA	AA	AA	AA	AA	AA	AA	BB	AA	AA	BB	AA	AA	BB	AA	AA	BB	BB	NN	BB	AA	BB	AB	AA	AA	AB	AA	BB	BB	BB	AA	AA	BB	AA	AA	AA	BB	AA	BB	AA	AA	BB	AA	NN	AA	BB
IWA533	2A	118	AB	BB	BB	AB	BB	BB	BB	BB	AB	BB	AB	AB	BB	BB	AB	BB	BB	BB	BB	BB	BB	BB	BB	BB	BB	BB	BB	BB	BB	BB	BB	BB	BB	BB	BB	BB	BB	BB	BB	BB	AB	BB	AB	BB	BB	BB	AB
IWA534	2A	118	AA	BB	BB	AA	BB	BB	BB	BB	AA	BB	AA	AA	BB	BB	AA	BB	BB	BB	BB	BB	BB	BB	BB	BB	BB	BB	BB	BB	BB	BB	BB	BB	BB	BB	BB	BB	BB	BB	BB	BB	AA	BB	AA	BB	BB	BB	AA
IWA673	2A	118	BB	AA	AA	AA	AA	AA	AA	AA	BB	AA	AA	BB	AA	AA	BB	AA	AA	BB	NN	NN	BB	AA	BB	AB	AA	AA	AB	AA	BB	BB	BB	AA	AA	BB	AA	AA	AA	BB	AA	BB	AA	AA	BB	AA	NN	AA	BB
IWA791	2A	118	AA	AB	AB	AB	NN	AB	AB	AB	AA	AB	AB	AA	AB	AB	AA	AB	AB	AA	AA	AB	AA	AB	AA	AA	AB	AB	AB	AB	AA	AA	AA	AB	AB	AA	AB	AB	AB	AA	AB	AA	AB	AB	AA	AB	AA	AB	AA
IWA864	2A	118	AB	BB	BB	BB	BB	BB	BB	BB	AB	BB	BB	AB	BB	BB	AB	BB	BB	AB	AB	BB	AB	BB	AB	AB	BB	BB	AB	BB	AB	AB	AB	BB	BB	AB	BB	BB	BB	AB	BB	AB	BB	BB	AB	BB	AB	BB	AB
IWA872	2A	118	AA	AB	AB	AB	NN	AB	AB	AB	AA	AB	AB	AA	AB	AB	AA	AB	AB	AA	AA	AB	AA	AB	AA	AA	AB	AB	AB	AB	AA	AA	AA	AB	AB	AA	AB	AB	AB	AA	AB	AA	AB	AB	AA	AB	NN	AB	AA
IWA873	2A	118	AA	AB	AB	AB	NN	AB	AB	AB	AA	AB	AB	AA	AB	AB	AA	AB	AB	AA	AA	AB	AA	AB	AA	AA	AB	AB	AB	AB	AA	AA	AA	AB	AB	AA	AB	AB	AB	AA	AB	AA	AB	AB	AA	AB	AA	AB	AA
IWA877	2A	118	AA	AB	AB	AB	NN	AB	AB	NN	AA	AB	AB	AA	AB	AB	AA	AB	NN	AA	AA	AB	AA	AB	AA	AA	AB	AB	NN	AB	AA	AA	AA	AB	AB	AA	AB	AB	AB	AA	AB	AA	AB	AB	AA	AB	AA	AB	AA
IWA878	2A	118	AA	AB	AB	AB	NN	AB	AB	AB	AA	AB	AB	AA	AB	AB	AA	AB	AB	AA	AA	AB	AA	AB	AA	NN	AB	AB	AB	AB	AA	AA	AA	AB	AB	AA	AB	AB	AB	AA	AB	AA	AB	AB	AA	AB	AA	AB	AA
IWA880	2A	118	AA	AB	AB	AB	NN	AB	AB	AB	AA	AB	AB	AA	AB	AB	AA	AB	AB	AA	AA	AB	AA	AB	AA	NN	AB	AB	AB	AB	AA	AA	AA	AB	AB	AA	AB	AB	AB	AA	AB	AA	AB	AB	AA	AB	AA	AB	AA
IWA883	2A	118	AA	AB	AB	AB	AB	AB	AB	AB	AA	AB	AB	AA	AB	AB	AA	AB	AB	AA	AA	AB	AA	AB	AA	NN	AB	AB	AB	AB	AA	AA	AA	AB	AB	AA	AB	AB	AB	AA	AB	AA	AB	AB	AA	AB	AA	AB	AA
IWA895	2A	118	BB	AB	AB	AB	AB	AB	AB	AB	BB	AB	AB	BB	AB	AB	BB	AB	AB	BB	BB	AB	BB	AB	BB	BB	AB	AB	BB	AB	BB	BB	BB	AB	AB	BB	AB	AB	AB	BB	AB	BB	AB	AB	BB	AB	BB	AB	BB
IWA972	2A	118	BB	AA	AA	AA	AA	AA	AA	AA	BB	AA	AA	BB	AA	AA	BB	AA	AA	BB	NN	NN	NN	AA	BB	AB	AA	AA	AB	AA	BB	BB	BB	AA	AA	BB	AA	AA	AA	BB	AA	BB	AA	AA	BB	AA	BB	AA	NN
IWA1008	2A	118	BB	AB	AB	AB	AB	AB	AB	AB	BB	AB	AB	BB	AB	AB	BB	AB	AB	BB	BB	AB	BB	AB	BB	NN	AB	AB	AB	AB	BB	BB	BB	AB	AB	BB	AB	AB	AB	BB	AB	BB	AB	AB	BB	AB	BB	AB	BB
IWA1009	2A	118	AA	AB	AB	AB	AB	AB	AB	AB	AA	AB	AB	AA	AB	AB	AA	AB	AB	AA	NN	AB	AA	AB	AA	NN	AB	AB	AB	AB	AA	AA	AA	AB	AB	AA	AB	AB	AB	AA	AB	AA	AB	AB	AA	AB	AA	AB	AA
IWA1013	2A	118	AA	AB	AB	AB	AB	AB	AB	AB	AA	AB	AB	AA	AB	AB	AA	AB	AB	AA	NN	AB	AA	AB	AA	NN	AB	AB	AB	AB	AA	AA	AA	AB	AB	AA	AB	AB	AB	AA	AB	AA	AB	AB	AA	AB	AA	AB	AA
IWA1122	2A	118	AA	AB	AB	AB	AB	AB	AB	AB	AA	AB	AB	AA	AB	AB	AA	AB	AB	AA	NN	AB	AA	AB	AA	NN	AB	AB	AB	AB	AA	AA	AA	AB	AB	AA	AB	AB	AB	AA	AB	AA	AB	AB	AA	AB	NN	AB	AA
IWA1133	2A	118	AA	AB	AB	AB	NN	AB	AB	AB	AA	AB	AB	AA	AB	AB	AA	AB	AB	AA	AA	AB	AA	AB	AA	NN	AB	AB	AB	AB	AA	AA	AA	AB	AB	AA	AB	AB	AB	AA	AB	AA	AB	AB	AA	AB	AA	AB	AA
IWA1134	2A	118	AA	AB	AB	AB	AB	AB	AB	AB	AA	AB	AB	AA	AB	AB	AA	AB	AB	AA	AA	AB	AA	AB	AA	NN	AB	AB	AB	AB	AA	AA	AA	AB	AB	AA	AB	AB	AB	AA	AB	AA	AB	AB	AA	AB	AA	AB	AA
IWA1230	2A	118	AA	AB	AB	AB	AB	AB	AB	AB	AA	AB	AB	AA	AB	AB	AA	AB	AB	AA	AA	AB	AA	AB	AA	NN	AB	AB	AB	AB	AA	AA	AA	AB	AB	AA	AB	AB	AB	AA	AB	AA	AB	AB	AA	AB	AA	AB	AA
IWA1234	2A	118	AA	AB	AB	AB	NN	AB	AB	AB	AA	AB	AB	AA	AB	AB	AA	AB	AB	AA	AA	AB	AA	AB	AA	NN	AB	AB	AB	AB	AA	AA	AA	AB	AB	AA	AB	AB	AB	AA	AB	AA	AB	AB	AA	NN	AA	AB	AA
IWA1252	2A	118	AA	BB	BB	BB	BB	BB	BB	BB	AA	BB	BB	AA	BB	BB	AA	BB	BB	AA	AB	NN	AA	BB	AA	AB	BB	BB	AB	BB	AA	AA	AA	BB	BB	AA	BB	BB	BB	AA	BB	AA	BB	BB	AA	BB	NN	BB	AA
IWA1274	2A	118	AB	AA	AA	AA	AA	AA	AA	AA	AB	AA	AA	AB	AA	AA	AB	AA	AA	AA	AA	AA	AA	AA	AA	AA	AA	AA	AA	AA	AA	AA	AA	AA	AA	AA	AA	AA	AA	AA	AA	AA	AA	AA	AB	AA	AA	AA	AB
IWA1369	2A	118	AB	BB	BB	BB	BB	BB	BB	BB	AB	BB	BB	AB	BB	BB	AB	BB	BB	AB	AB	NN	AB	BB	AB	AB	BB	BB	AB	BB	AB	AB	AB	BB	BB	AB	BB	BB	BB	AB	BB	AB	BB	BB	AB	BB	AB	BB	AB
IWA1370	2A	118	AA	BB	BB	BB	BB	BB	BB	BB	AA	BB	BB	AA	BB	BB	AA	BB	BB	AA	AB	NN	AA	BB	AA	AB	BB	BB	AB	BB	AA	AA	AA	BB	BB	AA	BB	BB	BB	AA	BB	AA	BB	BB	AA	BB	NN	BB	AA
IWA1371	2A	118	AB	AA	AA	AA	AA	AA	AA	AA	AB	AA	AA	AB	AA	AA	AB	AA	AA	AB	AB	NN	AB	AA	AB	AB	AA	AA	AB	AA	AB	AB	AB	AA	AA	AB	AA	AA	AA	AB	AA	AB	AA	AA	AB	AA	AB	AA	AB
IWA1496	2A	118	AA	BB	BB	BB	BB	BB	BB	BB	AA	BB	BB	AA	BB	BB	AA	BB	BB	AA	AB	AB	AA	BB	AA	AB	BB	BB	AB	BB	AA	AA	AA	BB	BB	AA	BB	BB	BB	AA	BB	AA	BB	BB	AA	BB	AB	BB	AA
IWA1579	2A	118	BB	AB	AB	AB	AB	AB	AB	AB	BB	AB	AB	BB	AB	AB	BB	AB	AB	BB	NN	AB	BB	AB	BB	NN	AB	AB	NN	AB	BB	BB	BB	AB	AB	BB	AB	AB	AB	BB	AB	BB	AB	AB	BB	AB	BB	AB	BB
IWA1932	2A	118	BB	AB	AB	AB	AB	AB	AB	AB	BB	AB	AB	BB	AB	AB	BB	AB	AB	BB	BB	AB	BB	AB	BB	BB	AB	AB	NN	AB	BB	BB	BB	AB	AB	BB	AB	AB	AB	BB	AB	BB	AB	AB	BB	AB	BB	AB	BB
IWA1936	2A	118	AB	AA	AA	AA	AA	AA	AA	AA	AB	AA	AA	AB	AA	AA	AB	AA	AA	AB	AB	AA	AB	AA	AB	AB	AA	AA	AB	AA	AB	AB	AB	AA	AA	AB	AA	AA	AA	AB	AA	AB	AA	AA	AB	AA	AB	AA	AB
IWA1966	2A	118	BB	AB	AB	AB	AB	AB	AB	AB	BB	AB	AB	BB	AB	AB	BB	AB	AB	BB	BB	AB	BB	AB	BB	NN	AB	AB	NN	AB	BB	BB	BB	AB	AB	BB	AB	AB	AB	BB	AB	BB	AB	AB	BB	AB	BB	AB	BB
IWA1968	2A	118	BB	AB	AB	AB	AB	AB	AB	AB	BB	AB	AB	BB	AB	AB	BB	AB	AB	AB	AB	AB	AB	AB	AB	AB	AB	AB	AB	AB	AB	AB	AB	AB	AB	AB	AB	AB	AB	NN	NN	AB	AB	AB	BB	NN	AB	AB	BB
IWA2002	2A	118	AA	AB	AB	AB	AB	AB	AB	AB	AA	AB	AB	AA	AB	AB	AA	AB	AB	AA	AA	AB	AA	AB	NN	AA	AB	AB	AB	AB	AA	AA	AA	AB	AB	AA	AB	AB	AB	AA	AB	AA	AB	AB	AA	AB	AA	AB	AA
IWA2262	2A	118	AA	AB	AB	AA	AA	AB	AA	AA	AA	AB	AA	AA	NN	AB	AA	AB	AA	AA	AA	AB	AA	AB	AA	AA	AB	NN	AB	AB	AA	AA	AA	AA	AA	AA	AA	AA	AA	AA	NN	AA	AA	AB	AA	AB	AA	AA	AA
IWA2296	2A	118	AB	AA	AA	AA	AA	AA	AA	AA	AB	AA	AA	AB	AA	AA	AB	AA	AA	AB	AB	NN	AB	AA	AB	AB	AA	AA	AB	AA	AB	AB	AB	AA	AA	AB	AA	AA	AA	AB	AA	AB	AA	AA	AB	AA	AB	AA	AB
IWA2520	2A	118	BB	AB	AB	AB	AB	AB	AB	AB	BB	AB	AB	BB	AB	AB	BB	AB	AB	BB	BB	AB	BB	AB	BB	NN	AB	AB	NN	AB	BB	BB	BB	AB	AB	BB	AB	AB	AB	BB	AB	BB	AB	AB	BB	AB	BB	AB	BB
IWA2549	2A	118	AB	BB	BB	BB	BB	BB	BB	BB	AB	BB	BB	AB	BB	BB	AB	BB	BB	AB	AB	BB	AB	BB	AB	AB	BB	BB	AB	BB	AB	AB	AB	BB	BB	AB	BB	BB	BB	AB	BB	AB	BB	BB	AB	BB	AB	BB	AB
IWA2654	2A	118	AA	AB	AB	AB	AB	AB	AB	AB	AA	AB	AB	AA	AB	AB	AA	AB	AB	AA	AA	AB	AA	AB	AA	NN	AB	AB	AB	AB	AA	AA	AA	AB	AB	AA	AB	AB	AB	AA	AB	AA	AB	AB	AA	AB	AA	AB	AA
IWA2733	2A	118	AA	AB	AB	AA	AA	AA	AA	AA	AA	AB	AA	AA	AB	AB	AA	AB	AA	AA	AA	AB	AA	AB	AB	AA	AB	AB	AB	AB	AA	AA	AA	AA	AA	AA	AA	AB	AA	AA	AB	AA	AA	AB	AA	AB	AA	AA	AA
IWA2758	2A	118	BB	AA	AA	BB	AA	AA	AA	AA	BB	AA	BB	BB	AA	AA	BB	AA	AA	AA	AA	AA	AA	AA	AA	AA	AA	AA	AA	AA	AA	AA	AA	AA	AA	AA	AA	AA	AA	AA	AA	AA	BB	AA	BB	AA	AA	AA	BB
IWA2831	2A	118	AA	BB	BB	BB	BB	BB	BB	BB	AA	BB	BB	AA	BB	BB	AA	BB	BB	AA	AB	NN	AA	BB	AA	AB	BB	BB	AB	BB	AA	AA	AA	BB	BB	AA	BB	BB	BB	AA	BB	AA	BB	BB	AA	BB	AB	BB	AA
IWA2971	2A	118	AB	BB	BB	BB	BB	BB	BB	BB	AB	BB	BB	AB	BB	BB	AB	BB	BB	BB	BB	BB	BB	BB	BB	BB	BB	BB	BB	BB	BB	BB	BB	BB	BB	BB	BB	BB	BB	BB	BB	BB	BB	BB	AB	BB	BB	BB	AB
IWA3007	2A	118	AB	BB	BB	BB	BB	BB	BB	BB	AB	BB	BB	AB	BB	BB	AB	BB	BB	BB	BB	BB	BB	BB	BB	BB	BB	BB	BB	BB	BB	BB	BB	BB	BB	BB	BB	BB	BB	BB	BB	BB	BB	BB	AB	BB	BB	BB	AB
IWA3255	2A	118	AB	BB	BB	BB	BB	BB	BB	BB	AB	BB	BB	AB	BB	BB	AB	BB	BB	AB	AB	BB	AB	BB	AB	NN	BB	BB	BB	BB	AB	AB	AB	BB	BB	AB	BB	BB	BB	AB	BB	AB	BB	BB	AB	BB	AB	BB	AB
IWA3427	2A	118	BB	AA	AA	AA	AA	AA	AA	AA	BB	AA	AA	BB	AA	AA	BB	AA	AA	BB	AB	NN	NN	AA	BB	AB	AA	AA	AB	AA	BB	BB	BB	AA	AA	BB	AA	AA	AA	BB	AA	BB	AA	AA	BB	AA	NN	AA	BB
IWA3431	2A	118	AB	BB	BB	BB	BB	BB	BB	BB	AB	BB	BB	AB	BB	BB	AB	BB	BB	BB	BB	BB	BB	BB	BB	BB	BB	BB	BB	BB	BB	BB	BB	BB	BB	BB	BB	BB	BB	BB	BB	BB	BB	BB	AB	BB	BB	BB	AB
IWA3761	2A	118	BB	AB	AB	BB	BB	AB	BB	BB	BB	AB	BB	BB	AB	NN	BB	AB	BB	BB	BB	AB	BB	AB	BB	BB	AB	AB	BB	AB	BB	BB	BB	BB	BB	BB	BB	BB	BB	BB	AB	BB	BB	AB	BB	AB	BB	BB	BB
IWA3808	2A	118	AB	BB	BB	BB	BB	BB	BB	BB	AB	BB	BB	AB	BB	BB	AB	BB	BB	AB	AB	BB	NN	BB	AB	NN	BB	BB	BB	BB	AB	AB	AB	BB	BB	AB	BB	BB	BB	AB	BB	AB	BB	BB	AB	BB	AB	BB	AB
IWA3819	2A	118	AB	BB	BB	BB	BB	BB	BB	BB	AB	BB	BB	AB	BB	BB	AB	BB	BB	AB	AB	BB	AB	BB	AB	AB	BB	BB	AB	BB	AB	AB	AB	BB	BB	AB	BB	BB	BB	AB	BB	AB	BB	BB	AB	BB	AB	BB	AB
IWA3842	2A	118	AA	AB	AB	NN	AA	AA	AA	AA	AA	AB	AA	AA	AB	AB	AA	AB	NN	AA	NN	AB	AA	AB	AA	AA	AB	AB	AB	AB	AA	AA	AA	AA	AA	AA	AA	NN	AA	AA	AB	AA	AA	AB	AA	AB	AA	AA	AA
IWA3946	2A	118	AA	AB	AB	AB	AB	AB	AB	AB	AA	AB	AB	AA	AB	AB	AA	AB	AB	AA	AA	AB	AA	AB	AA	NN	AB	AB	AB	AB	AA	AA	AA	AB	AB	AA	AB	AB	AB	AA	AB	AA	AB	AB	AA	AB	AA	AB	AA
IWA4322	2A	118	AA	AB	AB	AB	AB	AB	AB	AB	AA	AB	AB	AA	AB	AB	AA	AB	AB	AA	NN	AB	AA	AB	AA	NN	AB	AB	AB	AB	AA	AA	AA	AB	AB	AA	AB	AB	AB	AA	AB	AA	AB	AB	AA	AB	AA	AB	AA
IWA4623	2A	118	AB	BB	BB	BB	BB	BB	BB	BB	AB	BB	BB	AB	BB	BB	AB	BB	BB	BB	BB	BB	BB	BB	BB	BB	BB	BB	BB	BB	BB	BB	BB	BB	BB	BB	BB	BB	BB	BB	BB	BB	BB	BB	AB	BB	BB	BB	AB
IWA4627	2A	118	AB	BB	BB	BB	BB	BB	BB	BB	AB	BB	BB	AB	BB	BB	AB	BB	BB	AB	AB	BB	AB	BB	AB	AB	BB	BB	NN	BB	AB	AB	AB	BB	BB	AB	BB	BB	BB	AB	BB	AB	BB	BB	AB	BB	AB	BB	AB
IWA4628	2A	118	AB	AA	AA	AA	AA	AA	AA	AA	AB	AA	AA	AB	AA	AA	AB	AA	AA	AB	AB	AA	AB	AA	AB	AB	AA	AA	AB	AA	AB	AB	AB	AA	AA	AB	AA	AA	AA	AB	AA	AB	AA	AA	AB	AA	AB	AA	AB
IWA4815	2A	118	BB	AB	AB	AB	AB	AB	AB	AB	BB	AB	AB	BB	AB	AB	BB	AB	AB	BB	BB	AB	BB	AB	NN	BB	AB	AB	NN	AB	BB	BB	BB	AB	AB	BB	AB	AB	AB	BB	AB	BB	AB	AB	BB	AB	BB	AB	BB
IWA5092	2A	118	BB	AB	AB	BB	BB	BB	BB	BB	BB	AB	BB	BB	AB	AB	BB	AB	BB	BB	BB	AB	BB	AB	BB	BB	AB	AB	AB	AB	BB	BB	BB	BB	BB	BB	BB	AB	BB	BB	AB	BB	BB	AB	BB	AB	BB	BB	BB
IWA5293	2A	118	BB	AB	AB	AB	AB	AB	AB	AB	BB	AB	AB	BB	AB	AB	BB	AB	AB	BB	BB	AB	BB	AB	BB	BB	AB	AB	BB	AB	BB	BB	BB	AB	AB	BB	AB	AB	AB	BB	AB	BB	AB	AB	BB	AB	BB	AB	BB
IWA5362	2A	118	AB	AA	AA	AA	AA	AA	AA	AA	AB	AA	AA	AB	AA	AA	AB	AA	AA	AB	AB	AA	AB	AA	AB	AB	AA	AA	NN	AA	AB	AB	AB	AA	AA	AB	AA	AA	AA	AB	AA	AB	AA	AA	AB	AA	AB	AA	AB
IWA5378	2A	118	AA	AB	AB	AA	AB	AA	AB	AB	AA	AB	AA	AA	AB	AB	AA	AB	AA	AB	AB	AB	AB	AB	AB	AB	AB	AB	AB	AB	AB	AB	AB	AB	AB	AA	AB	AB	AB	AB	AB	AB	AA	AB	AA	AB	AB	AB	AA
IWA5406	2A	118	AB	AA	AA	AA	AA	AA	AA	AA	AB	AA	AA	AB	AA	AA	AB	AA	AA	AB	AB	AA	AB	AA	AB	AB	AA	AA	AB	AA	AB	AB	AB	AA	AA	AB	AA	AA	AA	AB	AA	AB	AA	AA	AB	AA	AB	AA	AB
IWA5425	2A	118	AB	BB	BB	BB	BB	BB	BB	BB	AB	BB	BB	AB	BB	BB	AB	BB	BB	BB	BB	BB	BB	BB	BB	BB	BB	BB	BB	BB	BB	BB	BB	BB	BB	BB	BB	BB	BB	BB	BB	BB	BB	BB	AB	BB	BB	BB	AB
IWA5540	2A	118	AB	AA	AA	AA	AA	AA	AA	AA	AB	AA	AA	AB	AA	AA	AB	AA	AA	AB	AB	AA	AB	AA	AB	AB	AA	AA	AB	AA	AB	AB	AB	AA	AA	AB	AA	AA	AA	AB	AA	AB	AA	AA	AB	AA	AB	AA	AB
IWA5569	2A	118	AA	AB	AB	AB	AB	AB	AB	AB	AA	AB	AB	AA	AB	AB	AA	AB	AB	AB	AB	AB	AB	AB	AB	AB	AB	AB	AB	AB	AB	AB	AB	AB	AB	AB	AB	AB	AB	AB	AB	AB	AB	AB	AA	AB	AB	AB	AA
IWA5715	2A	118	AB	AA	AA	AA	AA	AA	AA	AA	AB	AA	AA	AB	AA	AA	AB	AA	AA	AB	AB	AA	NN	AA	AB	NN	AA	AA	NN	AA	AB	AB	AB	AA	AA	AB	AA	AA	AA	AB	AA	AB	AA	AA	AB	AA	AB	AA	AB
IWA5870	2A	118	BB	AA	AA	AA	AA	AA	AA	AA	BB	AA	AA	BB	AA	AA	BB	AA	AA	AA	AA	AA	AA	AA	AA	AA	AA	AA	AA	AA	AA	AA	AA	AA	AA	AA	AA	AA	AA	AA	AA	AA	AA	AA	BB	AA	AA	AA	BB
IWA5993	2A	118	AB	BB	BB	BB	BB	BB	BB	BB	AB	BB	BB	AB	BB	BB	AB	BB	BB	AB	AB	BB	AB	BB	AB	AB	BB	BB	NN	BB	AB	AB	AB	BB	BB	AB	BB	BB	BB	AB	BB	AB	BB	BB	AB	BB	AB	BB	AB
IWA6264	2A	118	AA	AB	AB	AB	NN	AB	AB	AB	AA	AB	AB	AA	AB	AB	AA	AB	AB	AA	AA	AB	AA	AB	AA	NN	AB	AB	AB	AB	AA	AA	AA	AB	AB	AA	AB	AB	AB	AA	AB	AA	AB	AB	AA	AB	AA	AB	AA
IWA6734	2A	118	AB	BB	BB	BB	BB	BB	BB	BB	AB	BB	BB	AB	BB	BB	AB	BB	BB	AB	AB	BB	AB	BB	AB	AB	BB	BB	NN	BB	AB	AB	AB	BB	BB	AB	BB	BB	BB	AB	BB	AB	BB	BB	AB	BB	AB	BB	AB
IWA6874	2A	118	BB	AB	AB	AB	AB	AB	AB	AB	BB	AB	AB	BB	AB	AB	BB	AB	AB	BB	BB	AB	BB	AB	BB	BB	AB	AB	NN	AB	BB	BB	BB	AB	AB	BB	AB	AB	AB	BB	AB	BB	AB	AB	BB	AB	BB	AB	BB
IWA6991	2A	118	AA	BB	BB	BB	BB	BB	BB	BB	AA	BB	BB	AA	BB	BB	AA	BB	BB	AA	AB	NN	AA	BB	AA	AB	BB	BB	AB	BB	AA	AA	AA	BB	BB	AA	BB	BB	BB	AA	BB	AA	BB	BB	AA	BB	AB	BB	AA
IWA7001	2A	118	AB	AA	AA	AA	AA	AA	AA	AA	AB	AA	AA	AB	AA	AA	AB	AA	AA	AA	AA	AA	AA	AA	AA	AA	AA	AA	AA	AA	AA	AA	AA	AA	AA	AA	AA	AA	AA	AA	AA	AA	AA	AA	AB	AA	AA	AA	AB
IWA7041	2A	118	BB	AB	AB	AB	AB	AB	AB	AB	BB	AB	AB	BB	AB	AB	BB	AB	AB	BB	NN	AB	BB	AB	BB	NN	AB	AB	NN	AB	BB	BB	BB	AB	AB	BB	AB	AB	AB	BB	AB	BB	AB	AB	BB	AB	NN	AB	BB
IWA7075	2A	118	AB	BB	BB	BB	BB	BB	BB	BB	AB	BB	BB	AB	BB	BB	AB	BB	BB	AB	AB	BB	AB	BB	AB	AB	BB	BB	AB	BB	AB	AB	AB	BB	BB	AB	BB	BB	BB	AB	BB	AB	BB	BB	AB	BB	AB	BB	AB
IWA7548	2A	118	BB	AB	AB	AB	AB	AB	AB	AB	BB	AB	AB	BB	AB	AB	BB	AB	AB	BB	NN	AB	BB	AB	BB	NN	AB	AB	AB	AB	BB	BB	BB	AB	AB	BB	AB	AB	AB	BB	AB	BB	AB	AB	BB	AB	BB	AB	BB
IWA7683	2A	118	AA	AB	AB	AB	AB	AB	AB	AB	AA	AB	AB	AA	AB	AB	AA	AB	AB	AA	AA	AB	AA	AB	AA	NN	AB	AB	NN	AB	AA	AA	AA	AB	AB	AA	AB	AB	AB	AA	AB	AA	AB	AB	AA	AB	AA	AB	AA
IWA7837	2A	118	AA	AB	AB	AB	AB	AB	AB	AB	AA	AB	AB	AA	AB	AB	AA	AB	AB	AA	AA	AB	AA	AB	AA	NN	AB	AB	AB	AB	AA	AA	AA	AB	AB	AA	AB	AB	AB	AA	AB	AA	AB	AB	AA	AB	AA	AB	AA
IWA8015	2A	118	AA	BB	BB	BB	BB	BB	BB	BB	AA	BB	BB	AA	BB	BB	AA	BB	BB	AA	NN	NN	AA	BB	AA	AB	BB	BB	AB	BB	AA	AA	AA	BB	BB	AA	BB	BB	BB	AA	BB	AA	BB	BB	AA	BB	AA	BB	AA
IWA8016	2A	118	AA	AB	AB	AB	AB	AB	AB	AB	AA	AB	AB	AA	AB	AB	AA	AB	AB	AA	NN	AB	AA	AB	AA	NN	AB	AB	AB	AB	AA	AA	AA	AB	AB	AA	AB	AB	AB	AA	AB	AA	AB	AB	AA	AB	NN	AB	AA
IWA8130	2A	118	AB	BB	BB	BB	BB	BB	BB	BB	AB	BB	BB	AB	BB	BB	AB	BB	BB	BB	BB	BB	BB	BB	BB	BB	BB	BB	BB	BB	BB	BB	BB	BB	BB	BB	BB	BB	BB	BB	BB	BB	BB	BB	AB	BB	BB	BB	AB
IWA8210	2A	118	BB	AB	AB	AB	AB	AB	AB	AB	BB	AB	AB	BB	AB	AB	BB	AB	AB	BB	BB	AB	BB	AB	BB	BB	AB	AB	NN	AB	BB	BB	BB	AB	AB	BB	AB	AB	AB	BB	AB	BB	AB	AB	BB	AB	BB	AB	BB
IWA8502	2A	118	AA	AB	AB	AA	AA	AA	AA	AA	AA	AB	AA	AA	AB	AB	AA	AB	AA	AA	AA	AB	AA	AB	NN	AA	AB	AB	NN	AB	AA	AA	AA	AA	AA	AA	AA	AB	AA	AA	AB	AA	AA	AB	AA	AB	AA	AA	AA
IWA1751b	2A	118	BB	BB	AB	BB	BB	BB	BB	BB	BB	BB	BB	BB	BB	BB	AB	AB	BB	BB	AB	AB	BB	BB	BB	BB	BB	AB	BB	BB	NN	BB	BB	BB	BB	BB	BB	BB	BB	BB	BB	AB	BB	AB	BB	BB	BB	BB	BB
IWA1937b	2A	118	BB	AB	AB	AB	AB	AB	AB	AB	BB	AB	AB	BB	AB	AB	BB	AB	AB	BB	BB	AB	BB	AB	BB	BB	AB	AB	NN	AB	BB	BB	BB	AB	AB	BB	AB	AB	AB	BB	AB	BB	AB	AB	BB	AB	BB	AB	BB
IWA2962b	2A	118	AB	AA	AA	AA	AA	AA	AA	AA	AB	AA	AA	AB	AA	AA	AB	AA	AA	AA	AA	AA	AA	AA	AA	AA	AA	AA	AA	AA	AA	AA	AA	AA	AA	AA	AA	AA	AA	AA	AA	AA	AA	AA	AB	AA	AA	AA	AB
IWA3086	2A	118	AB	AA	AA	AA	AA	AA	AA	AA	AB	AA	AA	AB	AA	AA	AB	AA	AA	AB	AB	AA	AB	AA	AA	AB	AA	AA	AB	AA	AB	AB	AB	AA	AA	AA	AA	AA	AA	AB	AA	AB	AA	AA	AB	AA	AB	AA	AB
IWA2001b	2A	118	AA	AB	AB	AB	AB	AB	AB	AB	AA	AB	AB	AA	AB	AB	AA	AB	AB	AA	AA	AB	AA	AB	NN	AA	AB	AB	AB	AB	AA	AA	AA	AB	AB	AA	AB	AB	AB	AA	AB	AA	AB	AB	AA	AB	AA	AB	AA
IWA3570	2A	123	AB	AA	AA	AA	AA	AA	AA	AA	AB	AA	AA	AB	AA	AB	AB	AA	AB	AA	AA	AA	AA	AA	AB	AB	AA	AA	AA	AA	AA	AA	AA	AA	AA	AA	AA	AA	AB	AA	AA	AA	AA	AA	AB	AA	NN	AA	AB
IWA313	2A	123	AA	AA	BB	AA	BB	AA	AA	AA	BB	AA	AA	BB	AA	AA	AA	AA	AA	AA	AA	AA	AA	AA	AA	AA	AA	AA	AA	AA	AA	AA	AA	AA	AA	AA	AA	AA	AA	AA	AA	AA	AA	AA	BB	AA	AA	AA	AA
IWA424	2A	123	AB	AB	BB	AB	BB	AB	AB	AB	BB	AB	AB	BB	AB	BB	AB	AB	AB	AB	AB	AB	AB	AB	AB	AB	AB	AB	AB	AB	AB	AB	AB	AB	AB	AB	AB	AB	AB	AB	AB	AB	AB	AB	BB	AB	AB	AB	AB
IWA1256	2A	123	AA	AA	AB	AA	AB	AA	AB	AB	AB	AA	AA	AB	AA	AB	AA	AA	AA	AA	AA	AA	AA	AB	AA	NN	AA	AA	AA	AA	AA	AA	AA	AA	AB	AB	AB	NN	AA	AA	AA	AA	AA	AA	AB	AA	AA	AA	AA
IWA5240	2A	123	AB	BB	NN	AB	AA	BB	BB	BB	AA	BB	AB	AA	NN	AA	BB	AB	BB	AB	AB	BB	BB	BB	BB	BB	AB	BB	BB	BB	BB	BB	BB	BB	BB	BB	BB	BB	BB	AB	BB	BB	AB	AB	AA	BB	BB	AB	BB
IWA2259	2A	125	AA	AB	AB	AA	AB	AA	AB	AB	AA	AB	AA	AA	AB	AB	AA	AB	AB	AB	AB	AB	AB	AB	AA	NN	AB	AB	NN	AB	AB	AB	AB	AB	AB	AA	AB	AB	AA	AB	AB	AB	AA	AB	AA	AB	AB	AB	AA
IWA5037	2A	125	BB	AB	AB	BB	AB	BB	AB	AB	BB	AB	BB	BB	AB	AB	BB	AB	AB	BB	AB	AB	AB	AB	BB	BB	AB	AB	BB	AB	AB	AB	AB	AB	AB	BB	AB	AB	BB	AB	AB	AB	BB	AB	BB	AB	AB	AB	BB
IWA7248	2A	125	BB	AB	AB	BB	AB	BB	AB	AB	BB	AB	BB	BB	AB	AB	BB	AB	AB	AB	AB	AB	AB	AB	BB	NN	AB	AB	NN	AB	AB	AB	AB	AB	AB	BB	AB	AB	BB	AB	AB	AB	BB	AB	BB	AB	AB	AB	BB
IWA7389	2A	125	AB	AA	AA	AB	AA	AB	AA	AA	AB	AA	AB	AB	AA	AA	AB	AA	AA	AB	AA	AA	AA	AA	AB	AB	AA	AA	AB	AA	AA	AA	AA	AA	AA	AB	AA	AA	AB	AA	AA	AA	AB	AA	AB	AA	NN	AA	AB
IWA4410	2A	126	AA	AB	AB	AA	AB	AA	AB	AB	AA	AB	AA	AA	AB	AB	AA	AB	AB	AB	AB	AB	AB	AB	AA	NN	AB	AB	NN	AB	AB	AB	AB	AB	AB	AA	AB	AB	AA	AB	AB	AB	AA	AB	AA	AB	AB	AB	AA
IWA5585	2A	126	BB	AB	AB	BB	AB	BB	AB	AB	BB	AB	BB	BB	AB	AB	BB	AB	AB	NN	AB	AB	AB	AB	BB	NN	AB	AB	NN	AB	AB	AB	AB	AB	AB	BB	AB	AB	BB	AB	AB	AB	BB	AB	BB	AB	AB	AB	BB
IWA5586	2A	126	AB	BB	BB	AB	BB	AB	BB	BB	AB	BB	AB	AB	BB	BB	AB	BB	BB	NN	BB	BB	BB	BB	AB	AB	BB	BB	AB	BB	BB	BB	BB	BB	BB	AB	BB	BB	AB	BB	BB	BB	AB	BB	AB	BB	NN	BB	AB
IWA6139	2A	126	BB	AB	AB	BB	AB	BB	AB	AB	BB	AB	BB	BB	AB	AB	BB	AB	AB	AB	AB	AB	AB	AB	BB	NN	AB	AB	NN	AB	AB	AB	AB	AB	AB	BB	AB	AB	BB	AB	AB	AB	BB	AB	BB	AB	AB	AB	BB
IWA6369	2A	126	AB	AA	AA	AB	AA	AB	AA	AA	AB	AA	AB	AB	AA	AA	AB	AA	AA	NN	AA	AA	AA	AA	AB	AB	AA	AA	AB	AA	AA	AA	AA	AA	AA	AB	AA	AA	AB	AA	AA	AA	AB	AA	AB	AA	NN	AA	AB
IWA6514	2A	126	AA	AB	AB	AA	AB	AA	AB	AB	AA	AB	AA	AA	AB	AB	AA	AB	AB	AB	AB	AB	AB	AB	AA	AA	AB	AB	AA	AB	AB	AB	AB	AB	AB	AA	AB	AB	AA	AB	AB	AB	AA	AB	AA	AB	AB	AB	AA
IWA7705	2A	126	AA	AB	AB	AA	AB	AA	AB	AB	AA	AB	AA	AA	AB	AB	AA	AB	AB	AB	AB	AB	AB	AB	AA	NN	AB	AB	AB	AB	AB	AB	AB	AB	AB	AA	AB	AB	AA	AB	AB	AB	AA	AB	AA	AB	AB	AB	AA
IWA5068	2A	135	BB	AB	BB	AB	BB	BB	BB	BB	BB	BB	BB	BB	AB	AB	BB	AB	BB	BB	BB	AB	BB	AB	AB	BB	AB	AB	AB	AB	BB	BB	BB	BB	BB	BB	BB	BB	BB	BB	AB	BB	AB	AB	BB	AB	BB	BB	BB
IWA2807	2A	136	BB	BB	BB	BB	BB	BB	NN	BB	BB	BB	BB	BB	BB	AA	BB	AA	BB	BB	BB	BB	BB	AA	NN	BB	AA	AA	AA	AA	BB	BB	BB	BB	BB	BB	BB	BB	BB	BB	BB	BB	BB	AA	BB	AA	BB	BB	BB
IWA70	2A	137	AA	AA	NN	NN	BB	BB	BB	BB	AA	AB	BB	AA	AA	AA	AA	AA	AB	AA	BB	AA	AA	AA	NN	NN	AA	AA	AA	AA	BB	BB	AA	BB	BB	AA	BB	BB	BB	AA	AA	AA	BB	AA	AA	AA	AA	BB	AA
IWA1174	2A	137	BB	BB	AB	AB	AB	AB	BB	AB	BB	BB	AB	BB	BB	BB	BB	BB	BB	BB	AB	BB	BB	BB	BB	BB	BB	BB	BB	BB	AB	AB	BB	BB	AB	BB	AB	BB	BB	BB	BB	BB	AB	BB	BB	BB	BB	AB	BB
IWA1597	2A	141	AA	AB	AB	AA	AB	AA	AB	AB	AB	AB	AA	AB	AB	AB	AA	AB	AB	AB	AB	AB	AB	AB	AA	NN	AB	AB	NN	AB	AB	AB	AB	AB	AB	AA	AB	AB	AA	AB	AB	AB	AA	AB	AB	AB	AB	AB	AA
IWA32	2A	142	BB	BB	NN	AB	AA	AA	AA	AA	BB	AB	AA	BB	BB	BB	BB	BB	AB	BB	AA	BB	BB	BB	AB	AB	BB	BB	BB	BB	AA	AA	BB	AA	AA	BB	AA	AA	AA	BB	BB	BB	AA	BB	BB	BB	AB	AA	BB
IWA33	2A	142	BB	BB	BB	AB	AB	AB	AB	AB	BB	AB	AB	BB	BB	BB	BB	BB	AB	BB	AB	BB	BB	BB	AB	NN	BB	BB	BB	BB	AB	AB	BB	AB	AB	BB	AB	AB	AB	BB	BB	BB	AB	BB	BB	BB	BB	AB	BB
IWA69	2A	142	BB	BB	BB	AB	AB	AB	AB	AB	BB	AB	AB	BB	BB	BB	BB	BB	AB	BB	AB	BB	BB	BB	NN	BB	BB	BB	BB	BB	AB	AB	BB	AB	AB	BB	AB	AB	AB	BB	BB	BB	AB	BB	BB	BB	BB	AB	BB
IWA71	2A	142	AA	AA	NN	BB	BB	BB	BB	BB	AA	NN	BB	AA	AA	AA	AA	AA	NN	AA	BB	AA	AA	AA	AB	AB	AA	AA	AA	AA	BB	BB	AA	BB	BB	AA	BB	BB	BB	AA	AA	AA	BB	AA	AA	AA	NN	BB	AA
IWA2907	2A	143	AB	AA	AA	AA	AA	AA	AA	AA	AB	AA	AA	AB	AA	AA	AB	AA	AA	AB	AB	NN	AB	AA	AA	AB	AA	AA	AA	AA	AB	AB	AB	AA	AA	AA	AA	AA	AA	AB	AA	AB	AA	AA	AB	AA	AB	AA	AB
IWA3992	2A	143	AB	BB	BB	BB	BB	BB	BB	BB	AB	BB	BB	AB	BB	BB	AB	BB	BB	AB	AB	BB	AB	BB	BB	AB	BB	BB	BB	BB	AB	AB	AB	BB	BB	BB	BB	BB	BB	AB	BB	AB	BB	BB	AB	BB	AB	BB	AB
IWA3151	2A	149	AB	BB	AB	BB	BB	BB	BB	BB	AB	BB	BB	AB	BB	BB	AB	BB	BB	AB	BB	NN	AB	BB	BB	AB	BB	BB	BB	BB	BB	BB	AB	BB	BB	AB	BB	BB	BB	AB	BB	AB	BB	BB	AB	BB	AB	BB	AB
IWA488	2A	150	AB	AB	BB	BB	BB	BB	AB	BB	AB	AB	BB	AB	AB	AB	AB	AB	AB	AB	BB	AB	AB	AB	AB	AB	AB	AB	AB	AB	BB	BB	AB	AB	BB	AB	BB	AB	AB	AB	AB	AB	BB	AB	AB	AB	AB	BB	AB
IWA3417	2A	150	AB	AB	AB	AA	AB	AB	AB	AB	AB	AB	AA	AB	AB	AB	AB	AB	AB	AB	AB	AB	AB	AB	AB	AB	AB	AB	AB	AB	AB	AB	AB	AB	AB	AB	AB	AB	AB	AB	AB	AB	AA	AB	AB	AB	AB	AB	NN
IWA7947	2A	151	AB	AA	AB	AB	AB	AB	AB	AB	AB	AB	AB	AB	AA	AA	AB	AA	AB	AB	AB	AB	AB	AA	NN	AB	AA	AA	AA	AA	AB	AB	AB	AB	AB	AB	AB	AB	AB	AB	AA	AB	AB	AA	AB	AA	AB	AB	NN
IWA8078	2A	151	AB	AB	AB	AB	AB	BB	AB	BB	AB	AB	AB	AB	AB	AB	AB	AB	AB	AB	BB	AB	AB	AB	AB	AB	AB	AB	AB	AB	BB	BB	AB	AB	BB	AB	BB	BB	AB	AB	AB	AB	AB	AB	AB	AB	AB	AB	NN
IWA5243	2A	163	NN	AB	AB	AB	AA	AB	AB	AB	AB	AB	AB	AB	AB	AB	AB	AA	AB	AB	AB	AB	AB	AB	AB	AB	AB	AB	AB	AB	AB	AB	AB	AB	AB	AB	AB	AB	AB	AB	AB	AB	AB	AB	AB	AA	AB	AB	AB
IWA5244	2A	163	NN	AB	AB	AB	BB	AB	AB	AB	AB	AB	AB	AB	AB	AB	AB	BB	NN	AB	AB	AB	AB	AB	AB	AB	AB	AB	AB	AB	AB	AB	AB	AB	AB	AB	AB	AB	AB	AB	AB	AB	AB	AB	AB	BB	AB	AB	AB
IWA7998	2A	163	AB	AA	AA	AA	AB	AA	AA	AA	AA	AA	AA	AA	AA	AA	AA	AB	AA	AA	AA	AA	AA	AA	AA	AA	AA	AA	AA	AA	AA	AA	AA	AA	AA	AA	AA	AA	AA	AA	AA	AA	AA	AA	AA	AB	AA	AA	AA
IWA8377	2A	164	AB	AB	AA	AA	AB	AA	AA	AA	AA	AA	AB	AB	AA	AB	AA	AB	NN	AA	AB	AA	AA	AB	AA	AA	AB	AB	AB	AB	AB	AB	AA	AA	AA	AA	AA	AA	AB	AA	NN	AA	AA	AB	AB	AB	AA	AA	AB
IWA8606	2A	164	AB	AB	AB	AB	AB	AB	AB	AB	AB	BB	AB	AB	AB	AB	AB	AB	AB	AB	AB	AB	AB	AB	BB	AB	AB	AB	AB	AB	AB	AB	BB	NN	NN	AB	BB	BB	AB	AB	AB	AB	AB	AB	AB	AB	AB	AB	AB
IWA543b	2A	164	BB	AB	BB	BB	AB	BB	BB	BB	BB	AB	BB	BB	BB	AB	BB	BB	AB	AB	BB	BB	BB	AB	BB	BB	BB	AB	AB	NN	AB	BB	BB	BB	BB	BB	BB	AB	AB	BB	BB	BB	BB	BB	BB	AB	BB	AB	AB
IWA2612	2A	166	AA	AB	AA	AA	AA	AB	AB	AB	AA	AB	AB	AB	AA	AA	AA	NN	AA	AA	AA	AB	AB	AB	AB	AB	AB	AB	AB	AB	AB	AA	AB	AB	AB	AB	AB	AB	AB	AB	NN	AB	AA	AB	AB	AA	AB	AA	AB
IWA4732	2A	168	AB	AB	AB	AA	AA	AB	AA	AA	AB	AA	AB	AB	AB	AA	AB	NN	AA	AB	AA	AA	AA	AB	AA	AA	AB	AB	AB	AB	AB	AA	AA	AA	AA	AA	AA	AA	AB	AA	AB	AA	AB	AB	AB	AA	AA	AB	AB
IWA1275	2A	169	AB	AA	AB	AB	AB	AA	AA	AA	AA	AA	AA	AA	NN	AB	AA	AB	NN	AA	AA	AB	AB	AA	AA	AB	AA	AA	AA	AA	AA	AA	AA	AB	AB	AB	AA	AA	AA	AB	AA	AB	AA	AA	AA	AB	AB	AB	AA
IWA4562	2A	169	AB	AB	BB	BB	BB	AB	AB	AB	NN	BB	AB	AB	AB	BB	AB	BB	AB	AB	AB	NN	BB	AB	BB	BB	AB	AB	AB	AB	AB	AB	BB	BB	BB	BB	BB	BB	AB	BB	AB	BB	AB	AB	AB	BB	BB	BB	AB
IWA4733	2A	169	AB	AA	AA	BB	BB	AA	AA	AA	AA	AA	AA	AA	AB	BB	AA	AB	NN	AA	AA	BB	BB	AA	AA	BB	AA	AA	AA	AA	AA	AA	AA	AB	AB	BB	AA	AA	AA	BB	AA	BB	AA	AA	AA	BB	AB	AA	AA
IWA7339	2A	169	BB	BB	BB	AB	BB	BB	BB	BB	BB	AB	BB	BB	BB	BB	BB	NN	BB	BB	BB	BB	AB	BB	AB	AB	BB	BB	BB	BB	BB	BB	AB	AB	AB	AB	AB	AB	BB	AB	BB	AB	BB	BB	BB	AB	AB	BB	BB
IWA5064b	2A	169	AB	AA	AA	AB	AA	AB	BB	BB	BB	AB	AB	AA	AB	AA	AB	AB	AB	AA	AB	AB	AA	AA	AB	AB	AB	AA	AA	AB	AA	AA	AB	AB	AB	AB	AB	AB	AA	AA	AB	AA	AB	AA	AA	AB	AB	AA	AA
IWA544b	2A	169	AB	AB	AB	BB	AB	AB	AB	AB	BB	AB	BB	AB	BB	AB	BB	AB	NN	AB	BB	BB	NN	AB	AB	AB	BB	AB	AB	AB	AB	AB	AB	AB	NN	NN	AB	NN	AB	AB	BB	AB	BB	AB	AB	AB	AB	AB	AB
IWA200	2A	171	BB	BB	BB	BB	BB	BB	BB	BB	BB	BB	BB	BB	BB	BB	BB	AB	BB	BB	BB	AB	AB	BB	BB	AB	BB	BB	BB	BB	BB	BB	BB	AB	AB	AB	BB	BB	BB	AB	BB	AB	BB	BB	BB	AB	AB	BB	BB
IWA2092	2A	171	NN	AB	AB	BB	AB	AB	AB	AB	AB	BB	AB	AB	AB	AB	AB	AB	AB	AB	AB	AB	AB	AB	BB	AB	AB	AB	AB	AB	AB	AB	BB	NN	NN	AB	BB	BB	AB	AB	AB	AB	AB	AB	AB	AB	NN	AB	AB
IWA6592	2A	179	AA	AA	AA	AA	AA	AA	AA	AA	AA	AA	AA	AB	AA	AA	AA	AB	AB	AA	AA	AA	AA	AA	AA	AA	AA	AA	AA	AA	AA	AA	AA	AA	AA	AA	AA	AA	AA	AA	AA	AA	AA	AB	AA	NN	AA	AA	AA
IWA3629	2A	179	AB	BB	BB	AA	NN	BB	BB	BB	AB	BB	BB	BB	AB	BB	AB	BB	BB	AB	BB	BB	BB	AA	BB	BB	AB	AB	AB	BB	AB	AB	BB	BB	BB	BB	BB	BB	AB	BB	NN	BB	NN	BB	AA	BB	BB	NN	NN
IWA4375	2A	181	AB	BB	AB	BB	BB	BB	BB	BB	AB	BB	BB	AB	BB	BB	AB	BB	BB	BB	AB	BB	BB	BB	BB	BB	BB	BB	BB	BB	BB	BB	BB	BB	BB	BB	BB	BB	BB	BB	AB	BB	BB	AB	AB	BB	BB	AB	BB
IWA7864	2A	181	AB	AA	AB	AA	AA	AA	AA	AA	AB	AA	AA	AB	AA	AA	AB	NN	AA	AA	AB	AA	AA	AA	AA	AA	AA	AA	AA	AA	AA	AA	AA	AA	AA	AA	AA	AA	AA	AA	AB	AA	AA	AB	AB	AA	AA	AB	AA
IWA4373	2A	181	NN	AA	AA	AB	AB	AA	AA	AA	AA	AA	AB	AA	AB	AB	AA	AA	AB	AB	AA	AA	AB	AB	AB	AB	AB	AB	AB	AB	AB	AB	AB	AB	AB	AB	AB	AB	AB	AB	AA	AB	AB	AA	AA	AA	AB	AA	AB
IWA2157	2A	182	NN	BB	AB	BB	BB	BB	BB	BB	AB	BB	BB	AB	BB	BB	AB	BB	BB	BB	AB	BB	BB	BB	BB	BB	BB	BB	BB	BB	BB	BB	BB	BB	BB	BB	BB	BB	BB	BB	AB	BB	BB	AB	AB	BB	BB	AB	BB
IWA5215	2A	182	AB	AB	AB	AA	AB	AB	AB	AB	AA	AB	AB	AB	AA	AA	AA	AA	AA	AA	AA	AB	AA	AA	AA	AA	AA	AA	AA	AA	AA	AA	AA	AA	AA	AA	AA	AA	AA	AA	AA	AA	AA	AB	AA	AA	AA	AB	AB
IWA7433	2A	182	NN	AB	AB	BB	AB	AB	AB	AB	BB	AB	AB	AB	BB	BB	BB	BB	BB	BB	BB	AB	BB	BB	AB	BB	BB	BB	BB	BB	BB	BB	AB	AB	BB	BB	AB	AB	BB	BB	BB	BB	BB	AB	BB	BB	BB	AB	AB
IWA6845b	2A	182	NN	BB	AB	AA	AB	AB	AB	AB	AA	BB	BB	AB	AA	AA	AA	AA	AA	AA	AA	BB	AA	AA	AA	AA	AA	AA	AA	AA	AA	AA	AA	AA	AA	AA	AA	AA	AA	AA	AA	AA	AA	AB	AA	AA	AA	AB	AB
IWA5733b	2A	184	NN	AB	BB	AA	BB	BB	BB	BB	AA	AB	AB	BB	AA	AB	AA	NN	AA	AB	AA	AB	AB	AB	AB	AB	AA	AB	AB	AB	AB	AA	AB	AB	AB	AB	AB	AB	AB	AB	AB	AB	AA	BB	AB	AB	AB	BB	BB
IWA7583b	2A	184	NN	AB	BB	AA	BB	BB	BB	BB	AA	AB	AB	BB	AA	AB	AA	AB	AA	AB	AA	AB	AB	AB	AB	AB	AA	AB	AB	AB	AB	AA	AB	AB	AB	AB	AB	AB	AB	AB	AB	AB	AA	BB	AB	AB	AB	BB	BB
IWA5855	2A	186	BB	BB	AA	AB	BB	AA	AA	AA	BB	BB	AA	BB	AA	BB	BB	AB	NN	AA	AA	AA	NN	AA	BB	BB	AA	AA	AA	BB	AA	AA	BB	BB	BB	BB	BB	BB	AA	BB	AA	BB	AA	BB	BB	AA	BB	AB	AA
IWA7876	2A	187	NN	BB	AB	BB	AB	AB	AB	AB	AB	BB	BB	BB	BB	BB	AB	BB	BB	BB	BB	AB	BB	AB	BB	BB	BB	BB	BB	BB	BB	BB	BB	BB	BB	BB	BB	BB	BB	BB	BB	BB	BB	AB	AB	BB	BB	AB	BB
IWA5216	2A	188	AB	AA	AA	AB	AA	AA	AA	AA	AB	AA	AA	AA	AB	AB	AB	AB	AB	AB	AB	AA	AB	AB	AA	AB	AB	AB	AB	AB	AB	AB	AA	AB	AB	AB	AA	NN	AB	AB	AB	AB	AB	AA	AB	AB	AB	AA	AA
IWA6499	2A	188	AB	BB	BB	AB	BB	BB	BB	BB	AB	BB	BB	BB	AB	AB	AB	AB	AB	AB	AB	BB	AB	AB	BB	AB	AB	AB	AB	AB	AB	AB	BB	AB	AB	AB	BB	BB	AB	AB	AB	AB	AB	BB	AB	AB	AB	BB	BB
IWA6844	2A	188	AB	AA	AA	AB	AA	AA	AA	AA	AB	AA	AA	AA	AB	AB	AB	AB	AB	AB	AB	AA	AB	AB	AB	AB	AB	AB	AB	AB	AB	AB	AB	AB	AB	AB	AB	AB	AB	AB	AB	AB	AB	AA	AB	AB	AB	AA	AA
IWA7148	2A	188	AB	BB	BB	AB	BB	BB	BB	BB	AB	BB	BB	BB	AB	AB	AB	BB	AB	AB	AB	BB	BB	AB	BB	AB	AB	AB	AB	AB	AB	AB	BB	BB	AB	AB	BB	BB	AB	AB	AB	AB	AB	BB	AB	AB	AB	BB	BB
IWA6503	2A	189	AB	BB	BB	BB	BB	BB	BB	BB	AB	BB	BB	BB	BB	AB	AB	BB	NN	BB	AB	BB	AB	BB	BB	AB	BB	BB	BB	AB	BB	BB	BB	AB	AB	AB	BB	NN	BB	AB	BB	AB	BB	BB	AB	BB	AB	BB	BB
IWA1986	2A	192	BB	AB	BB	BB	BB	AB	AB	AB	BB	AB	BB	BB	BB	BB	BB	BB	BB	BB	BB	NN	BB	BB	BB	BB	BB	BB	BB	BB	BB	BB	BB	BB	BB	BB	BB	BB	BB	BB	BB	BB	BB	BB	BB	BB	BB	BB	BB
IWA1987	2A	192	BB	AB	BB	BB	BB	AB	AB	AB	BB	AB	BB	BB	BB	BB	BB	BB	BB	BB	BB	AB	BB	BB	BB	BB	BB	BB	BB	BB	BB	BB	BB	BB	BB	BB	BB	BB	BB	BB	BB	BB	BB	BB	BB	BB	BB	BB	BB
IWA2230	2A	192	BB	AB	BB	BB	BB	AB	AB	AB	BB	AB	BB	BB	BB	BB	BB	BB	BB	BB	BB	AB	BB	BB	BB	BB	BB	BB	BB	BB	BB	BB	BB	BB	BB	BB	BB	BB	BB	BB	BB	BB	BB	BB	BB	BB	BB	BB	BB
IWA2231	2A	192	BB	AB	BB	BB	BB	AB	AB	AB	BB	AB	BB	BB	BB	BB	BB	BB	BB	BB	BB	AB	BB	BB	BB	BB	BB	BB	BB	BB	BB	BB	BB	BB	BB	BB	BB	BB	BB	BB	BB	BB	BB	BB	BB	BB	BB	BB	BB
IWA2232	2A	192	BB	AB	BB	BB	BB	AB	AB	AB	BB	AB	BB	BB	BB	BB	BB	BB	BB	BB	BB	AB	BB	BB	BB	BB	BB	BB	BB	BB	BB	BB	BB	BB	BB	BB	BB	BB	BB	BB	BB	BB	BB	BB	BB	BB	BB	BB	BB
IWA1960	2A	195	AB	BB	AB	BB	AB	AB	AB	AB	BB	AB	AB	BB	BB	AB	AB	AB	AB	NN	AB	AB	BB	AB	BB	BB	BB	BB	BB	BB	BB	BB	AB	AB	BB	AB	AB	BB	BB	BB	AB	BB	BB	AB	AB	BB	BB	AB	BB
IWA8385	2A	195	AB	BB	AB	BB	AB	AB	AB	AB	BB	NN	AB	BB	BB	AB	AB	AB	AB	NN	AB	AB	BB	AB	BB	BB	BB	BB	BB	BB	BB	BB	AB	NN	BB	AB	AB	BB	BB	BB	AB	BB	BB	AB	AB	BB	BB	AB	BB
IWA6155	2A	200	AB	AA	AB	AB	AB	AA	AA	AA	AA	AA	AB	AB	AB	AB	AB	AB	AB	AA	AA	NN	AB	NN	AB	AB	AB	AB	AB	AB	AB	AA	AB	NN	AB	BB	AA	AB	AB	AB	AB	AB	AB	AB	AB	AB	AB	AB	AB
IWA684	2A	201	AB	NN	AB	BB	AB	BB	BB	BB	BB	BB	BB	AB	BB	AB	BB	AB	AB	AB	AB	BB	BB	BB	BB	BB	BB	BB	BB	BB	BB	AB	AB	AB	BB	AB	AB	BB	BB	BB	AB	BB	BB	BB	AB	BB	BB	AB	AB
IWA3752	2A	201	AB	NN	AB	BB	AB	BB	BB	BB	BB	BB	BB	AB	BB	AB	BB	AB	AB	AB	AB	BB	BB	BB	BB	BB	BB	BB	BB	BB	BB	AB	AB	AB	BB	AB	AB	BB	BB	BB	AB	BB	BB	BB	AB	BB	BB	AB	AB
IWA5066	2A	202	AB	NN	AB	AA	AB	AB	AB	AB	AA	AA	AA	BB	AA	AB	AA	BB	NN	AB	BB	NN	AA	AB	AA	AA	AA	AA	AA	AA	AA	BB	BB	AB	AA	AB	BB	AA	AA	AA	AB	AA	AA	AA	BB	AA	AA	AB	AB
IWA6931	2A	204	AB	BB	AB	BB	AB	AB	AB	AB	BB	BB	BB	AB	BB	AB	BB	AB	NN	AB	AA	BB	BB	NN	BB	BB	BB	BB	BB	BB	BB	AA	AA	AB	BB	NN	AA	BB	BB	BB	NN	BB	BB	BB	AB	BB	BB	AB	AB
IWA2938	2A	207	AB	AB	NN	AA	AB	AA	AB	AB	AB	AB	AA	AB	AA	AA	AA	AA	AA	AA	AA	AA	AA	NN	AA	AA	AA	AA	AA	AA	AA	AA	AA	AA	AA	AA	AA	AA	AA	AA	AA	AA	AA	AA	AB	AA	AA	AA	AA
IWA5959	2A	207	AB	AB	AB	BB	AB	AB	AB	AB	AB	AB	BB	AB	BB	BB	BB	BB	BB	BB	BB	NN	BB	AB	BB	BB	BB	BB	BB	BB	BB	BB	BB	BB	BB	BB	BB	BB	BB	BB	BB	BB	BB	BB	AB	BB	BB	BB	BB
IWA2051	2A	208	BB	AA	BB	BB	BB	AB	BB	BB	AA	AA	BB	BB	BB	AA	BB	AB	BB	AA	AA	BB	AA	AB	BB	AB	BB	AA	AA	AA	AA	AA	AA	AA	AA	AA	AA	NN	AA	AA	AA	AA	BB	BB	BB	AA	AA	AA	BB
IWA3919	2A	208	AA	AB	AA	AA	AA	AB	AA	AA	AB	AB	AA	AA	AA	AB	AA	AB	AA	NN	AB	AA	NN	AB	AA	AB	AA	AB	AB	AB	AB	AB	AB	AB	AB	AB	AB	AB	AB	AB	AB	AB	AA	AA	AA	AB	AB	AB	AA
IWA3920	2A	208	BB	AB	BB	BB	BB	AB	BB	BB	AB	AB	BB	BB	BB	AB	BB	AB	BB	AB	NN	BB	NN	NN	BB	BB	BB	AB	AB	AB	AB	AB	AB	AB	AB	AB	AB	AB	AB	AB	AB	AB	BB	BB	BB	AB	AB	AB	BB
IWA2052	2A	209	AB	AA	BB	BB	BB	NN	BB	BB	AA	AA	BB	AB	BB	AA	AB	AB	AB	AA	AA	BB	AA	NN	BB	AB	BB	AA	AA	AA	AA	AA	AA	AA	AA	AA	AA	NN	AA	AA	AA	AA	BB	AB	AB	AA	AA	AA	AB
IWA2053b	2A	209	AB	AA	BB	AB	AB	AB	AB	AB	AA	AA	AB	AB	AB	AA	BB	BB	BB	AA	AA	AB	AA	AB	AB	AB	AB	AA	AA	AA	AA	AA	AA	AA	AA	AA	AA	AA	AA	AA	AA	AA	AB	BB	BB	AA	AA	AA	AB
IWA8040	2A	210	BB	AA	AA	BB	AA	AB	AA	AA	AA	AA	BB	BB	BB	AA	AA	AB	AB	BB	BB	AB	BB	AA	BB	AB	BB	AA	AA	AA	AA	NN	BB	AB	AA	BB	BB	AA	AA	AA	BB	AA	BB	AA	BB	AA	AA	AA	BB
IWA8041	2A	210	BB	AB	AB	BB	AB	BB	AB	AB	AB	AB	BB	BB	BB	AB	AB	NN	AB	BB	BB	BB	BB	AB	BB	BB	BB	AB	AB	AB	AB	AB	BB	NN	AB	BB	BB	AB	AB	AB	BB	AB	BB	AB	BB	AB	AB	AB	BB
IWA5685	2A	210	BB	BB	BB	AB	BB	BB	BB	BB	BB	BB	AB	BB	AB	BB	BB	BB	BB	BB	BB	AB	BB	BB	AB	AB	AB	BB	BB	BB	BB	BB	BB	BB	BB	BB	BB	BB	BB	BB	BB	BB	AB	BB	BB	BB	BB	BB	AB
IWA5686	2A	210	AA	AA	AA	BB	AA	AA	AA	AA	AA	AA	BB	AA	BB	AA	AA	AA	AA	AA	AA	NN	AA	AA	BB	AB	BB	AA	AA	AA	AA	AA	AA	AA	AA	AA	AA	AA	AA	AA	AA	AA	BB	AA	AA	AA	AA	AA	BB
IWA4336	2A	211	AA	AA	AB	AA	AA	AB	AB	AB	AA	AA	AA	AA	AA	AA	AB	NN	AB	AA	AA	NN	AA	AB	AA	AA	AA	AA	AA	AA	AA	AA	AA	AA	AA	AA	AA	NN	AA	AA	AA	AA	AA	AB	AA	AA	AA	AA	AB
IWA5872	2A	211	BB	BB	AA	BB	BB	AB	AA	AA	BB	BB	BB	BB	BB	BB	AB	AB	AB	BB	BB	AB	BB	AB	BB	BB	BB	BB	BB	BB	BB	BB	BB	BB	BB	BB	BB	AB	BB	BB	BB	BB	BB	AA	BB	BB	BB	BB	AA
IWA2370	2A	211	BB	AB	BB	BB	BB	BB	BB	BB	AB	AB	BB	BB	BB	AB	AB	BB	BB	BB	BB	BB	BB	NN	BB	NN	BB	AB	AB	AB	AB	AB	BB	AB	AB	BB	BB	AB	AB	AB	BB	AB	BB	BB	BB	AB	AB	AB	BB
IWA5840	2A	215	BB	BB	BB	BB	BB	AB	AA	AA	BB	BB	BB	BB	BB	BB	BB	BB	BB	BB	BB	AB	BB	BB	BB	BB	BB	BB	BB	BB	BB	BB	BB	BB	BB	BB	BB	AB	BB	BB	BB	BB	BB	BB	BB	BB	BB	BB	BB
IWA1349	2A	215	AA	AB	AA	AB	AB	AB	AB	AB	AA	AB	AB	AB	AB	AA	AA	AA	AA	AB	AB	NN	AB	NN	AB	AB	AB	AA	AA	AA	AA	AA	AB	AB	NN	AB	AA	NN	AA	AA	AB	AA	AB	AA	AB	AA	AA	AA	AB
IWA3595	2A	215	AB	AA	AB	AA	AB	AA	AA	AA	AB	AA	AA	AA	AA	AB	AB	AB	AB	AA	AA	NN	AA	AA	AA	AA	AA	AB	AB	AB	AB	AB	AA	AA	NN	AA	AB	AB	AB	AB	AA	AB	AA	AB	AA	AB	AB	AB	AA
IWA6839	2A	215	AB	BB	AB	BB	AB	BB	BB	BB	AB	BB	BB	BB	BB	AB	AB	AB	AB	BB	BB	AB	BB	NN	BB	BB	BB	AB	AB	AB	AB	AB	BB	BB	NN	BB	AB	AB	AB	AB	BB	AB	BB	AB	BB	AB	AB	AB	BB
IWA6798	2A	219	BB	BB	BB	NN	BB	AB	AB	AB	BB	BB	BB	AB	BB	BB	BB	BB	BB	AB	NN	BB	AB	BB	BB	AB	AB	BB	BB	BB	BB	BB	AB	AB	AB	AB	BB	NN	BB	BB	AB	BB	BB	BB	BB	BB	BB	BB	BB
IWA6797b	2A	219	BB	BB	BB	NN	AB	AA	AA	AA	BB	BB	AB	AA	BB	BB	AB	BB	AB	AA	AB	AB	AA	AB	BB	AA	AA	AB	AB	AB	AB	AB	AA	AA	NN	AA	BB	AB	AB	AB	AA	AB	AB	BB	AB	BB	BB	AB	BB
IWA2600	2A	220	AB	AA	AB	AB	BB	AB	BB	BB	AB	AA	AB	BB	AA	AB	AB	NN	AB	AB	AA	AB	NN	AB	AA	AA	AB	AB	AB	AB	AB	AA	NN	AB	AB	AB	AB	NN	AB	AB	AB	AB	AB	AB	AB	AB	AA	AB	AB
IWA2601	2A	220	AB	AB	BB	AB	BB	AB	BB	BB	AB	AB	AB	BB	AB	AB	AB	NN	AB	AB	AB	AB	AB	AB	AB	AB	AB	AB	AB	AB	AB	AB	AB	AB	AB	AB	AB	AB	AB	AB	AB	AB	AB	AB	AB	AB	AB	AB	AB
IWA2602	2A	220	BB	BB	BB	BB	AB	BB	AB	AB	BB	BB	BB	AB	BB	BB	BB	BB	BB	BB	BB	BB	BB	BB	BB	BB	BB	BB	BB	BB	BB	BB	BB	BB	BB	BB	BB	BB	BB	BB	BB	BB	BB	BB	BB	BB	BB	BB	BB
IWA8036	2A	220	BB	BB	BB	BB	AB	BB	AB	AB	BB	BB	BB	AB	BB	BB	BB	BB	BB	BB	BB	BB	BB	BB	BB	BB	BB	BB	BB	BB	BB	BB	BB	BB	BB	BB	BB	NN	BB	BB	BB	BB	BB	BB	BB	BB	BB	BB	BB
IWA318	2A	222	AA	AB	AA	AB	AA	AB	AB	AB	AA	AB	AB	AB	AB	AA	AA	AA	AA	AB	AB	AA	AB	AB	AB	AB	AB	AA	AA	AA	AA	AA	AB	AB	AB	AB	AA	AA	AA	AA	AB	AA	AB	AA	AB	AA	AA	AA	AB
IWA319	2A	222	BB	NN	BB	NN	BB	AB	AB	AB	BB	AB	AB	NN	AB	BB	BB	BB	BB	AA	AB	NN	NN	NN	AB	AB	AB	BB	BB	BB	BB	BB	AB	AB	NN	AB	BB	NN	BB	BB	NN	BB	AB	BB	AB	BB	BB	BB	AB
IWA1917	2A	222	NN	AB	BB	NN	BB	BB	BB	BB	BB	AB	AB	BB	AB	AB	BB	BB	BB	BB	NN	AB	BB	AB	AB	BB	BB	BB	BB	BB	BB	BB	BB	BB	BB	BB	BB	BB	BB	BB	BB	BB	AB	BB	AB	BB	BB	BB	BB
IWA3743	2A	222	AB	AB	BB	AB	BB	BB	BB	BB	BB	AB	AB	BB	AB	BB	BB	BB	BB	BB	AB	AB	BB	AB	AB	BB	BB	BB	BB	BB	BB	BB	BB	BB	BB	BB	BB	BB	BB	BB	BB	BB	AB	BB	AB	BB	BB	BB	AB
IWA7031	2A	222	AB	AB	BB	AB	BB	BB	BB	BB	BB	AB	AB	BB	AB	BB	BB	BB	BB	BB	AB	AB	BB	AB	AB	BB	BB	BB	BB	BB	BB	BB	BB	BB	BB	BB	BB	BB	BB	BB	BB	BB	AB	BB	AB	BB	BB	BB	AB
IWA5161	2A	229	BB	NN	BB	BB	BB	BB	BB	BB	BB	BB	AB	AB	BB	BB	BB	AB	AA	AA	BB	BB	BB	BB	BB	BB	BB	BB	BB	BB	BB	BB	BB	BB	BB	BB	BB	BB	BB	BB	BB	BB	BB	AA	BB	BB	BB	BB	BB
IWA4492	2A	235	BB	BB	AB	AB	BB	BB	BB	BB	AB	BB	BB	AB	BB	BB	AA	AB	BB	AB	BB	BB	BB	BB	BB	BB	BB	BB	BB	BB	BB	BB	BB	BB	BB	BB	BB	BB	BB	BB	BB	BB	BB	BB	AB	BB	BB	AB	BB
IWA4493	2A	235	BB	BB	AB	AB	BB	BB	BB	BB	AB	BB	BB	AB	BB	BB	AA	AB	BB	AB	BB	BB	BB	BB	BB	BB	BB	BB	BB	BB	BB	BB	BB	BB	BB	BB	BB	BB	BB	BB	BB	BB	BB	BB	BB	BB	BB	AB	BB
IWA4459	2A	235	AA	NN	AA	NN	AB	AA	AA	AB	AB	AB	AB	AA	AA	AA	AA	AB	AA	AA	AB	AB	NN	NN	AA	AA	AB	BB	BB	AB	AB	AB	AA	AB	AB	AB	AB	AB	NN	AB	AB	BB	AA	AB	AB	AA	AB	AA	AB
IWA5879	2A	235	AB	NN	AB	AA	BB	BB	BB	BB	AB	AB	AB	AB	AB	AB	AA	AB	BB	AB	BB	BB	BB	NN	AB	BB	AB	BB	BB	BB	BB	BB	AB	NN	BB	BB	BB	BB	BB	BB	BB	BB	AB	BB	AB	AA	BB	AB	AB
IWA6963	2A	235	AB	AB	AB	AB	BB	BB	BB	BB	AB	AB	NN	AB	AB	AB	AA	AB	AB	AB	BB	NN	BB	NN	AB	BB	AB	BB	BB	BB	BB	BB	AB	NN	BB	BB	BB	BB	BB	BB	BB	BB	AB	BB	AB	AA	BB	AB	AB
IWA7327	2A	235	AB	NN	AB	NN	BB	BB	BB	BB	AB	AB	AB	AB	AB	AB	AA	AB	BB	AB	BB	BB	BB	NN	AB	BB	AB	BB	BB	BB	BB	BB	AB	BB	BB	BB	BB	BB	BB	BB	BB	BB	AB	BB	AB	AA	BB	AB	AB
IWA4491	2A	236	BB	NN	AB	AB	BB	BB	BB	BB	AB	BB	BB	AB	BB	BB	NN	AB	BB	AB	BB	BB	BB	BB	BB	BB	BB	BB	BB	BB	BB	BB	BB	BB	BB	BB	BB	BB	BB	BB	BB	BB	NN	BB	AB	BB	BB	AB	BB
IWA4463	2A	236	AB	NN	AB	NN	BB	BB	BB	BB	AB	AB	AB	AB	AB	AB	AA	AB	BB	AB	BB	BB	BB	NN	AB	BB	AB	BB	BB	BB	BB	BB	AB	BB	BB	BB	BB	BB	BB	BB	BB	BB	AB	BB	AB	AA	BB	AB	BB
IWA686	2A	241	BB	NN	BB	BB	BB	BB	BB	BB	BB	BB	AB	AB	BB	BB	BB	AB	BB	BB	BB	BB	BB	BB	BB	BB	BB	BB	BB	BB	BB	BB	BB	BB	BB	BB	BB	BB	BB	BB	BB	BB	BB	AA	BB	BB	BB	BB	BB
IWA5989	2A	244	BB	NN	AB	AB	AB	BB	BB	BB	AB	BB	BB	AB	BB	AB	AA	AB	AB	AB	BB	BB	BB	BB	BB	BB	BB	BB	BB	BB	BB	BB	BB	BB	BB	BB	BB	BB	BB	BB	BB	BB	NN	AB	BB	AB	BB	AB	AB
IWA5990	2A	244	AA	NN	AB	AB	AB	AA	AA	AA	AB	AA	AA	NN	AA	AB	BB	AB	AB	AB	AA	AA	AA	AA	AA	AA	AA	AA	AA	AA	AA	AA	AA	AA	AA	AA	AA	AA	AA	AA	AA	AA	NN	AB	AA	AB	AA	AB	AB
IWA5991	2A	244	BB	BB	AB	AB	AB	BB	BB	BB	NN	BB	BB	NN	BB	AB	AA	AB	AB	AB	BB	BB	BB	BB	BB	BB	BB	BB	BB	BB	BB	BB	BB	BB	BB	BB	BB	BB	BB	BB	BB	BB	BB	AB	BB	AB	BB	AB	AB
IWA5992	2A	244	BB	AB	BB	AB	AB	BB	BB	AB	AB	NN	AB	BB	AB	BB	BB	AB	BB	BB	AB	AB	AB	AB	AB	BB	AB	AA	AA	AB	AB	AB	AB	AB	AB	AB	AB	AB	NN	AB	AB	AA	AB	AB	BB	BB	AB	BB	NN
IWA7122	2A	244	BB	NN	AA	AB	AB	NN	NN	BB	AB	BB	BB	AA	BB	AB	AA	AB	AB	AA	BB	BB	BB	BB	BB	NN	BB	BB	BB	BB	BB	BB	BB	BB	BB	BB	BB	BB	BB	BB	BB	BB	NN	AB	BB	AB	BB	AA	AB
IWA7335	2A	244	AB	BB	NN	AB	BB	BB	BB	BB	AB	BB	BB	AB	BB	BB	AB	AB	BB	AB	BB	BB	BB	BB	BB	BB	BB	BB	BB	BB	BB	BB	BB	BB	BB	BB	BB	BB	BB	BB	BB	BB	BB	BB	BB	BB	BB	AB	BB
IWA7638	2A	244	BB	NN	BB	AB	AB	BB	BB	AB	AB	AB	AB	BB	AB	BB	BB	AB	BB	BB	AB	AB	AB	AB	AB	BB	AB	AA	AA	AB	AB	AB	AB	AB	AB	AB	AB	AB	NN	AB	AB	AA	AB	AB	BB	BB	AB	BB	NN
IWA4953	2B	0	BB	BB	BB	BB	NN	BB	BB	BB	AA	BB	BB	AA	AB	BB	BB	BB	BB	BB	BB	BB	BB	BB	BB	BB	BB	BB	BB	BB	BB	BB	BB	NN	NN	AA	NN	BB	BB	BB	BB	AA	BB	AA	AA	BB	AB	NN	BB
IWA1512	2B	1	AB	AA	AA	AB	AA	BB	BB	BB	AA	AA	AA	AA	AA	AB	AA	AA	AB	AA	AA	AA	AA	AA	AA	AB	AA	AA	AA	AA	BB	AA	AB	AA	AA	AA	NN	AA	AA	NN	AA	AA	AA	AA	BB	AA	AA	AA	AA
IWA6262	2B	1	BB	BB	AA	BB	BB	AA	AA	AA	AA	BB	BB	AA	AB	BB	BB	BB	BB	AA	BB	AA	BB	AA	AA	BB	BB	AA	AA	AA	AA	BB	BB	BB	BB	BB	BB	NN	AA	BB	BB	AA	BB	AA	AA	BB	BB	BB	BB
IWA1413	2B	2	BB	BB	AA	BB	BB	AA	AA	AA	AA	BB	BB	NN	AB	BB	BB	BB	BB	AA	BB	AA	BB	AA	AA	BB	BB	AA	AA	AA	AA	BB	AB	BB	BB	BB	BB	AA	AA	BB	AB	BB	BB	AA	AA	BB	BB	AA	BB
IWA6957b	2B	2	AB	AB	AB	AB	AB	AA	AA	AA	AA	AB	AB	AB	AA	AB	AB	BB	NN	AA	BB	AB	AB	AA	AA	AB	AB	AA	AA	AA	AA	BB	AB	AB	AB	AB	AB	AA	AA	AB	AB	AB	AB	AA	AB	AB	AB	AA	AB
IWA7633	2B	2	BB	BB	AA	BB	BB	AA	AA	AA	AA	BB	BB	AB	AB	BB	BB	BB	BB	AA	BB	AA	BB	AA	AA	BB	BB	AA	AA	AA	AA	BB	NN	BB	BB	BB	BB	NN	AA	BB	NN	BB	BB	AA	AA	BB	BB	BB	BB
IWA5342	2B	2	BB	AB	AB	BB	AB	BB	BB	BB	AB	AB	AB	AB	AB	BB	AB	AB	BB	AB	AB	AB	AB	AB	AB	BB	AB	AB	AB	AB	BB	AB	BB	BB	BB	BB	BB	AB	BB	BB	AB	BB	AB	AB	BB	AB	BB	AB	AB
IWA5424	2B	2	AA	BB	AB	AA	BB	AA	AA	AA	BB	BB	BB	BB	BB	AA	BB	BB	AA	BB	BB	BB	BB	BB	BB	AA	BB	BB	BB	BB	AA	BB	AA	AA	AA	AA	AA	AB	AA	AA	BB	AA	BB	BB	AA	BB	AA	AB	BB
IWA6263	2B	2	BB	BB	AB	BB	BB	AB	AB	AB	AB	BB	BB	AB	AB	BB	BB	BB	BB	AB	BB	AB	BB	AB	AB	BB	BB	AB	AB	AB	AB	BB	BB	BB	BB	BB	BB	AB	AB	BB	BB	AB	BB	AB	AB	BB	BB	AB	BB
IWA2482	2B	5	AB	BB	AB	BB	BB	BB	BB	BB	BB	BB	BB	NN	BB	BB	BB	BB	NN	BB	BB	BB	BB	BB	BB	BB	BB	BB	BB	BB	BB	BB	BB	BB	BB	BB	BB	BB	BB	AB	AB	AB	BB	BB	BB	BB	BB	AB	BB
IWA4723	2B	5	AA	AA	BB	AA	AA	BB	BB	BB	AA	AA	AA	AB	AB	AA	AA	AA	AA	BB	AA	BB	AA	BB	BB	AA	AA	BB	BB	BB	BB	AA	AA	AA	AA	AA	AA	BB	BB	BB	NN	BB	AA	AA	BB	AA	AA	BB	AA
IWA4724	2B	5	AA	AA	BB	AA	AA	BB	BB	BB	AA	AA	AA	AA	AB	AA	AA	AA	AA	BB	AA	BB	AA	BB	BB	AA	AA	BB	BB	BB	BB	AA	AA	AA	AA	AA	AA	BB	BB	BB	AB	BB	AA	AA	BB	AA	AA	BB	AA
IWA7656	2B	5	NN	AB	BB	AB	AB	AB	AB	AB	AB	AB	AB	AB	AB	AB	AB	AB	AB	AB	AB	AB	AB	AB	AB	AB	AB	AB	AB	AB	AB	AB	AB	AB	AB	AB	AB	AB	AB	BB	NN	BB	AB	AB	AB	AB	AB	BB	AB
IWA8128	2B	5	AB	BB	AB	BB	BB	BB	BB	BB	BB	BB	BB	BB	BB	BB	BB	BB	BB	BB	BB	BB	BB	BB	BB	BB	BB	BB	BB	BB	BB	BB	BB	BB	BB	BB	BB	BB	BB	AB	BB	BB	BB	BB	BB	BB	BB	AB	BB
IWA3407b	2B	5	AB	AA	AB	AA	AA	AA	AA	AA	AA	AA	AA	AA	AA	AA	AA	AA	AB	AA	AA	AA	AA	AA	AA	AA	AA	AA	AA	AA	AA	AA	AA	AA	AA	AA	AA	AA	AA	AB	AB	AB	AA	AA	AA	AA	AA	AB	AA
IWA2973	2B	6	AA	AA	AA	AA	AA	AA	AA	AA	AA	AA	AA	AA	AA	AA	AA	AA	AA	AA	AA	AA	AA	AB	AA	AA	AA	AB	AB	AA	AB	AA	AA	AA	AA	AA	AA	AB	AB	AB	AA	AA	AA	AB	AA	AA	AA	AA	AA
IWA4952	2B	6	AA	AA	AA	AA	AA	AA	AA	AA	AA	AA	AA	AA	AA	AA	AA	AA	AA	AA	AA	AA	AA	AB	AA	AA	AA	AB	AB	AA	AB	AA	AA	AA	AA	AA	AA	AB	AB	AB	AA	AA	AA	AB	AA	AA	AA	AA	AA
IWA6138	2B	6	AB	AB	BB	AB	AB	BB	BB	BB	AB	AB	AB	AB	AB	AB	AB	AB	AB	BB	AB	BB	AB	BB	BB	AB	AB	BB	BB	BB	BB	AB	AB	AB	AB	AB	AB	BB	BB	BB	NN	BB	AB	AB	BB	AB	AB	BB	AB
IWA3605	2B	6	BB	AB	BB	AA	AA	AA	AA	AA	AA	AB	AA	AA	AA	AA	AA	AA	AA	AA	AA	AA	AA	AA	AA	AA	AA	AA	AA	AA	AA	AA	AA	AA	AA	AA	AA	AA	AA	AA	AA	AA	AA	AA	AA	AA	AA	NN	AA
IWA2303	2B	8	AB	AB	BB	BB	BB	BB	BB	BB	BB	AB	BB	BB	AB	AB	BB	BB	NN	BB	BB	BB	BB	AB	BB	BB	BB	AB	AB	BB	AB	BB	BB	BB	BB	BB	BB	AB	AB	NN	BB	BB	BB	NN	AB	BB	BB	AB	BB
IWA2304	2B	8	NN	AA	BB	AB	AB	BB	BB	BB	BB	AA	AB	BB	NN	AA	AB	AB	NN	BB	AB	BB	AB	AA	BB	AB	AB	AA	AA	BB	AA	AB	AB	AB	AB	AB	AB	NN	AA	AA	BB	BB	AB	BB	AA	AB	AB	AA	AB
IWA6008	2B	8	BB	BB	AB	BB	BB	AB	AB	AB	AB	BB	BB	AB	BB	BB	BB	BB	BB	AB	BB	AB	BB	BB	AB	BB	BB	BB	BB	AB	BB	BB	BB	BB	BB	BB	BB	AB	BB	BB	AB	AB	BB	AB	BB	BB	BB	AB	BB
IWA3005	2B	9	NN	BB	BB	AB	AB	BB	BB	BB	BB	BB	AB	BB	NN	BB	AB	AB	AB	BB	AB	BB	AB	BB	BB	AB	AB	BB	BB	BB	BB	AB	BB	BB	BB	BB	BB	BB	BB	AB	BB	BB	AB	BB	BB	AB	AB	BB	AB
IWA3589	2B	10	AB	AB	AA	AB	AB	AA	AA	AA	AB	AB	AB	AB	AB	AA	AB	AB	AB	AA	AB	AA	AB	AA	AA	AB	AB	AA	AA	AA	AA	AB	NN	AA	AA	AA	NN	AA	AA	AB	AB	AB	AB	AA	AB	AB	AB	AA	AB
IWA6257	2B	10	AA	AB	BB	AB	AB	BB	BB	BB	BB	AB	AB	BB	BB	AB	AB	AB	AB	BB	AB	BB	AB	AB	BB	AB	AB	AB	AB	BB	AB	AB	AB	AB	AB	AB	AB	NN	AB	AB	BB	BB	AB	BB	BB	AB	AB	NN	AB
IWA1799	2B	15	AB	AB	AA	AA	AA	AA	AA	AA	AA	AB	AA	AA	AA	AA	AA	AA	NN	AA	AA	AA	AA	AA	AA	AA	AA	AA	AA	AA	AA	AA	AA	AA	AA	AA	AA	AA	AA	AA	AA	AA	AA	AA	AA	AA	AA	AA	AA
IWA2988	2B	15	BB	BB	BB	AB	BB	AA	AA	AA	BB	BB	BB	BB	BB	BB	BB	BB	BB	AA	BB	AA	BB	AA	AA	BB	BB	AA	AA	AA	AA	BB	NN	AA	AA	AA	NN	AA	AA	BB	BB	BB	BB	AA	BB	BB	BB	BB	BB
IWA7545	2B	15	AB	AB	BB	AB	AB	BB	BB	BB	BB	AB	AB	BB	NN	BB	AB	AB	AB	BB	AB	BB	AB	BB	BB	AB	AB	BB	BB	BB	BB	AB	BB	BB	BB	BB	BB	BB	BB	AB	BB	BB	AB	BB	BB	AB	AB	AB	AB
IWA7370	2B	15	BB	BB	BB	AB	AB	BB	BB	BB	BB	BB	AB	BB	NN	BB	AB	AB	AB	BB	AB	BB	NN	BB	BB	AB	AB	BB	BB	BB	BB	AB	BB	BB	BB	BB	NN	BB	BB	AB	BB	BB	AB	BB	BB	AA	AB	AB	AA
IWA5385	2B	16	BB	BB	NN	BB	BB	BB	BB	BB	NN	BB	BB	AB	BB	AB	BB	BB	BB	AB	BB	AB	BB	AB	BB	BB	NN	NN	BB	AB	NN	BB	BB	BB	BB	BB	BB	BB	BB	BB	AB	NN	NN	AB	BB	BB	BB	BB	BB
IWA5772	2B	16	AA	AA	AB	BB	BB	BB	AB	BB	BB	AA	BB	AB	AB	BB	BB	BB	AB	BB	AB	BB	BB	BB	AB	AB	BB	BB	BB	BB	AB	AB	AB	AB	AB	BB	AB	BB	BB	AB	AB	BB	BB	BB	AA	BB	BB	BB	BB
IWA2846	2B	19	BB	AA	AA	AB	AA	AA	AA	AA	AB	AA	AA	BB	BB	BB	AA	BB	BB	AA	AA	AA	BB	AA	AA	AA	AA	AA	AA	AA	AA	AA	AA	AA	AA	AA	AA	AA	AA	AA	AB	BB	BB	AA	BB	BB	AA	BB	BB
IWA5264	2B	19	BB	BB	AB	AB	BB	BB	BB	BB	BB	BB	BB	BB	BB	BB	AB	BB	BB	BB	BB	BB	BB	BB	BB	BB	BB	BB	BB	BB	BB	BB	BB	BB	BB	BB	BB	BB	BB	BB	BB	BB	BB	BB	BB	BB	BB	BB	BB
IWA7936	2B	19	BB	AA	AA	AB	AA	AA	AA	AA	AB	AA	AA	BB	BB	BB	AA	BB	BB	AA	AA	AA	BB	AA	AA	AA	AA	AA	AA	AA	AA	AA	AA	AA	AA	AA	AA	AA	AA	AA	AB	BB	BB	AA	BB	BB	AA	NN	BB
IWA2407	2B	20	BB	AA	BB	AB	BB	AA	AA	AA	AA	AA	BB	AA	AA	BB	BB	AA	NN	AA	AA	AA	AA	AA	AA	BB	AA	AA	AA	AA	AA	BB	BB	BB	BB	BB	BB	AB	BB	BB	NN	AA	AA	AA	BB	AA	BB	AB	AA
IWA3155	2B	23	AB	BB	BB	BB	BB	AB	AB	AB	BB	BB	BB	AB	BB	AB	AB	AB	BB	AB	AB	AB	BB	BB	BB	BB	BB	BB	BB	BB	BB	BB	BB	BB	AB	BB	AB	AB	BB	AB	AB	AB	BB	AB	BB	AB	AB	BB	NN
IWA5344	2B	23	AA	BB	BB	AB	BB	BB	BB	BB	BB	BB	BB	BB	BB	AB	AA	BB	BB	BB	BB	BB	BB	BB	BB	BB	BB	BB	BB	BB	BB	BB	BB	BB	BB	BB	BB	BB	BB	BB	AA	BB	AB	AA	AB	BB	BB	BB	BB
IWA6767	2B	23	BB	BB	BB	AB	BB	BB	BB	BB	BB	BB	BB	BB	AB	AB	AB	BB	BB	BB	BB	BB	BB	BB	BB	BB	BB	BB	BB	BB	BB	BB	BB	BB	BB	BB	BB	BB	BB	BB	AB	BB	AB	AB	AB	BB	BB	BB	BB
IWA6768	2B	23	AA	AB	AB	AA	AB	AB	AB	AB	AB	AB	AB	AB	AB	AA	AA	AB	AB	AB	AB	AB	AB	AB	AB	AB	AB	AB	AB	AB	AB	AB	AB	AB	AB	AB	AB	AB	AB	AB	AA	AB	AA	AA	AA	AB	AB	AB	AB
IWA8430	2B	23	AA	AB	AB	AA	AB	AB	AB	AB	AB	AB	AB	AB	NN	AA	AA	AB	AB	AB	AB	AB	AB	AB	AB	AB	AB	AB	AB	AB	AB	AB	AB	AB	AB	AB	AB	AB	AB	AB	AA	AB	AA	AA	AA	AB	AB	AB	AB
IWA5137	2B	24	AA	AB	AA	AA	AA	AB	AB	AB	AB	AB	AA	AB	AB	AA	AA	AB	AB	AB	AB	AB	AB	AB	AB	AA	AB	AB	AB	AB	AB	AA	AA	AA	AA	AA	AA	AB	AA	AA	AA	AB	AB	AB	AA	AB	AA	AB	AB
IWA3988	2B	30	BB	BB	BB	BB	BB	BB	BB	BB	BB	BB	BB	BB	BB	AB	BB	BB	AB	BB	AB	BB	AB	BB	BB	AB	BB	BB	BB	AB	BB	BB	BB	BB	AB	AB	BB	NN	BB	AB	BB	AB	BB	BB	BB	BB	AB	BB	BB
IWA7540	2B	30	AB	BB	AB	AB	BB	BB	BB	BB	AB	BB	BB	BB	AB	AB	AB	BB	NN	AB	AB	BB	AB	AB	AB	AB	AB	AB	AB	AB	AB	AB	AB	AB	AB	AB	AB	AB	AB	AB	AB	AB	AB	BB	AB	BB	AB	BB	BB
IWA8124	2B	30	BB	AB	BB	BB	BB	BB	AB	BB	BB	AB	BB	BB	BB	BB	BB	BB	BB	BB	AB	BB	BB	AB	AB	BB	AB	AB	AB	AB	AB	BB	BB	BB	BB	BB	BB	AB	AB	BB	BB	BB	BB	BB	BB	BB	BB	BB	BB
IWA8152	2B	31	AB	AA	AA	AA	AA	AB	AA	AB	AB	AA	NN	AB	AB	AB	AA	AA	AA	AB	AA	AB	AB	AA	AA	AB	AA	AA	AA	AA	AA	AB	AB	AB	AB	AB	AB	NN	AB	AB	AB	AB	AA	AA	AA	AA	AB	AA	AA
IWA2088	2B	35	AA	BB	AA	BB	BB	BB	BB	BB	BB	BB	BB	BB	BB	BB	BB	AA	AA	BB	BB	BB	BB	BB	BB	BB	BB	BB	BB	BB	BB	BB	BB	BB	BB	BB	BB	BB	BB	BB	BB	BB	BB	BB	BB	AA	BB	AA	AA
IWA2104	2B	35	BB	AB	BB	NN	AA	AA	AA	AA	AA	AB	AA	AA	AB	AA	AA	BB	BB	AA	AB	NN	AB	AA	AB	AB	AA	AA	AA	AA	AA	AB	AB	AA	AA	AA	AA	AB	AA	AA	AA	AA	AA	AA	AA	BB	AB	BB	BB
IWA2110	2B	35	BB	AA	BB	AA	AA	AA	AA	AA	AA	AA	AA	AA	AA	AA	AA	BB	BB	AA	AA	AA	AA	AA	AA	AA	AA	AA	AA	AA	AA	AA	AA	AA	AA	AA	AA	AA	AA	AA	AA	AA	AA	AA	AA	BB	AA	BB	BB
IWA2111	2B	35	BB	AA	BB	AA	AA	AA	AA	AA	AA	AA	AA	AA	AA	AA	AA	BB	BB	AA	AA	AA	AA	AA	AA	AA	AA	AA	AA	AA	AA	AA	AA	AA	AA	AA	AA	AA	AA	AA	AA	AA	AA	AA	AA	BB	AA	BB	BB
IWA2112	2B	35	AA	AA	BB	AA	AA	AA	AA	AA	AA	AA	AA	AA	AA	AA	AA	BB	AA	AA	AA	AA	AA	AA	AA	AA	AA	AA	AA	AA	AA	AA	AA	AA	AA	AA	AA	AA	AA	AA	AA	AA	AA	AA	AA	BB	AA	BB	BB
IWA2274	2B	35	BB	BB	AA	BB	BB	BB	BB	BB	BB	BB	BB	BB	BB	BB	BB	AA	NN	BB	BB	BB	BB	BB	BB	BB	BB	BB	BB	BB	BB	BB	BB	BB	BB	BB	BB	BB	BB	BB	BB	BB	BB	BB	BB	AA	BB	AA	AA
IWA2275	2B	35	AA	BB	AA	BB	BB	BB	BB	BB	BB	BB	BB	BB	BB	BB	BB	AA	AA	BB	BB	BB	BB	BB	BB	BB	BB	BB	BB	BB	BB	BB	BB	BB	BB	BB	BB	BB	BB	BB	BB	BB	BB	BB	BB	AA	BB	AA	NN
IWA5554	2B	35	BB	AA	BB	AA	AA	AA	AA	AA	AA	AA	AA	AA	AA	AA	AA	BB	BB	AA	AA	AA	AA	AA	AA	AA	AA	AA	AA	AA	AA	AA	AA	AA	AA	AA	AA	AA	AA	AA	AA	AA	AA	AA	AA	BB	AA	BB	BB
IWA5555	2B	35	BB	AA	BB	AA	AA	AA	AA	AA	AA	AA	AA	AA	AA	AA	AA	BB	BB	AA	AA	AA	AA	AA	AA	AA	AA	AA	AA	AA	AA	AA	AA	AA	AA	AA	AA	AA	AA	AA	AA	AA	AA	AA	AA	BB	AA	BB	BB
IWA7106	2B	35	BB	AA	BB	AA	AA	AA	AA	AA	AA	AA	AA	AA	AA	AA	AA	BB	BB	AA	AA	AA	AA	AA	AA	AA	AA	AA	AA	AA	AA	AA	AA	AA	AA	AA	AA	AA	AA	AA	AA	AA	AA	AA	AA	BB	AA	BB	BB
IWA3877b	2B	35	AB	BB	BB	NN	BB	BB	BB	AB	BB	BB	AB	AB	AB	BB	AB	AB	AB	BB	BB	AB	BB	BB	BB	BB	BB	BB	BB	BB	AB	BB	BB	AB	BB	NN	AB	BB	BB	BB	AB	AB	BB	AB	AB	NN	BB	BB	AB
IWA7697	2B	38	AB	BB	BB	BB	BB	BB	BB	BB	BB	BB	BB	NN	AB	BB	BB	BB	BB	BB	BB	BB	BB	BB	BB	BB	BB	BB	BB	BB	BB	BB	BB	BB	BB	BB	BB	BB	BB	BB	AB	AB	BB	BB	BB	BB	BB	BB	BB
IWA888	2B	39	BB	BB	BB	BB	AB	BB	BB	BB	BB	BB	BB	BB	BB	BB	BB	BB	BB	BB	BB	BB	BB	BB	BB	BB	BB	BB	BB	BB	BB	BB	BB	BB	BB	BB	BB	BB	BB	BB	BB	BB	BB	BB	AB	BB	BB	BB	BB
IWA889	2B	39	AA	AB	AA	AB	AA	AA	AA	AA	AA	AB	AB	AA	AB	AA	AA	AA	AB	AA	AA	AA	AA	AA	AA	AA	AA	AB	AB	AB	AB	AB	AB	AB	AB	AB	AA	AB	AA	AA	AB	AA	AB	AA	AA	AB	AA	AB	AA
IWA6048	2B	39	BB	AA	BB	AB	BB	BB	BB	BB	BB	AA	BB	BB	AA	BB	BB	AB	AA	BB	BB	BB	BB	NN	BB	BB	BB	AA	AA	AA	AA	AB	AA	AB	AA	AA	BB	AB	AB	BB	NN	BB	AA	BB	BB	AA	BB	AA	BB
IWA1929	2B	44	NN	BB	AB	BB	BB	AB	AB	AB	AB	BB	BB	AB	BB	AB	AB	AB	BB	AB	AB	AB	AB	AB	AB	AB	AB	BB	BB	BB	BB	NN	BB	BB	BB	BB	AB	NN	AB	AB	BB	AB	BB	AB	AB	BB	AB	BB	AB
IWA1930	2B	44	AB	AB	BB	AB	AB	BB	BB	BB	BB	AB	AB	BB	AB	BB	BB	AB	AB	BB	BB	BB	BB	BB	BB	BB	BB	AB	AB	AB	AB	AB	AB	AB	AB	AB	BB	AB	NN	BB	AB	BB	AB	BB	BB	AB	BB	AB	BB
IWA3838	2B	44	AB	AA	AA	NN	AA	AA	AA	AA	AA	AA	AB	AA	AA	NN	AA	AA	AA	AA	AA	AA	AA	AA	AA	AA	AA	AA	AA	AA	AA	AA	AA	AA	AA	AA	AA	AA	AA	AA	AA	AA	AA	AA	AA	AA	AA	AA	AA
IWA7800	2B	44	AB	AA	AA	NN	AA	AA	AA	AA	AA	AA	AB	AA	AA	NN	AA	AA	AA	AA	AA	AA	AA	AA	AA	AA	AA	AA	AA	AA	AA	AA	AA	AA	AA	AA	AA	AA	AA	AA	AA	AA	AA	AA	AA	AA	AA	AA	AA
IWA2115	2B	44	AB	AB	AB	AB	AB	BB	BB	BB	BB	AB	AB	BB	AB	AB	AB	AB	AB	BB	BB	BB	BB	BB	BB	BB	BB	AB	AB	AB	AB	AB	AB	NN	AB	AB	BB	AB	NN	BB	AB	BB	AB	AB	AB	AB	BB	AB	BB
IWA2116	2B	44	AB	AB	AB	AB	AB	AA	AA	AA	AA	AB	AB	AA	AB	AB	AB	AB	AB	AA	AA	AA	AA	NN	AA	AA	AA	AB	AB	AB	AB	AB	AB	AB	AB	AB	AA	AB	NN	AA	AB	AA	AB	AB	AB	AB	AA	AB	AA
IWA2117	2B	44	AB	BB	AB	BB	AB	BB	BB	BB	BB	BB	AB	BB	AB	AB	BB	BB	BB	BB	BB	BB	BB	NN	BB	BB	BB	AB	AB	AB	AB	AB	AB	AB	AB	AB	BB	AB	NN	BB	AB	BB	BB	BB	AB	BB	BB	BB	BB
IWA1931	2B	46	AB	AA	AA	AA	AA	AA	AA	AA	AA	AA	AA	AA	AA	AA	AA	AA	AA	AB	AA	AA	AA	AA	AA	AA	AA	AA	AA	AA	AA	AA	AA	AA	AA	AA	AA	NN	AA	AA	AA	AA	AA	AA	AB	AA	AA	AA	AA
IWA5708	2B	46	AA	AB	AA	AB	AB	AA	AA	AA	AA	AB	AA	AA	AB	AA	AA	AB	AB	AA	AA	AA	AA	NN	AA	AA	AA	AB	AB	AB	AB	AB	AB	AB	AB	AB	AA	AB	NN	AA	AB	AA	AB	AA	AA	AB	AA	AB	AA
IWA5737	2B	46	AB	BB	BB	BB	BB	BB	BB	BB	BB	BB	BB	BB	BB	BB	BB	BB	BB	AB	BB	BB	BB	BB	BB	BB	BB	BB	BB	BB	BB	BB	BB	BB	BB	BB	BB	BB	BB	BB	BB	BB	BB	BB	AB	BB	BB	BB	BB
IWA2512b	2B	47	AB	AA	AA	BB	AA	BB	BB	BB	BB	AA	AA	NN	AA	BB	AA	BB	AB	AA	AA	AA	BB	NN	BB	BB	AA	NN	NN	BB	NN	BB	BB	BB	BB	BB	BB	BB	NN	AA	BB	AA	BB	BB	BB	AA	BB	AA	AA
IWA7799	2B	47	AA	AA	AA	BB	BB	AA	AA	AA	AA	BB	AA	AA	BB	AA	BB	AB	AA	BB	AA	NN	AA	NN	AA	AA	AA	BB	BB	BB	BB	BB	BB	BB	BB	BB	BB	BB	AB	AA	BB	AA	BB	BB	BB	AA	AA	AA	AA
IWA5721	2B	47	BB	BB	BB	AB	AB	BB	BB	BB	BB	AB	BB	BB	AB	BB	AB	NN	BB	AB	BB	BB	BB	BB	BB	BB	BB	AB	AB	AB	AB	AB	AB	AB	AB	AB	AB	AB	NN	BB	AB	BB	AB	AB	AB	BB	BB	BB	BB
IWA5736	2B	47	BB	BB	BB	AB	AB	BB	BB	BB	BB	AB	BB	BB	AB	BB	AB	AB	BB	AB	BB	BB	BB	NN	BB	BB	BB	AB	AB	AB	AB	AB	AB	AB	AB	AB	AB	AB	NN	BB	AB	BB	AB	AB	AB	BB	BB	BB	BB
IWA2440	2B	47	BB	BB	BB	AB	AB	BB	BB	BB	BB	AB	BB	BB	AB	BB	AB	AB	BB	AB	BB	BB	BB	BB	BB	BB	BB	AB	AB	AB	AB	AB	AB	AB	AB	AB	AB	AB	NN	BB	AB	BB	AB	AB	AB	BB	BB	BB	BB
IWA2441	2B	47	AB	AB	AB	AA	AA	AB	AB	AB	AB	AA	AB	AB	AA	AB	AA	AB	AB	AA	AB	AB	AB	AB	AB	AB	AB	AA	AA	AA	AA	NN	AA	AA	AA	AA	AA	AA	AB	AB	AA	AB	AA	AA	AA	AB	AB	AB	AB
IWA2442	2B	47	BB	BB	BB	AB	AB	BB	BB	BB	BB	AB	BB	BB	AB	BB	AB	AB	BB	AB	BB	BB	BB	BB	BB	BB	BB	AB	AB	AB	AB	AB	AB	AB	AB	AB	AB	AB	BB	BB	AB	BB	AB	AB	AB	BB	BB	BB	BB
IWA2443	2B	47	AB	AB	AB	NN	BB	AB	AB	AB	AB	BB	AB	AB	BB	AB	BB	AB	AB	BB	AB	AB	AB	AB	AB	AB	AB	BB	BB	BB	BB	NN	BB	BB	BB	BB	BB	BB	AB	AB	BB	AB	BB	BB	BB	AB	AB	AB	AB
IWA7120	2B	47	AB	AB	AB	NN	AA	AB	AB	AB	AB	AA	AB	AB	AA	AB	AA	AB	AB	AA	AB	AB	AB	AB	AB	AB	AB	AA	AA	AA	AA	AB	AA	AA	AA	AA	NN	AA	AB	AB	NN	AB	AA	AA	AA	AB	AB	AB	AB
IWA4284	2B	48	BB	BB	BB	BB	BB	AB	AB	AB	BB	BB	AB	AB	AB	BB	BB	BB	BB	AB	AB	AB	AB	AB	AB	AB	AB	AB	AB	AB	AB	AB	AB	AB	AB	AB	AB	AB	AB	AB	AB	AB	BB	BB	BB	BB	AB	BB	AB
IWA4285	2B	48	AA	AA	AB	AA	AA	AB	AB	AB	AA	AA	AB	AB	AB	AA	AA	AA	AA	AB	AB	AB	AB	AB	AB	AB	AB	AB	AB	AB	AB	AB	AB	AB	AB	AB	AB	AB	AB	AB	AB	AB	AA	AA	AA	AA	AB	AA	AB
IWA6085	2B	48	BB	AB	BB	AB	AB	BB	BB	BB	BB	AB	BB	BB	AB	BB	BB	NN	AB	BB	BB	BB	BB	BB	BB	BB	BB	AB	AB	AB	AB	AB	AB	AB	AB	AB	BB	AB	NN	BB	AB	BB	AB	BB	BB	AB	BB	AB	BB
IWA6184	2B	48	AB	AB	BB	AB	AB	BB	BB	BB	NN	AB	BB	BB	AB	AB	BB	NN	AB	BB	BB	BB	BB	BB	BB	BB	BB	BB	BB	BB	BB	BB	BB	BB	BB	BB	BB	NN	BB	BB	BB	BB	AB	BB	AB	AB	BB	AB	BB
IWA1360	2B	53	AB	AB	AA	NN	AA	AB	AB	AB	AA	AB	AB	AA	AB	AB	AB	AB	AB	AA	AA	AB	AA	AA	AB	AA	AA	AA	AA	AA	AA	AA	AB	AB	AB	AB	AA	NN	AA	AA	AB	AA	AA	AB	AA	AB	AA	AB	AA
IWA7916	2B	53	BB	AB	AB	AB	AB	BB	BB	BB	AB	AB	AB	AB	AB	BB	AB	AB	AB	AB	AB	BB	NN	AB	BB	AB	AB	AB	AB	AB	AB	AB	BB	BB	BB	BB	AB	AB	AB	AB	BB	AB	AB	AB	AB	AB	AB	AB	BB
IWA6474	2B	53	NN	AB	BB	BB	BB	AB	AB	AB	BB	AB	AB	BB	AB	AB	AB	AB	AB	BB	BB	NN	BB	BB	AB	BB	BB	BB	BB	BB	BB	BB	AB	NN	AB	AB	BB	BB	BB	BB	AB	BB	BB	AB	BB	AB	BB	AB	BB
IWA3868b	2B	55	AB	BB	AB	AB	AB	AB	AB	AB	AB	BB	AB	AB	AB	AB	AB	AB	AB	BB	NN	AB	BB	BB	AB	BB	BB	BB	BB	BB	BB	AB	AB	AB	BB	BB	BB	BB	BB	BB	BB	BB	AB	AB	AB	AB	BB	AB	NN
IWA2571	2B	56	NN	AB	BB	AB	AB	BB	BB	BB	AB	AB	AB	AB	AB	BB	BB	NN	AB	AB	NN	NN	AB	AB	BB	AB	AB	AB	AB	AB	AB	BB	BB	NN	AB	AB	AB	AB	AB	AB	AB	AB	AB	BB	AB	AB	AB	AB	BB
IWA2572	2B	56	NN	AB	BB	AB	AB	BB	BB	BB	AB	AB	AB	AB	AB	BB	BB	BB	AB	AB	BB	NN	AB	AB	BB	AB	AB	AB	AB	AB	AB	BB	BB	NN	AB	AB	AB	AB	AB	AB	AB	AB	AB	BB	AB	AB	AB	AB	BB
IWA1093	2B	56	AB	AA	AB	AB	AB	AB	AB	AB	AB	AA	AB	AB	AB	AB	AB	AB	AB	AA	AB	AB	AA	AA	AB	AA	AA	AA	AA	AA	AA	AB	AB	AB	AA	AA	AA	AA	AA	AA	AA	AA	AB	AB	AB	AB	AA	AB	NN
IWA5697	2B	60	BB	AB	BB	BB	AB	AB	AB	AB	BB	AB	BB	BB	AB	AB	AB	AB	AB	AB	AB	AB	AB	NN	BB	BB	BB	AB	AB	AB	AB	AB	BB	AB	AB	AB	AB	AB	AB	BB	AB	AB	BB	AB	AB	AB	AB	AB	AB
IWA4652	2B	61	AA	AA	AA	AA	AA	AA	AA	AA	AA	AA	AA	AA	AB	AA	AB	AB	NN	AA	AB	AA	AB	AB	AB	AA	AA	AB	AB	AB	AB	AB	AB	AB	AA	AA	AB	AB	AB	AA	AA	AB	AA	AA	AA	AA	AB	AA	AB
IWA4420	2B	61	AA	AB	AA	AA	AB	AB	AB	AB	AA	AB	AA	AA	AB	AA	AB	AB	AB	AB	AB	AB	AB	NN	AB	AA	AA	AB	AB	AB	AB	AB	AB	AB	AB	AB	AB	AB	AB	AA	AB	AB	AA	AB	AB	AB	AB	AB	NN
IWA4421	2B	61	BB	AB	BB	BB	AB	AB	AB	AB	BB	AB	BB	BB	AB	BB	AB	AB	AB	AB	AB	AB	AB	BB	AB	BB	BB	AB	AB	AB	AB	AB	AB	AB	AB	AB	AB	AB	AB	BB	AB	AB	BB	AB	AB	AB	AB	AB	BB
IWA8083	2B	61	BB	AB	BB	BB	AB	AB	AB	AB	BB	AB	BB	BB	AB	BB	AB	AB	AB	AB	AB	AB	AB	NN	AB	BB	BB	AB	AB	AB	AB	AB	AB	AB	AB	AB	AB	AB	AB	BB	AB	AB	BB	AB	AB	AB	AB	AB	AB
IWA4554	2B	62	AB	BB	AB	AB	BB	BB	BB	BB	AB	BB	AB	AB	BB	AB	BB	BB	BB	BB	BB	BB	BB	NN	BB	AB	AB	BB	BB	BB	BB	BB	BB	BB	BB	BB	BB	BB	BB	AB	BB	BB	AB	BB	BB	BB	BB	BB	BB
IWA6026	2B	63	AA	AB	AA	AA	AB	AB	AB	AB	AA	AB	AA	AA	AA	AA	AB	AB	AB	AB	AB	AB	AB	NN	AB	AA	AA	AB	AB	AB	AB	AB	AB	AB	AB	AB	AB	AB	AB	AA	AB	AB	AA	AB	AB	AB	AB	AB	AB
IWA6739	2B	63	AA	AB	AA	AA	AB	AB	AB	AB	AA	AB	AA	AA	AB	AA	AB	AB	AB	AB	AB	AB	AB	NN	AB	AA	AA	AB	AB	AB	AB	AB	AB	AB	AB	AB	AB	AB	AB	AA	AB	AB	AA	AB	AB	AB	AB	AB	AB
IWA6740	2B	63	BB	AB	BB	BB	AB	AB	AB	AB	BB	AB	BB	BB	NN	BB	AB	AB	NN	AB	AB	AB	AB	AB	AB	BB	BB	AB	AB	AB	AB	AB	AB	AB	AB	AB	AB	AB	AB	BB	AB	AB	BB	AB	AB	AB	AB	AB	AB
IWA6893	2B	63	BB	AA	BB	BB	AA	AA	AA	AA	BB	AA	BB	BB	BB	BB	AA	AA	NN	AA	AA	AA	AA	AB	AA	BB	BB	AA	AA	AA	AA	AA	AA	AA	AA	AA	AA	AA	AA	BB	NN	AA	BB	AA	AA	AA	AA	AA	AA
IWA6943	2B	63	BB	AB	BB	BB	AB	AB	AB	AB	BB	AB	BB	BB	BB	BB	AB	AB	AB	AB	AB	AB	AB	BB	AB	BB	BB	AB	NN	AB	AB	AB	AB	AB	AB	AB	AB	AB	AB	BB	AB	AB	BB	AB	AB	AB	AB	NN	AB
IWA7069	2B	63	AB	BB	AB	AB	BB	BB	BB	BB	AB	BB	AB	AB	BB	AB	BB	BB	BB	BB	BB	BB	BB	NN	BB	AB	AB	BB	BB	BB	BB	BB	BB	BB	BB	BB	BB	BB	BB	AB	BB	BB	AB	BB	BB	BB	BB	BB	BB
IWA8243	2B	64	BB	BB	BB	BB	BB	BB	BB	BB	BB	NN	BB	BB	BB	BB	AB	AB	BB	BB	AB	BB	AB	NN	BB	BB	BB	AB	AB	AB	AB	AB	BB	AB	BB	BB	AB	AB	AB	BB	BB	AB	BB	BB	BB	BB	AB	BB	AB
IWA8381	2B	68	AB	BB	BB	BB	BB	BB	BB	BB	BB	BB	BB	BB	BB	AB	BB	AB	BB	BB	BB	BB	BB	BB	BB	BB	BB	BB	BB	BB	BB	BB	BB	BB	BB	BB	BB	BB	BB	BB	BB	BB	BB	AB	AB	AB	BB	AB	BB
IWA1869b	2B	70	AB	AA	AB	AA	AA	AA	AA	AA	AB	AA	AA	AA	AA	AB	AA	AA	AA	AA	AA	AA	AA	AA	AA	AA	AA	AA	AA	AA	AA	AA	AA	AA	AA	AA	AA	AA	AA	AA	AA	AA	AA	AA	AB	AB	AA	AB	AA
IWA8599	2B	70	AB	BB	AB	AB	BB	BB	BB	BB	AB	BB	AB	AB	AB	NN	AB	AB	AB	AB	AB	AB	AB	AB	NN	BB	AB	AB	AB	AB	AB	AB	AB	AB	AB	AB	AB	AB	AB	AB	AB	AB	AB	AB	AB	AB	AB	AB	BB
IWA5392	2B	72	AB	BB	BB	BB	BB	BB	BB	BB	AB	BB	BB	BB	AB	AB	BB	AB	NN	BB	BB	BB	AB	AB	AB	BB	BB	AB	AB	AB	AB	BB	AB	AB	AB	AB	AB	AB	AB	BB	AB	BB	BB	AB	AB	AB	AB	AB	BB
IWA6069	2B	72	AB	BB	BB	BB	BB	BB	BB	BB	AB	BB	BB	BB	AB	AB	BB	AB	NN	BB	BB	BB	AB	AB	AB	BB	BB	AB	AB	AB	AB	BB	AB	AB	AB	AB	AB	AB	AB	BB	AB	BB	BB	AB	AB	AB	AB	AB	BB
IWA6452b	2B	72	AB	AB	BB	BB	BB	BB	BB	NN	AB	NN	BB	AA	AB	AB	BB	BB	NN	BB	BB	AB	AB	BB	BB	BB	BB	BB	BB	BB	BB	BB	AA	AA	NN	BB	AB	BB	BB	AA	AB	BB	BB	BB	AB	AB	BB	BB	AB
IWA6364	2B	73	AA	AA	AB	AA	AB	AB	AB	AB	AB	AA	AA	AA	AA	AA	AB	AA	AB	AB	AB	AB	AA	AB	AB	AB	AA	AB	AB	AB	AB	AB	AA	AA	AA	AA	AA	AB	AB	AA	AA	AB	AA	AA	AA	AB	AA	AA	AB
IWA1763	2B	73	AA	AB	AB	AA	AB	AB	AB	AB	AB	AB	AA	AA	AA	AA	AB	AB	AB	AA	AA	AB	AA	AA	NN	AB	AA	AA	AA	AA	AA	AA	AA	AA	AA	AA	AA	NN	AA	AA	AA	AB	AA	AB	AA	AB	AA	AA	AB
IWA2624	2B	73	AB	BB	BB	BB	BB	BB	BB	BB	BB	BB	BB	AB	BB	AB	BB	AB	BB	BB	BB	BB	BB	BB	BB	BB	BB	BB	BB	BB	BB	BB	BB	BB	BB	BB	BB	BB	BB	BB	BB	BB	BB	AB	AB	BB	BB	AB	BB
IWA3126	2B	73	BB	AB	AB	BB	AB	AB	AB	AB	AB	AB	BB	BB	BB	BB	AB	AB	AB	BB	BB	AB	BB	BB	BB	AB	BB	BB	BB	BB	BB	BB	BB	BB	BB	BB	BB	BB	BB	BB	BB	AB	BB	AB	BB	AB	BB	BB	AB
IWA5147	2B	73	BB	AB	AB	BB	AB	AB	AB	AB	AB	AB	BB	BB	BB	BB	AB	AB	AB	BB	BB	AB	BB	BB	BB	AB	BB	BB	BB	BB	BB	BB	BB	BB	BB	BB	BB	BB	BB	BB	BB	AB	BB	AB	BB	AB	BB	BB	NN
IWA6509	2B	73	NN	AA	AA	BB	AA	AA	AA	AA	AA	AA	BB	NN	BB	BB	AA	AA	AA	BB	BB	AA	NN	BB	NN	AA	BB	BB	BB	BB	BB	BB	BB	BB	BB	BB	BB	NN	BB	BB	BB	AA	BB	AA	BB	AA	BB	NN	AA
IWA6838	2B	73	NN	BB	BB	BB	BB	BB	BB	BB	BB	BB	BB	AA	BB	AA	BB	AA	BB	BB	BB	BB	BB	BB	BB	BB	BB	BB	BB	BB	BB	BB	BB	BB	BB	BB	BB	BB	BB	BB	BB	BB	BB	AA	AA	BB	BB	AA	BB
IWA7661	2B	73	NN	AA	AA	BB	AA	AA	AA	AA	AA	AA	BB	AB	BB	BB	AA	AA	AA	BB	BB	AA	BB	BB	AB	AA	BB	BB	BB	BB	BB	BB	BB	BB	BB	BB	BB	AB	BB	BB	BB	AA	BB	AA	BB	AA	BB	NN	AA
IWA3564	2B	75	BB	AB	AB	AB	AB	AB	AB	AB	AB	AB	AB	AB	AB	BB	AB	BB	AB	AB	AB	AB	AB	AB	AB	AB	AB	AB	AB	AB	AB	AB	AB	AB	AB	NN	AB	AB	AB	AB	AB	AB	AB	BB	BB	AB	AB	BB	AB
IWA2730	2B	76	AA	AB	AB	AA	AB	AB	AB	AB	AA	AB	AA	AB	AA	AB	AA	AA	AB	AA	AB	AA	AA	AB	AA	NN	AB	AB	AA	AB	AA	AA	NN	AA	AB	AB	AB	AB	AB	AA	AB	AA	AA	AA	AA	AA	AA	AB	AA
IWA295	2B	76	BB	AB	AB	AB	AB	AB	AB	AB	AB	AB	AB	BB	AB	BB	AB	BB	AB	AB	AB	AB	AB	AB	AB	AB	AB	AB	AB	AB	AB	AB	AB	AB	AB	AB	AB	AB	AB	AB	AB	AB	AB	BB	BB	AB	AB	BB	AB
IWA607	2B	76	AB	AA	AA	NN	AA	AA	AA	AA	AA	AA	AA	AB	AA	AB	AA	AB	AA	AA	AA	AA	AA	AA	AA	AA	AA	AA	AA	AA	AA	AA	AA	AA	AA	AA	AA	AA	AA	AA	AA	AA	AA	AB	AB	AA	AA	AB	AA
IWA608	2B	76	AB	BB	BB	BB	BB	BB	BB	BB	BB	BB	BB	AB	BB	AB	BB	AB	BB	BB	BB	BB	BB	BB	BB	BB	BB	BB	BB	BB	BB	BB	BB	BB	BB	BB	BB	BB	BB	BB	BB	BB	BB	AB	AB	BB	BB	AB	BB
IWA762	2B	76	BB	AB	AB	AB	AB	AB	AB	AB	AB	AB	AB	BB	AB	BB	AB	BB	AB	AB	AB	AB	AB	AB	AB	AB	AB	AB	AB	AB	AB	AB	AB	AB	AB	AB	AB	AB	AB	AB	AB	AB	AB	BB	BB	AB	AB	BB	AB
IWA763	2B	76	AB	AA	AA	AA	AA	AA	AA	AA	AA	AA	AA	AB	AA	AB	AA	AB	AA	AA	AA	AA	AA	AA	AA	AA	AA	AA	AA	AA	AA	AA	AA	AA	AA	AA	AA	AA	AA	AA	AA	AA	AA	AB	AB	AA	AA	AB	AA
IWA2312	2B	76	AB	BB	BB	BB	BB	BB	BB	BB	BB	BB	BB	AB	BB	AB	BB	AB	BB	BB	BB	BB	BB	BB	BB	BB	BB	BB	BB	BB	BB	BB	BB	BB	BB	BB	BB	BB	BB	BB	BB	BB	BB	AB	AB	BB	BB	AB	BB
IWA2887	2B	76	AA	AB	AB	AB	AB	AB	AB	AB	AB	AB	AB	AA	AB	AA	AB	AA	AB	AB	AB	AB	AB	AB	AB	AB	AB	AB	AB	AB	AB	AB	AB	AB	AB	AB	AB	AB	AB	AB	AB	AB	AB	AA	AA	AB	AB	AA	AB
IWA4456	2B	76	AB	BB	BB	BB	BB	BB	BB	BB	BB	BB	BB	AB	BB	AB	BB	AB	BB	BB	BB	BB	BB	BB	BB	BB	BB	BB	BB	BB	BB	BB	BB	BB	BB	BB	BB	BB	BB	BB	BB	BB	BB	AB	AB	BB	BB	AB	BB
IWA4673	2B	76	AB	AB	AB	AA	AB	AB	AB	AB	AB	AB	AA	AA	AB	AB	AA	AB	AA	AA	AA	AA	AB	AB	AB	AB	AA	AB	AB	AB	AB	AA	AB	AB	AB	AB	AB	AB	AB	AA	AB	AA	AA	AB	AB	AB	AB	AB	AB
IWA5753	2B	76	AB	AA	AA	AA	AA	AA	AA	AA	AA	AA	AA	AB	AA	AB	AA	AB	AA	AA	AA	AA	AA	AA	AA	AA	AA	AA	AA	AA	AA	AA	AA	AA	AA	AA	AA	AA	AA	AA	AA	AA	AA	AB	AB	AA	AA	AB	AA
IWA5818	2B	76	BB	BB	BB	NN	BB	BB	BB	BB	BB	BB	AA	AA	NN	BB	AA	BB	AB	AA	AA	AA	BB	BB	BB	BB	AA	BB	BB	BB	BB	AA	BB	BB	BB	BB	BB	BB	BB	AA	NN	AA	AA	BB	BB	BB	BB	BB	BB
IWA7567	2B	76	AB	AA	AA	AA	AA	AA	AA	AA	AA	AA	AA	AB	AA	AB	AA	AB	AA	AA	AA	AA	AA	AA	AA	AA	AA	AA	AA	AA	AA	AA	AA	AA	AA	AA	AA	AA	AA	AA	AA	AA	AA	AB	AB	AA	AA	AB	AA
IWA2556	2B	76	AB	BB	BB	BB	BB	BB	BB	BB	BB	BB	BB	AB	BB	AB	BB	AB	BB	BB	BB	BB	BB	BB	BB	BB	BB	BB	BB	BB	BB	BB	BB	BB	BB	BB	BB	BB	BB	BB	BB	BB	BB	AB	AB	BB	BB	AB	BB
IWA2557	2B	76	AB	BB	BB	BB	BB	BB	BB	BB	BB	BB	BB	AB	BB	AB	BB	AB	BB	BB	BB	BB	BB	BB	BB	BB	BB	BB	BB	BB	BB	BB	BB	BB	BB	BB	BB	BB	BB	BB	BB	BB	BB	AB	AB	BB	BB	AB	BB
IWA4655	2B	76	AB	BB	BB	BB	BB	BB	BB	BB	BB	BB	BB	AB	BB	AB	BB	AB	BB	BB	BB	BB	BB	BB	BB	BB	BB	BB	BB	BB	BB	BB	BB	BB	BB	BB	BB	BB	BB	BB	BB	BB	BB	AB	AB	BB	BB	AB	BB
IWA5560	2B	76	AB	BB	BB	BB	BB	BB	BB	BB	BB	BB	BB	AB	BB	AB	BB	AB	BB	BB	BB	BB	BB	BB	BB	BB	BB	BB	BB	BB	BB	BB	BB	BB	BB	BB	BB	BB	BB	BB	BB	BB	BB	AB	AB	BB	BB	AB	BB
IWA7030	2B	76	BB	AA	AA	NN	AA	AA	AA	AA	AA	AA	AA	AB	AA	BB	AA	BB	AA	AA	AA	AA	AA	AA	AA	AA	AA	AA	AA	AA	AA	AA	AA	AA	AA	AA	AA	AA	AA	AA	AA	AA	AA	BB	BB	AA	AA	BB	AA
IWA1664	2B	78	BB	AB	AB	AB	AB	AB	AB	AB	AB	AB	AB	BB	AB	BB	AB	BB	AB	AB	NN	AB	AB	AB	AB	AB	AB	AB	AB	AB	AB	AB	AB	AB	AB	AB	AB	AB	AB	AB	AB	AB	AB	BB	BB	AB	AB	BB	AB
IWA1665	2B	78	AB	BB	BB	BB	BB	BB	BB	BB	BB	BB	BB	AB	BB	AB	BB	BB	BB	BB	BB	BB	BB	BB	BB	BB	BB	BB	BB	BB	BB	BB	BB	BB	BB	BB	BB	BB	BB	BB	BB	BB	BB	BB	AB	BB	BB	AB	BB
IWA3824	2B	78	BB	AB	AB	AB	AB	AB	AB	AB	AB	AB	AB	BB	AB	BB	AB	BB	AB	AB	AB	AB	AB	AB	AB	AB	AB	AB	AB	AB	AB	AB	AB	AB	AB	AB	AB	AB	AB	AB	AB	AB	AB	BB	BB	AB	AB	BB	AB
IWA6177	2B	79	BB	BB	AB	BB	NN	AB	AB	AB	BB	BB	BB	NN	NN	BB	AB	BB	BB	BB	BB	BB	BB	NN	BB	BB	BB	BB	NN	NN	BB	BB	BB	BB	BB	BB	BB	BB	BB	BB	BB	NN	BB	BB	BB	AB	BB	BB	AB
IWA4531	2B	80	AB	BB	BB	BB	BB	BB	BB	BB	BB	BB	BB	AB	BB	AB	BB	AB	BB	BB	BB	BB	BB	BB	BB	BB	BB	BB	BB	BB	BB	BB	BB	BB	BB	BB	BB	BB	BB	BB	BB	BB	BB	AB	AB	BB	BB	AB	BB
IWA8046b	2B	80	AA	AB	AB	AB	AB	AB	AB	AB	AB	AB	AB	AB	AB	AA	AB	AA	AB	AB	AB	AB	BB	AB	AB	AB	AB	BB	AB	AB	AB	AB	AB	AB	AB	AB	AB	AB	AB	AB	AB	AB	AB	AA	AA	NN	AB	AA	AB
IWA7029	2B	81	AA	BB	BB	NN	BB	BB	BB	BB	BB	BB	BB	NN	BB	AA	BB	AA	BB	BB	BB	BB	BB	BB	BB	BB	BB	BB	BB	BB	BB	BB	BB	BB	BB	BB	BB	BB	BB	BB	BB	BB	BB	AA	AA	BB	BB	AA	BB
IWA3329	2B	81	AB	AA	AA	AA	AA	AA	AA	AA	AA	AA	AA	AB	AA	AB	AA	AB	AA	AA	AA	AA	AA	AA	AA	AA	AA	AA	AA	AA	AA	AA	AA	AA	AA	AA	AA	AA	AA	AA	AA	AA	AA	AB	AB	AA	AA	AB	AA
IWA8182	2B	81	AB	AA	AA	AA	AA	AA	AA	AA	AA	AA	AA	AB	AA	AB	AA	AB	AA	AA	AA	AA	AA	AA	AA	AA	AA	AA	AA	AA	AA	AA	AA	AA	AA	AA	AA	AA	AA	AA	AA	AA	AA	AB	AB	AA	AA	AB	AA
IWA8221	2B	82	AB	BB	BB	BB	BB	BB	BB	BB	BB	BB	BB	AB	BB	AB	BB	BB	BB	BB	BB	BB	BB	BB	BB	BB	BB	BB	BB	BB	BB	BB	BB	BB	BB	BB	BB	BB	BB	BB	BB	BB	BB	BB	AB	BB	BB	AB	BB
IWA897	2B	83	AB	BB	BB	BB	BB	BB	BB	BB	BB	BB	BB	AB	BB	AB	BB	BB	BB	BB	BB	BB	BB	BB	BB	BB	BB	BB	BB	BB	BB	BB	BB	BB	BB	BB	BB	BB	BB	BB	BB	BB	BB	BB	AB	BB	BB	AB	BB
IWA8420	2B	84	AB	BB	BB	BB	BB	BB	BB	BB	BB	BB	BB	BB	BB	AA	BB	AB	BB	BB	BB	BB	BB	BB	BB	BB	BB	BB	BB	BB	BB	BB	BB	BB	BB	BB	BB	BB	BB	BB	BB	BB	BB	AB	AB	BB	BB	AA	BB
IWA3127	2B	87	AA	AB	AB	AA	AB	AB	AB	AB	AB	AB	AA	AA	AB	AA	AB	AB	AB	AA	AA	AB	AA	AA	AA	AB	AA	AA	AA	AA	AA	AA	AA	AA	AA	AA	AA	AA	AA	AA	AA	AB	AA	AB	AA	AB	AA	AA	AB
IWA3278	2B	91	BB	BB	BB	NN	BB	BB	BB	BB	BB	BB	AA	AB	AB	BB	BB	BB	BB	BB	BB	BB	BB	BB	BB	BB	AA	BB	BB	BB	BB	BB	BB	BB	BB	BB	BB	BB	BB	AA	NN	BB	AA	BB	BB	BB	BB	BB	BB
IWA4642	2B	91	AA	AB	AA	AB	AA	AB	AB	AB	AA	AB	AB	AA	AB	AA	AA	AA	AB	AA	AA	AA	AB	AA	AB	AB	AB	AA	AA	AA	AA	AB	AB	AB	AB	AB	AB	AB	AA	AB	AB	AA	AB	AA	AA	AB	AB	AA	AB
IWA4720	2B	91	NN	BB	AA	BB	AA	BB	BB	BB	AA	BB	BB	NN	BB	AA	AA	AA	AB	AA	AA	AA	BB	AA	BB	BB	BB	AA	AA	AA	AA	AB	BB	BB	BB	BB	BB	AB	AA	BB	BB	AA	BB	AA	AA	BB	BB	AA	BB
IWA1204	2B	93	BB	AB	AB	BB	AB	AB	AB	AB	AB	AB	BB	BB	AB	BB	AB	BB	AB	BB	BB	AB	AB	AB	AB	AB	BB	AB	AB	AB	AB	AB	AB	AB	AB	AB	AB	AB	AB	BB	AB	AB	BB	BB	BB	AB	AB	BB	AB
IWA7076	2B	93	BB	AB	AB	BB	AB	AB	AB	AB	AB	AB	BB	BB	AB	BB	AB	BB	AB	BB	BB	AB	AB	AB	AB	AB	BB	AB	AB	AB	AB	AB	AB	AB	AB	AB	AB	AB	AB	BB	AB	AB	BB	BB	BB	AB	AB	BB	AB
IWA429	2B	94	AB	BB	BB	AA	BB	BB	BB	BB	BB	BB	AA	NN	NN	AA	BB	AA	BB	AA	AA	BB	BB	BB	BB	BB	AA	BB	BB	BB	BB	BB	BB	BB	BB	BB	BB	BB	BB	AA	BB	BB	AA	AA	AA	BB	BB	AA	BB
IWA1114	2B	94	BB	AB	AB	AB	AB	AB	AB	AB	AB	AB	AB	BB	AB	BB	AB	BB	AB	AB	AB	AB	AB	AB	AB	AB	AB	AB	AB	AB	AB	AB	AB	AB	AB	AB	AB	AB	AB	AB	AB	AB	AB	BB	BB	AB	AB	BB	AB
IWA2671	2B	94	BB	BB	AB	AB	AB	BB	BB	BB	AB	BB	AB	NN	NN	BB	AB	BB	BB	AB	AB	AB	BB	AB	BB	BB	AB	AB	AB	AB	AB	AB	BB	BB	BB	BB	BB	AB	AB	AB	NN	AB	AB	BB	BB	BB	BB	BB	BB
IWA4532	2B	94	BB	AB	AB	AB	AB	AB	AB	AB	AB	AB	AB	BB	AB	BB	AB	BB	AB	AB	AB	AB	AB	AB	AB	AB	AB	AB	AB	AB	AB	AB	AB	AB	AB	AB	AB	AB	AB	AB	AB	AB	AB	BB	BB	AB	AB	BB	AB
IWA328	2B	94	BB	BB	AA	BB	AA	BB	BB	BB	AA	BB	BB	NN	BB	BB	AA	BB	AB	BB	BB	AA	BB	AA	BB	BB	BB	AA	AA	AA	AA	AB	BB	BB	BB	BB	BB	AB	AA	BB	BB	AA	BB	BB	BB	BB	BB	BB	BB
IWA5377	2B	94	BB	BB	AA	BB	AA	BB	BB	BB	AA	BB	BB	NN	BB	BB	AA	BB	NN	BB	BB	NN	BB	AA	BB	BB	BB	NN	AA	NN	AA	AB	BB	BB	BB	BB	BB	AB	AA	BB	BB	AA	BB	BB	BB	BB	BB	BB	BB
IWA6427	2B	94	AA	AA	BB	AA	BB	AA	AA	AA	BB	AA	AA	AA	AA	AA	BB	AA	AB	AA	AA	NN	AA	AA	AA	AA	AA	AA	AA	AA	AA	AA	AA	AA	AA	AA	AA	AA	AA	AA	AA	BB	AA	AA	AA	AA	AA	AA	AA
IWA5307	2B	104	AA	AA	AA	NN	AB	AB	AB	AB	AA	AA	AB	AA	AA	AA	AA	AA	AA	AA	AA	AA	AA	AA	AB	AA	AA	AA	AA	AA	AA	AA	AA	AB	AB	AA	AB	NN	AB	AA	AA	AA	AB	AA	AA	AA	AA	AB	AA
IWA1010	2B	106	AA	AA	AA	AB	AA	AA	AA	AA	AA	AA	NN	AA	NN	AA	AA	AB	AA	AB	AB	AA	AA	AA	AA	AA	NN	AA	AA	AA	AA	AA	AA	AA	AA	AA	AA	AA	AA	NN	NN	AA	AB	AB	AA	AA	AA	NN	AA
IWA5188	2B	107	BB	AB	AB	AB	AB	AB	AB	AB	BB	AB	AB	BB	AB	AB	BB	AB	BB	BB	BB	AB	BB	AB	NN	BB	AB	AB	AB	AB	BB	BB	BB	AB	AB	BB	AB	AB	AB	BB	AB	BB	AB	AB	BB	AB	BB	AB	BB
IWA3257b	2B	110	BB	BB	AA	BB	AA	AA	AA	AA	BB	BB	BB	AB	BB	BB	AA	BB	BB	BB	BB	BB	BB	BB	BB	BB	BB	BB	BB	BB	BB	BB	BB	BB	BB	BB	BB	BB	BB	BB	BB	BB	BB	BB	BB	BB	BB	BB	BB
IWA10	2B	111	NN	BB	AA	BB	AA	AA	AA	AA	AA	BB	BB	AA	AB	AA	AA	BB	AB	BB	BB	BB	AA	BB	AA	AA	BB	BB	BB	BB	BB	AB	AA	AA	AA	AA	AA	AB	BB	BB	AB	BB	BB	BB	AA	BB	AA	AA	BB
IWA1914	2B	111	AB	AB	AB	BB	AB	AB	AB	AB	AB	AB	BB	AB	AB	AB	AB	AB	AB	BB	BB	AB	AB	AB	AB	AB	BB	AB	AB	AB	AB	AB	AB	AB	AB	AB	AB	AB	AB	AB	AB	AB	BB	AB	AB	AB	AB	AB	BB
IWA3080	2B	111	BB	AB	AB	AB	AB	AB	AB	AB	AB	AB	AB	BB	AB	BB	AB	BB	AB	AB	AB	AB	AB	AB	AB	AB	AB	AB	AB	AB	AB	AB	AB	AB	AB	AB	AB	AB	AB	AB	AB	AB	AB	BB	BB	AB	AB	BB	AB
IWA3081	2B	111	NN	BB	BB	BB	BB	BB	BB	BB	BB	BB	BB	NN	BB	AA	BB	AA	BB	BB	BB	BB	BB	BB	BB	BB	BB	BB	BB	BB	BB	BB	BB	BB	BB	BB	BB	BB	BB	BB	BB	BB	BB	AA	AA	BB	BB	AA	NN
IWA3924	2B	111	AB	AA	AB	AA	AB	AB	AB	AB	AB	AA	AA	AB	AB	AB	AB	AA	AB	AA	AA	AA	AB	AA	AB	AB	AA	AA	AA	AA	AA	AB	AB	AB	AB	AB	AB	NN	AA	AA	AB	AA	AA	AA	AB	AA	AB	AB	AA
IWA4323	2B	111	AB	BB	AB	BB	AB	BB	BB	BB	AB	BB	BB	AB	BB	AB	AB	BB	BB	AB	AB	AB	BB	AB	BB	BB	BB	AB	AB	AB	AB	BB	BB	BB	BB	BB	BB	BB	AB	BB	BB	AB	BB	BB	AB	BB	BB	AB	BB
IWA4894	2B	111	AA	BB	AA	BB	AA	AA	AA	AA	AA	BB	BB	AA	AA	AA	AA	BB	AB	BB	BB	BB	AA	BB	AA	AA	BB	BB	BB	BB	BB	AB	AA	AA	AA	AA	AA	AB	BB	BB	NN	BB	BB	BB	AA	BB	AA	AA	BB
IWA5916	2B	111	AA	AB	AB	AB	AB	AB	AB	AB	AB	AB	AB	AA	AB	AA	AB	AA	AB	AB	AB	AB	AB	AB	AB	AB	AB	AB	AB	AB	AB	AB	AB	AB	AB	AB	AB	AB	AB	AB	AB	AB	AB	AA	AA	AB	AB	AA	AB
IWA6462	2B	111	BB	AA	BB	BB	BB	BB	BB	BB	BB	BB	BB	BB	AB	BB	AA	BB	AA	BB	BB	BB	BB	AA	BB	BB	BB	AA	AA	AA	AA	AB	BB	BB	BB	BB	BB	AB	AA	BB	BB	BB	BB	BB	BB	AA	BB	BB	AA
IWA6546	2B	111	BB	AA	AA	AB	AA	BB	BB	BB	BB	AA	AB	BB	AA	BB	BB	NN	AB	NN	AA	NN	BB	BB	BB	BB	AA	BB	BB	BB	BB	BB	BB	BB	BB	BB	BB	BB	BB	AA	BB	AA	AB	NN	BB	AA	BB	BB	BB
IWA8367	2B	111	BB	AB	AB	AB	AB	AB	AB	AB	AB	AB	AB	BB	AB	BB	AB	BB	AB	AB	AB	AB	AB	AB	AB	AB	AB	AB	AB	AB	AB	AB	AB	AB	AB	AB	AB	AB	AB	AB	AB	AB	AB	BB	BB	AB	AB	BB	AB
IWA50	2B	112	AB	BB	BB	BB	BB	AB	AB	AB	BB	BB	BB	AB	BB	AB	AB	BB	NN	BB	BB	BB	AB	AB	AB	AB	BB	AB	AB	AB	AB	AB	AB	AB	AB	AB	AB	AB	AB	BB	AB	BB	BB	BB	AB	BB	AB	AB	AB
IWA905	2B	112	AB	AA	AA	AA	AA	AA	AA	AA	AB	AA	AA	AB	AA	AB	AA	AB	AA	AA	AA	AA	AA	AA	AA	AA	AA	AA	AA	AA	AA	AA	AA	AA	AA	AA	AA	NN	AA	AA	AA	AA	AA	AB	AB	AA	AA	AB	AA
IWA1087	2B	112	AB	AA	AB	AB	AB	AB	AB	AB	AB	AB	AB	AB	AB	AB	AA	AB	AA	AB	AB	AA	NN	AB	AB	AB	AB	AB	AB	AB	AB	AB	AB	AB	AB	AB	AB	AB	AB	AA	AB	AA	AB	AB	AB	AA	AB	AB	AA
IWA2673	2B	112	AB	BB	BB	BB	BB	AB	AB	AB	BB	BB	BB	AB	BB	AB	AB	BB	NN	BB	BB	BB	AB	AB	AB	AB	BB	AB	AB	AB	AB	AB	AB	AB	AB	AB	AB	AB	AB	BB	AB	BB	BB	BB	AB	BB	AB	AB	AB
IWA2674	2B	112	AB	BB	BB	BB	BB	AA	AA	AA	AA	BB	BB	AA	BB	AA	AA	AA	AB	BB	BB	BB	AA	AA	AA	AA	BB	AA	AA	AA	AA	AA	AA	AA	AA	AA	AA	AA	AA	BB	AB	BB	BB	AA	AA	BB	AA	AA	AB
IWA3277	2B	112	NN	BB	BB	BB	BB	AA	AA	AA	AA	BB	BB	AA	BB	AA	AA	AA	AB	BB	BB	BB	AA	AA	AA	AA	BB	AA	AA	AA	AA	AA	AA	AA	AA	AA	AA	AA	AA	BB	NN	BB	BB	AA	AA	BB	AA	AA	AB
IWA3428	2B	112	AB	BB	AB	AB	AB	AB	AB	AB	AB	AB	AB	AB	AB	AB	BB	AB	BB	AB	AB	BB	AB	AB	AB	AB	AB	AB	AB	AB	AB	AB	AB	AB	AB	AB	AB	AB	AB	BB	AB	BB	AB	AB	AB	BB	AB	AB	BB
IWA4102	2B	112	AB	BB	AB	AB	AB	AB	AB	AB	AB	AB	AB	AB	NN	AB	BB	AB	BB	AB	AB	BB	AB	BB	AB	AB	AB	BB	BB	BB	BB	NN	AB	AB	AB	AB	AB	BB	BB	BB	AB	BB	AB	AB	AB	BB	AB	AB	BB
IWA4472	2B	112	BB	AB	AB	AB	AB	BB	BB	BB	BB	AB	AB	BB	AB	BB	BB	BB	AB	AB	AB	AB	BB	BB	BB	BB	AB	BB	BB	BB	BB	BB	BB	BB	BB	BB	BB	BB	BB	AB	BB	AB	AB	BB	BB	AB	BB	BB	BB
IWA4915	2B	112	BB	AB	AB	AB	AB	BB	BB	BB	BB	AB	AB	BB	AB	BB	BB	BB	AB	AB	AB	AB	BB	BB	BB	BB	AB	BB	BB	BB	BB	BB	BB	BB	BB	BB	BB	BB	BB	AB	BB	AB	AB	BB	BB	AB	BB	BB	NN
IWA5038	2B	112	AA	BB	AA	AA	AA	AA	AA	AA	AA	AA	AA	AA	AA	AA	BB	AA	BB	AA	AA	BB	AA	AA	AA	AA	AA	AA	AA	AA	AA	AA	AA	AA	AA	AA	AA	NN	AA	BB	AA	BB	AA	AA	AA	BB	AA	AA	BB
IWA5811	2B	112	AA	AB	AA	AA	AA	AA	AA	AA	AA	AA	AA	AA	AB	AA	AB	AA	AB	AA	AA	AB	AA	AB	AA	AA	AA	AB	AB	AB	AB	AB	AA	AA	AA	AA	AA	AB	AB	AB	AA	AB	AA	AA	AA	AB	AA	AA	AB
IWA5830	2B	112	BB	AB	AB	AB	AB	BB	BB	BB	BB	AB	AB	BB	AB	BB	BB	BB	AB	AB	AB	AB	BB	BB	BB	BB	AB	BB	BB	BB	BB	BB	BB	BB	BB	BB	BB	BB	BB	AB	BB	AB	AB	BB	BB	AB	BB	BB	BB
IWA5948	2B	112	AB	AA	AA	AA	AA	AB	AB	AB	AB	AA	AA	AB	AA	AB	AB	AB	NN	AA	AA	AA	AB	AB	AB	AB	AA	AB	AB	AB	AB	AB	AB	AB	AB	AB	AB	AB	AB	AA	AB	AA	AA	AB	AB	AA	AB	AB	NN
IWA6075	2B	112	AA	AB	AA	AA	AA	AA	AA	AA	AA	AA	AA	AA	NN	AA	AB	AA	AB	AA	AA	AB	AA	AB	AA	AA	AA	AB	AB	AB	AB	NN	AA	AA	AA	AA	AA	AB	AB	AB	AA	AB	AA	AA	AA	AB	AA	AA	AB
IWA6135	2B	112	BB	AB	BB	BB	BB	BB	BB	BB	BB	BB	BB	BB	BB	BB	AB	BB	AB	BB	BB	AB	BB	BB	BB	BB	BB	BB	BB	BB	BB	BB	BB	BB	BB	BB	BB	BB	BB	AB	BB	AB	BB	BB	BB	AB	BB	BB	AB
IWA6136	2B	112	AB	AA	AB	AB	AB	AB	AB	AB	AB	AB	AB	AB	AB	AB	AA	AB	AA	AB	AB	AA	AB	AB	AB	AB	AB	AB	AB	AB	AB	AB	AB	AB	AB	AB	AB	AB	AB	AA	AB	AA	AB	AB	AB	AA	AB	AB	AA
IWA6308	2B	112	AA	AA	AA	AA	AA	AB	AB	AB	AA	AA	AA	AA	AA	AA	AB	AA	AA	AA	AA	AA	AB	AB	AB	AB	AA	AB	AB	AB	AB	AB	AB	AB	AB	AB	AB	AB	AB	AA	AB	AA	AA	AA	AA	AA	AB	AA	AB
IWA6547	2B	112	AB	BB	BB	BB	BB	AB	AB	AB	BB	BB	BB	AB	BB	AB	AB	BB	BB	BB	BB	BB	AB	AB	AB	AB	BB	AB	AB	AB	AB	AB	AB	AB	AB	AB	AB	AB	AB	BB	AB	BB	BB	BB	AB	BB	AB	AB	AB
IWA6554	2B	112	AA	AA	AA	AA	AA	AB	AB	AB	AA	AA	AA	AA	AA	AA	AB	AA	AB	AA	AA	AA	AB	AB	AB	AB	AA	AB	AB	AB	AB	AB	AB	AB	AB	AB	AB	AB	AB	AA	AB	AA	AA	AA	AA	AA	AB	AA	AB
IWA7263	2B	112	BB	AB	BB	BB	BB	BB	BB	BB	BB	BB	BB	BB	AB	BB	AB	BB	AB	BB	BB	AB	BB	AB	BB	BB	BB	AB	AB	AB	AB	NN	BB	BB	BB	BB	BB	NN	AB	AB	BB	AB	BB	BB	BB	AB	BB	BB	AB
IWA5464	2B	113	AA	AB	AA	AA	AA	AA	AA	AA	AA	AA	AA	AA	AA	AA	AB	AA	AB	AA	AA	AB	AA	AA	AA	AA	AA	AA	AA	AA	AA	AA	AA	AA	AA	AA	AA	NN	AA	AB	AA	AB	AA	AA	AA	AB	AA	AA	AB
IWA6830	2B	114	AB	AA	AB	AB	AB	AB	AB	AB	AB	AB	AB	AB	AB	AB	AA	AB	AA	AB	AB	AA	AB	AB	AB	AB	AB	AB	AB	AB	AB	AB	AB	AB	AB	AB	AB	AB	AB	AA	AB	AA	AB	AB	AB	AA	AB	AB	AA
IWA1912	2B	114	AA	AB	AA	AA	AA	AA	AA	AA	AB	AA	AA	AA	AA	AA	AB	AA	AB	AA	AA	AB	AA	AA	AA	AA	AA	AA	AA	AA	AA	AA	AA	AA	AA	AA	AA	AA	AA	AB	AA	AB	AA	AA	AA	AB	AA	AA	AB
IWA3621	2B	114	AA	AB	AA	AA	AA	AA	AA	AA	AB	AA	AA	AA	AA	AA	AB	AA	AB	AA	AA	AB	AA	AA	AA	AA	AA	AA	AA	AA	AA	AA	AA	AA	AA	AA	AA	AA	AA	AB	AA	AB	AA	AA	AA	AB	AA	AA	AB
IWA2977	2B	115	AB	AA	AB	AB	AB	AB	AB	AB	AA	AB	AB	AB	AB	AB	AA	AB	AA	AB	AB	AA	AB	AB	AB	AB	AB	AB	AB	AB	AB	AB	AB	AB	AB	AB	AB	AB	AB	AA	AB	AA	AB	AB	AB	AA	AB	AB	AA
IWA4983	2B	115	BB	AB	BB	BB	BB	BB	BB	BB	AB	BB	BB	NN	BB	BB	AB	BB	AB	BB	BB	AB	BB	BB	BB	BB	BB	BB	BB	BB	BB	BB	BB	BB	BB	BB	BB	NN	BB	AB	BB	AB	BB	BB	BB	AB	BB	BB	AB
IWA4984	2B	115	AB	BB	AB	AB	AB	AB	AB	AB	BB	AB	AB	AB	AB	AB	BB	AB	BB	AB	AB	BB	AB	AB	AB	AB	AB	AB	AB	AB	AB	AB	AB	AB	AB	AB	AB	AB	AB	BB	AB	BB	AB	AB	AB	BB	AB	AB	BB
IWA5149	2B	115	AA	BB	AA	AA	AA	AA	AA	AA	BB	AA	AA	NN	AA	AA	BB	AA	BB	AA	AA	BB	AA	AA	AA	AA	AA	AA	AA	AA	AA	AA	AA	AA	AA	AA	AA	NN	AA	BB	AA	BB	AA	AA	AA	BB	AA	AA	BB
IWA6664	2B	115	AB	BB	AB	AB	AB	AB	AB	AB	BB	AB	AB	AB	AB	AB	BB	AB	BB	AB	AB	BB	AB	AB	AB	AB	AB	AB	AB	AB	AB	AB	AB	AB	AB	AB	AB	AB	AB	BB	AB	BB	AB	AB	AB	BB	AB	AB	BB
IWA6875	2B	115	BB	AB	BB	BB	BB	BB	BB	BB	AB	BB	BB	BB	BB	BB	AB	BB	AB	BB	BB	AB	BB	BB	BB	BB	BB	BB	BB	BB	BB	BB	BB	BB	BB	BB	BB	NN	BB	AB	BB	AB	BB	BB	BB	AB	BB	BB	AB
IWA3213	2B	115	AB	BB	AB	AB	AB	AB	AB	AB	BB	AB	AB	AB	AB	AB	BB	AB	BB	AB	AB	BB	AB	AB	AB	AB	AB	AB	AB	AB	AB	AB	AB	AB	AB	AB	AB	AB	AB	BB	AB	BB	AB	AB	AB	BB	AB	AB	BB
IWA6818	2B	115	NN	AA	AB	AB	AB	AB	AB	AB	AA	AB	AB	AB	AB	AB	AA	AB	AA	AB	AB	AA	AB	AB	AB	AB	AB	AB	AB	AB	AB	AB	AB	AB	AB	AB	AB	AB	AB	AA	AB	AA	AB	AB	AB	AA	AB	AB	AA
IWA5059b	2B	115	AB	BB	AB	AB	AB	AB	AB	AB	BB	AB	AB	AB	AB	AB	BB	AB	BB	AB	AB	BB	AB	AB	AB	AB	AB	AB	AB	AB	AB	AB	AB	AB	AB	AB	AB	AB	AB	BB	AB	BB	AB	AB	AB	BB	AB	AB	BB
IWA4135	2B	117	AB	AB	AB	BB	AB	AB	AB	AB	AB	AB	BB	BB	AB	AB	BB	AB	NN	BB	BB	BB	AB	AB	AB	AB	BB	AB	AB	AB	AB	BB	AB	AB	AB	AB	AB	AB	AB	BB	AB	BB	BB	AB	AB	AB	AB	AB	AB
IWA1937	2B	118	BB	AB	AB	AB	AB	AB	AB	AB	BB	AB	AB	BB	AB	AB	BB	AB	AB	BB	BB	AB	BB	AB	BB	BB	AB	AB	NN	AB	BB	BB	BB	AB	AB	BB	AB	AB	AB	BB	AB	BB	AB	AB	BB	AB	BB	AB	BB
IWA2001	2B	118	AA	AB	AB	AB	AB	AB	AB	AB	AA	AB	AB	AA	AB	AB	AA	AB	AB	AA	AA	AB	AA	AB	NN	AA	AB	AB	AB	AB	AA	AA	AA	AB	AB	AA	AB	AB	AB	AA	AB	AA	AB	AB	AA	AB	AA	AB	AA
IWA2980	2B	120	AA	AA	AB	AB	AB	AA	AA	AA	AA	AB	AB	AA	AB	AA	AA	AA	AA	AB	AB	AB	AA	AA	AA	AA	AB	AA	AA	AA	AA	AA	AA	AA	AA	AA	AA	AA	AA	AB	AA	AB	AB	AA	AA	AA	AA	AA	AA
IWA4303	2B	120	AB	AB	AA	AA	AA	AB	AB	AB	AB	AA	AA	AB	NN	AB	AB	AB	AB	AA	AA	AA	AB	AB	AB	AB	AA	AB	AB	AB	AB	AB	AB	AB	AB	AB	AB	AB	AB	AA	NN	AA	AA	AB	AB	AB	AB	AB	AB
IWA4304	2B	120	BB	BB	AB	AB	NN	BB	BB	BB	BB	AB	AB	BB	NN	BB	BB	BB	BB	NN	AB	AB	BB	BB	BB	BB	AB	BB	BB	BB	BB	BB	BB	BB	BB	BB	BB	BB	BB	AB	BB	AB	AB	BB	BB	BB	BB	BB	BB
IWA5506	2B	120	AB	AB	AB	AB	AB	AB	AB	AB	AB	AB	AB	AB	AB	AB	AB	AB	AB	BB	AB	AB	BB	AB	BB	AB	AB	AB	AB	AB	AB	BB	AB	BB	AB	BB	BB	NN	AB	AB	AB	BB	AB	AB	AB	AB	BB	AB	AB
IWA1179	2B	122	NN	BB	AA	AA	AA	BB	BB	BB	BB	AA	AA	AA	AB	AA	BB	AA	BB	AA	AA	BB	NN	BB	BB	BB	AA	BB	BB	BB	BB	BB	BB	BB	BB	BB	BB	BB	BB	BB	NN	BB	AA	AA	AA	BB	BB	AA	BB
IWA4388	2B	122	AB	AB	AA	AA	AA	AB	AB	AB	AB	AA	AA	AB	NN	AB	AB	AB	AB	AA	AA	AA	AB	AB	AB	AB	AA	AB	AB	AB	AB	AB	AB	AB	AB	AB	AB	AB	AB	AA	AB	AA	AA	AB	AB	AB	AB	AB	AB
IWA3220b	2B	122	AA	AA	AA	BB	BB	BB	BB	BB	BB	AA	AA	NN	BB	BB	BB	BB	AA	BB	BB	AA	BB	BB	BB	BB	BB	BB	BB	BB	BB	BB	BB	BB	BB	BB	BB	BB	BB	BB	BB	BB	BB	BB	BB	AA	BB	BB	BB
IWA5874b	2B	123	AB	BB	AB	BB	AB	BB	BB	BB	BB	NN	BB	BB	BB	BB	NN	BB	BB	BB	BB	BB	BB	BB	BB	BB	BB	BB	BB	BB	BB	BB	BB	BB	BB	BB	BB	BB	BB	BB	BB	BB	BB	BB	BB	AB	BB	AB	BB
IWA439	2B	126	NN	AA	BB	BB	BB	AA	AA	AA	AA	BB	BB	NN	AB	BB	AA	BB	AA	BB	BB	AA	AA	AA	AA	AA	BB	AA	AA	AA	AA	AA	AA	AA	AA	AA	AA	AA	AA	AA	AB	AA	BB	BB	BB	AA	AA	BB	AA
IWA1059	2B	126	AB	BB	AB	AB	AB	BB	BB	BB	BB	AB	AB	AB	AB	AB	BB	AB	BB	AB	AB	BB	BB	BB	BB	BB	AB	BB	BB	BB	BB	BB	BB	BB	BB	BB	BB	BB	BB	BB	NN	BB	AB	AB	AB	BB	BB	AB	BB
IWA1938	2B	126	AB	BB	AB	AB	AB	BB	BB	BB	BB	AB	AB	AB	AB	AB	BB	AB	BB	AB	AB	BB	BB	BB	BB	BB	AB	BB	BB	BB	BB	BB	BB	BB	BB	BB	BB	BB	BB	BB	BB	BB	AB	AB	AB	BB	BB	AB	BB
IWA2885	2B	126	BB	AB	BB	BB	BB	BB	BB	BB	AB	BB	BB	BB	BB	BB	AB	BB	AB	BB	BB	AB	BB	BB	BB	BB	BB	BB	BB	BB	BB	BB	BB	BB	BB	BB	BB	BB	BB	AB	BB	AB	BB	BB	BB	AB	BB	BB	AB
IWA3622	2B	126	BB	AB	BB	BB	BB	BB	BB	BB	AB	BB	BB	BB	BB	BB	AB	BB	AB	BB	BB	AB	BB	BB	BB	BB	BB	BB	BB	BB	BB	BB	BB	BB	BB	BB	BB	BB	BB	AB	BB	AB	BB	BB	BB	AB	BB	BB	AB
IWA3656	2B	126	AB	AA	BB	BB	BB	AA	AA	AA	AA	BB	BB	AB	AB	BB	AA	BB	AA	BB	BB	AA	AA	AA	AA	AA	BB	AA	AA	AA	AA	AA	AA	AA	AA	AA	AA	AA	AA	AA	NN	AA	BB	BB	BB	AA	AA	BB	AA
IWA3657	2B	126	AB	BB	AB	AB	AB	BB	BB	BB	BB	AB	AB	AB	AB	AB	BB	AB	BB	AB	AB	BB	BB	BB	BB	BB	AB	BB	BB	BB	BB	BB	BB	BB	BB	BB	BB	BB	BB	BB	NN	BB	AB	AB	AB	BB	BB	AB	BB
IWA6476	2B	126	AB	AA	AB	AB	AB	AA	AA	AA	AA	AB	AB	AB	AB	AB	AA	AB	AA	AB	AB	AA	AA	AA	AA	AA	AB	AA	AA	AA	AA	AA	AA	AA	AA	AA	AA	AA	AA	AA	AA	AA	AB	AB	AB	AA	AA	AB	AA
IWA6781	2B	126	AB	AA	NN	AB	AB	AB	BB	NN	AA	AB	AB	AB	AB	AB	AA	AB	AA	NN	BB	AA	NN	BB	BB	BB	BB	BB	BB	BB	BB	BB	AB	AB	AB	AB	AB	AB	BB	AA	AB	AA	AB	AB	AB	AA	AB	AB	AA
IWA6819	2B	126	AA	AB	AA	AA	AA	AA	AA	AA	AB	AA	AA	AA	AA	AA	AB	AA	AB	AA	AA	AB	AA	AA	AA	AA	AA	AA	AA	AA	AA	AA	AA	AA	AA	AA	AA	NN	AA	AB	AA	AB	AA	AA	AA	AB	AA	AA	NN
IWA7951	2B	126	AA	AB	AA	AA	AA	AA	AA	AA	AB	AA	AA	AA	AA	AA	AB	AA	AB	AA	AA	AB	AA	AA	AA	AA	AA	AA	AA	AA	AA	AA	AA	AA	AA	AA	AA	NN	AA	AB	AA	AB	AA	AA	AA	AB	AA	AA	AB
IWA2151	2B	126	BB	BB	AA	NN	AA	BB	BB	BB	BB	AA	AA	BB	NN	BB	NN	BB	BB	AA	AA	AA	BB	BB	BB	BB	AA	BB	BB	BB	BB	BB	BB	BB	BB	BB	BB	BB	BB	AA	BB	AA	AA	BB	BB	BB	BB	BB	BB
IWA169	2B	126	AA	AA	BB	NN	AA	AA	AA	AA	AA	AA	AA	AB	AA	BB	AA	AA	AA	AA	AA	AA	AA	AA	AA	AA	AA	AA	AA	AA	AA	AA	AA	AA	AA	AA	AA	AA	AA	AA	AA	AA	AA	AA	BB	AA	AA	BB	AA
IWA170	2B	126	BB	BB	AA	BB	BB	BB	BB	BB	BB	BB	BB	AB	BB	AA	BB	BB	BB	BB	BB	BB	BB	BB	BB	BB	BB	BB	BB	BB	BB	BB	BB	BB	BB	BB	BB	BB	BB	BB	BB	BB	BB	BB	AA	BB	BB	AA	BB
IWA535	2B	126	NN	AA	AA	AA	AA	AA	AA	AA	AA	AA	AA	AA	AA	AA	AA	AA	AB	AA	AA	AA	AA	AA	AA	AA	AA	AA	AA	AA	AA	AA	AA	AA	AA	AA	AA	NN	AA	AA	AA	AA	AA	AA	AA	AA	AA	AA	AA
IWA771	2B	126	BB	BB	AB	AB	AB	BB	BB	BB	BB	AB	AB	AB	AB	AB	BB	BB	BB	AB	AB	BB	BB	AB	BB	BB	AB	AB	AB	AB	AB	NN	BB	BB	BB	BB	BB	BB	AB	BB	BB	BB	AB	BB	AB	BB	BB	AB	BB
IWA776	2B	126	AA	AA	AB	AB	AB	AA	AA	AA	AA	AB	AB	AB	AB	AB	AA	AA	AA	AB	AB	AA	AA	AB	AA	AA	AB	AB	AB	AB	AB	NN	AA	AA	AA	AA	AA	AA	AB	AA	NN	AA	AB	AA	AB	AA	AA	AB	AA
IWA777	2B	126	BB	BB	AB	AB	AB	BB	BB	BB	BB	AB	AB	AB	AB	AB	BB	BB	BB	AB	AB	BB	BB	AB	BB	BB	AB	AB	AB	AB	AB	NN	BB	BB	BB	BB	BB	BB	AB	BB	BB	BB	AB	BB	AB	BB	BB	AB	BB
IWA829	2B	126	BB	BB	AB	AB	AB	BB	BB	BB	BB	AB	AB	AB	AB	AB	BB	BB	BB	AB	AB	BB	BB	AB	BB	BB	AB	AB	AB	AB	AB	NN	BB	BB	BB	BB	BB	BB	AB	BB	BB	BB	AB	BB	AB	BB	BB	AB	BB
IWA869	2B	126	BB	BB	AB	AB	AB	BB	BB	BB	BB	AB	AB	AB	AB	AB	BB	BB	BB	AB	AB	BB	BB	AB	BB	BB	AB	AB	AB	AB	AB	NN	BB	BB	BB	BB	BB	BB	AB	BB	BB	BB	AB	BB	AB	BB	BB	AB	BB
IWA874	2B	126	BB	BB	AB	AB	AB	BB	BB	BB	BB	AB	AB	AB	AB	AB	BB	BB	BB	AB	AB	BB	BB	AB	BB	BB	AB	AB	AB	AB	AB	NN	BB	BB	BB	BB	BB	BB	AB	BB	BB	BB	AB	BB	AB	BB	BB	AB	BB
IWA1102	2B	126	BB	BB	AB	AB	AB	BB	BB	BB	BB	AB	AB	AB	AB	AB	BB	BB	BB	AB	AB	BB	BB	AB	BB	BB	AB	AB	AB	AB	AB	NN	BB	BB	BB	BB	BB	BB	AB	BB	BB	BB	AB	BB	AB	BB	BB	AB	BB
IWA1127	2B	126	BB	BB	AB	AB	AB	BB	BB	BB	BB	AB	AB	AB	AB	AB	BB	BB	BB	AB	AB	BB	BB	AB	BB	BB	AB	AB	AB	AB	AB	NN	BB	BB	BB	BB	BB	BB	AB	BB	BB	BB	AB	BB	AB	BB	BB	AB	BB
IWA1128	2B	126	BB	BB	AB	AB	AB	BB	BB	BB	BB	AB	AB	AB	AB	AB	BB	BB	BB	AB	AB	BB	BB	AB	BB	BB	AB	AB	AB	AB	AB	NN	BB	BB	BB	BB	BB	BB	AB	BB	BB	BB	AB	BB	AB	BB	BB	AB	BB
IWA1129	2B	126	BB	BB	AB	AB	AB	BB	BB	BB	BB	AB	AB	AB	NN	AB	BB	BB	BB	AB	AB	BB	BB	AB	BB	BB	AB	AB	AB	AB	AB	NN	BB	BB	BB	BB	BB	BB	AB	BB	BB	BB	AB	BB	AB	BB	BB	AB	BB
IWA1130	2B	126	BB	BB	AB	AB	AB	BB	BB	BB	BB	AB	AB	AB	AB	AB	BB	BB	BB	AB	AB	BB	BB	AB	BB	BB	AB	AB	AB	AB	AB	NN	BB	BB	BB	BB	BB	BB	AB	BB	BB	BB	AB	BB	AB	BB	BB	AB	BB
IWA1131	2B	126	BB	BB	AB	AB	AB	BB	BB	BB	BB	AB	AB	AB	AB	AB	BB	BB	BB	AB	AB	BB	BB	AB	BB	BB	AB	AB	AB	AB	AB	NN	BB	BB	BB	BB	BB	BB	AB	BB	BB	BB	AB	BB	AB	BB	BB	AB	BB
IWA1177	2B	126	BB	BB	AB	AB	AB	BB	BB	BB	BB	AB	AB	AB	NN	AB	BB	BB	BB	AB	AB	BB	BB	AB	BB	BB	AB	AB	AB	AB	AB	NN	BB	BB	BB	BB	BB	BB	AB	BB	BB	BB	AB	BB	AB	BB	BB	AB	BB
IWA1188	2B	126	BB	BB	AB	AB	AB	BB	BB	BB	BB	AB	AB	AB	AB	AB	BB	BB	BB	AB	AB	BB	BB	AB	BB	BB	AB	AB	AB	AB	AB	NN	BB	BB	BB	BB	BB	BB	AB	BB	BB	BB	AB	BB	AB	BB	BB	AB	BB
IWA1229	2B	126	BB	BB	AB	AB	AB	BB	BB	BB	BB	AB	AB	AB	AB	AB	BB	BB	BB	AB	AB	BB	BB	AB	BB	BB	AB	AB	AB	AB	AB	NN	BB	BB	BB	BB	BB	BB	AB	BB	BB	BB	AB	BB	AB	BB	BB	AB	BB
IWA1237	2B	126	AA	AA	AB	AB	AB	AA	AA	AA	AA	AB	AB	AB	AB	AB	AA	AA	AA	AB	AB	AA	AA	AB	AA	AA	AB	AB	AB	AB	AB	NN	AA	AA	AA	AA	AA	AA	AB	AA	AA	AA	AB	AA	AB	AA	AA	AB	AA
IWA2344	2B	126	NN	AA	AA	AA	AA	AA	AA	AA	AA	AA	AA	AA	AA	AA	AA	AA	AB	AA	AA	AA	AA	AA	AA	AA	AA	AA	AA	AA	AA	AA	AA	AA	AA	AA	AA	AB	AA	AA	AA	AA	AA	AA	AA	AA	AA	AA	AA
IWA2766	2B	126	AA	AA	AA	AA	AA	AA	AA	AA	AA	AA	AA	AA	AA	AA	AA	AA	AB	AA	AA	AA	AA	AA	AA	AA	AA	AA	AA	AA	AA	AA	AA	AA	AA	AA	AA	AA	AA	AA	AA	AA	AA	AA	AA	AA	AA	AA	AA
IWA4100	2B	126	BB	AB	AB	NN	BB	AB	AB	AB	AB	BB	BB	AB	NN	AB	AB	BB	NN	BB	BB	BB	AB	BB	AB	AB	BB	BB	BB	BB	BB	NN	AB	AB	AB	AB	AB	AB	BB	BB	AB	BB	BB	BB	AB	AB	AB	AB	AB
IWA4604	2B	126	NN	BB	AA	AA	AA	BB	BB	BB	BB	AA	AA	NN	AB	AA	BB	AA	AB	AA	AA	BB	BB	AA	BB	BB	AA	AA	AA	AA	AA	AB	BB	BB	BB	BB	BB	AB	AA	BB	NN	BB	AA	AA	AA	BB	BB	AA	NN
IWA4605	2B	126	AB	AA	AA	AB	AB	AA	AA	AA	AA	AB	AB	AA	NN	AA	AA	AB	AA	AB	AB	AA	AA	AB	AA	AA	AB	AB	AB	AB	AB	AA	AA	AA	AA	AA	AA	AA	AB	AA	AA	AA	AB	AB	AA	AA	AA	AA	AA
IWA4606	2B	126	NN	BB	AA	AA	AA	BB	BB	BB	BB	AA	AA	NN	AB	AA	BB	AA	AB	AA	AA	BB	NN	AA	BB	BB	AA	AA	AA	AA	AA	AB	BB	BB	BB	BB	BB	NN	AA	BB	NN	BB	AA	AA	AA	BB	BB	AA	BB
IWA5436	2B	126	AB	BB	BB	BB	AB	BB	BB	BB	BB	AB	AB	BB	NN	BB	BB	AB	BB	AB	AB	AB	BB	AB	BB	BB	AB	AB	AB	AB	AB	BB	BB	BB	BB	BB	BB	BB	AB	AB	BB	AB	AB	AB	BB	BB	BB	BB	BB
IWA5724	2B	126	BB	AB	BB	BB	BB	AB	AB	AB	BB	BB	BB	BB	NN	BB	AB	BB	AB	BB	BB	AB	AB	BB	AB	AB	BB	BB	BB	BB	BB	AB	AB	AB	AB	AB	AB	AB	BB	AB	AB	AB	BB	BB	BB	AB	AB	BB	NN
IWA6209	2B	126	AB	BB	BB	AB	AB	BB	BB	BB	BB	AB	AB	BB	AB	BB	BB	AB	AB	AB	AB	AB	BB	AB	BB	BB	AB	AB	AB	AB	AB	NN	BB	BB	BB	BB	BB	NN	AB	AB	BB	AB	AB	AB	BB	BB	BB	BB	BB
IWA7520	2B	126	AB	AB	AB	AB	AB	AB	AB	AB	AB	AB	AB	AB	AB	AB	AB	AB	AB	AB	AB	AB	AB	AB	AB	AB	AB	AB	AB	AB	AB	AB	AB	AB	AB	AB	AB	AB	AB	AB	AB	AB	AB	AB	AB	AB	AB	AB	AB
IWA7821	2B	126	BB	BB	AB	BB	BB	BB	BB	BB	BB	BB	BB	AB	BB	AA	BB	BB	BB	BB	BB	BB	BB	BB	BB	BB	BB	BB	BB	BB	BB	BB	BB	BB	BB	BB	BB	BB	BB	BB	BB	BB	BB	BB	AA	BB	BB	AA	BB
IWA8517	2B	127	BB	AB	BB	NN	AB	BB	BB	BB	AB	AB	AB	BB	AB	BB	AB	BB	AB	AB	AB	AB	BB	AB	BB	BB	AB	AB	AB	AB	AB	NN	BB	BB	BB	BB	BB	NN	AB	AB	BB	AB	AB	BB	BB	AB	BB	BB	AB
IWA1980	2B	127	AA	AA	AA	AB	AA	AB	AB	AB	AA	AA	AA	AA	AA	AA	AA	AA	AB	AA	AA	AA	AB	AB	AB	AB	AA	AB	AB	AB	AB	AB	AB	AB	AB	AB	AB	AB	AB	AA	AB	AA	AA	AA	AA	AA	AB	AA	AA
IWA1981	2B	127	AB	AB	AB	AB	AB	BB	BB	BB	AB	AB	AB	AB	AB	AB	AB	AB	AB	AB	AB	AB	BB	BB	BB	BB	AB	BB	BB	BB	BB	BB	BB	BB	BB	BB	BB	BB	BB	AB	BB	AB	AB	AB	AB	AB	BB	AB	AB
IWA2714	2B	127	BB	BB	BB	BB	BB	AB	AB	AB	BB	BB	BB	BB	BB	BB	BB	BB	NN	BB	BB	BB	AB	AB	AB	AB	BB	AB	AB	AB	AB	AB	AB	AB	AB	AB	AB	AB	AB	BB	AB	BB	BB	BB	BB	BB	AB	BB	BB
IWA3860	2B	127	AA	AA	AA	AA	AA	AB	AB	AB	AA	AA	AA	AA	AA	AA	AA	AA	AA	AA	AA	AA	AB	AB	AB	AB	AA	AB	AB	AB	AB	AB	AB	AB	AB	AB	AB	AB	AB	AA	AB	AA	AA	AA	AA	AA	AB	AA	AA
IWA3861	2B	127	BB	BB	BB	AB	BB	AB	AB	AB	BB	BB	BB	NN	BB	BB	BB	BB	NN	BB	BB	BB	AB	AB	AB	AB	BB	AB	AB	AB	AB	AB	AB	AB	AB	AB	AB	AB	AB	BB	AB	BB	BB	BB	BB	BB	AB	BB	BB
IWA3862	2B	127	AA	AA	AA	AB	AA	AB	AB	AB	AA	AA	AA	AA	AA	AA	AA	AA	AB	AA	AA	AA	AB	AB	AB	AB	AA	AB	AB	AB	AB	AB	AB	AB	AB	AB	AB	AB	AB	AA	AB	AA	AA	AA	AA	AA	AB	AA	AA
IWA6918	2B	127	BB	BB	BB	BB	BB	AB	AB	AB	BB	BB	BB	BB	BB	BB	BB	BB	NN	BB	BB	BB	AB	AB	AB	AB	BB	AB	AB	AB	AB	AB	AB	AB	AB	AB	AB	AB	AB	BB	AB	BB	BB	BB	BB	BB	AB	BB	BB
IWA8244	2B	127	AA	AA	AA	AB	AA	AB	AB	AB	AA	AA	AA	AA	AA	AA	AA	AA	AB	AA	AA	AA	AB	AB	AB	AB	AA	AB	AB	AB	AB	AB	AB	AB	AB	AB	AB	AB	AB	AA	AB	AA	AA	AA	AA	AA	AB	AA	AA
IWA1239	2B	128	AB	AB	AA	NN	AA	AB	NN	NN	AB	AA	AA	NN	AB	AA	AB	AB	AB	AA	AA	NN	NN	AA	AB	AB	AA	AA	AA	AA	AA	AB	AB	AB	AB	AB	AB	AB	AA	AB	AB	AB	AA	AB	AA	AB	AB	AA	AB
IWA2543	2B	129	AB	AA	AB	AA	AB	AA	AA	AA	AA	AA	AA	NN	AA	AB	AB	AB	AA	AA	AA	AA	AA	AA	AA	AA	AA	AA	AA	AA	AA	AA	AA	AA	AA	AA	AA	AA	AA	AA	AA	AA	AA	AB	AB	AA	AA	AA	AA
IWA5017	2B	129	AA	AB	AA	AB	AA	AB	AB	AB	AB	AB	AB	AA	AB	AA	AA	AA	AB	AB	AB	NN	NN	AA	AB	AB	AB	AA	AA	AA	AA	AB	AB	AB	AB	AB	AB	AB	AA	AA	AB	AA	AB	AA	AA	AB	AB	AA	AB
IWA2025	2B	133	NN	BB	AA	BB	AA	BB	BB	BB	BB	BB	BB	NN	BB	AA	AA	AA	BB	BB	BB	BB	BB	BB	BB	BB	BB	BB	BB	BB	BB	BB	BB	BB	BB	BB	BB	BB	BB	BB	BB	BB	BB	AA	AA	BB	BB	BB	BB
IWA2024	2B	133	AB	BB	AA	BB	AA	BB	BB	BB	BB	BB	BB	NN	BB	AA	AA	AA	BB	BB	BB	BB	BB	BB	BB	BB	BB	BB	BB	BB	BB	BB	BB	BB	BB	BB	BB	BB	BB	BB	BB	BB	BB	AA	AA	BB	BB	BB	BB
IWA3817	2B	133	NN	BB	AA	BB	BB	BB	BB	BB	BB	BB	BB	NN	BB	AA	AA	AA	BB	BB	BB	BB	BB	BB	BB	BB	BB	BB	BB	BB	BB	BB	BB	BB	BB	BB	BB	BB	BB	BB	BB	BB	BB	AA	AA	BB	BB	BB	BB
IWA3453	2B	134	BB	AB	BB	AB	BB	AB	AB	AB	AB	AB	AB	BB	AB	BB	BB	BB	AB	AB	AB	AB	AB	AB	AB	AB	AB	AB	AB	AB	AB	AB	AB	AB	AB	AB	AB	AB	AB	AB	AB	AB	AB	BB	BB	AB	AB	AB	AB
IWA4134	2B	134	NN	BB	AA	BB	AA	BB	BB	BB	BB	BB	BB	AB	BB	AA	AA	AA	BB	BB	BB	BB	NN	BB	BB	BB	BB	BB	BB	BB	BB	BB	BB	BB	BB	BB	BB	BB	BB	BB	BB	BB	BB	AA	AA	BB	BB	BB	BB
IWA5246	2B	134	AB	BB	BB	BB	AB	BB	BB	BB	BB	BB	BB	BB	BB	BB	BB	AB	BB	BB	BB	BB	BB	BB	BB	BB	BB	BB	BB	BB	BB	BB	BB	BB	BB	BB	BB	BB	BB	BB	BB	BB	BB	AB	BB	BB	BB	BB	BB
IWA1661	2B	134	BB	AB	BB	AB	BB	AB	AB	AB	AB	AB	AB	BB	AB	BB	BB	BB	AB	AB	AB	AB	AB	AB	AB	AB	AB	AB	AB	AB	AB	AB	AB	AB	AB	AB	AB	AB	AB	AB	AB	AB	AB	BB	BB	AB	AB	BB	AB
IWA2050	2B	135	BB	AB	BB	AB	BB	AB	AB	AB	AB	AB	AB	BB	AB	BB	BB	BB	AB	AB	AB	AB	AB	AB	AB	AB	AB	AB	AB	AB	AB	AB	AB	AB	AB	AB	AB	AB	AB	AB	AB	AB	AB	BB	BB	AB	AB	AB	AB
IWA3554	2B	135	NN	AA	BB	NN	BB	AA	AA	AA	AA	AA	AA	NN	AA	BB	BB	BB	AA	AA	AA	AA	AA	AA	AA	AA	AA	AA	AA	AA	AA	AA	AA	AA	AA	AA	AA	AA	AA	AA	AA	AA	AA	BB	BB	AA	AA	AB	AA
IWA3948	2B	135	BB	AB	BB	AB	BB	AB	AB	AB	AB	AB	AB	BB	AB	BB	BB	BB	AB	AB	AB	AB	AB	AB	AB	AB	AB	AB	AB	AB	AB	AB	AB	AB	AB	AB	AB	AB	AB	AB	AB	AB	AB	BB	BB	AB	AB	AB	AB
IWA5247	2B	135	BB	AB	BB	AB	BB	AB	AB	AB	AB	AB	AB	BB	AB	BB	BB	BB	AB	AB	AB	AB	NN	AB	AB	AB	AB	AB	AB	AB	AB	AB	AB	AB	AB	AB	AB	AB	AB	AB	AB	AB	AB	BB	BB	AB	AB	AB	AB
IWA5248	2B	135	BB	AB	BB	AB	BB	AB	AB	AB	AB	AB	AB	NN	AB	BB	BB	BB	AB	AB	AB	AB	AB	AB	AB	AB	AB	AB	AB	AB	AB	AB	AB	AB	AB	AB	AB	AB	AB	AB	AB	AB	AB	BB	BB	AB	AB	AB	AB
IWA5261	2B	135	AA	AB	AA	AB	AA	AB	AB	AB	AB	AB	AB	NN	AB	AA	AA	AA	AB	AB	AB	AB	AB	AB	AB	AB	AB	AB	AB	AB	AB	AB	AB	AB	AB	AB	AB	AB	AB	AB	AB	AB	AB	AA	AA	AB	AB	AB	AB
IWA6009	2B	135	AA	BB	AA	BB	AA	BB	BB	BB	BB	BB	BB	AB	BB	AA	AA	AA	BB	BB	BB	BB	BB	BB	BB	BB	BB	BB	BB	BB	BB	BB	BB	BB	BB	BB	BB	BB	BB	BB	BB	BB	BB	AA	AA	BB	BB	NN	BB
IWA6970	2B	135	BB	AB	BB	AB	BB	AB	AB	AB	AB	AB	AB	BB	AB	BB	BB	BB	AB	AB	AB	AB	AB	AB	AB	AB	AB	AB	AB	AB	AB	AB	AB	AB	AB	AB	AB	AB	AB	AB	AB	AB	AB	BB	BB	AB	AB	AB	AB
IWA433	2B	135	AA	AB	AA	AB	AA	AB	AB	AB	AB	AB	AB	AA	AB	AA	AA	AA	AB	AB	AB	AB	AB	AB	AB	AB	AB	AB	AB	AB	AB	AB	AB	AB	AB	AB	AB	AB	AB	AB	AB	AB	AB	AA	AA	AB	AB	AB	AB
IWA2625	2B	135	BB	AB	BB	AB	BB	AB	AB	AB	AB	AB	AB	BB	AB	BB	BB	BB	AB	AB	AB	AB	AB	AB	AB	AB	AB	AB	AB	AB	AB	AB	AB	AB	AB	AB	AB	AB	AB	AB	AB	AB	AB	BB	BB	AB	AB	AB	AB
IWA4014	2B	135	BB	AB	BB	AB	BB	AB	AB	AB	AB	AB	AB	NN	AB	BB	BB	BB	AB	AB	AB	AB	AB	AB	AB	AB	AB	AB	AB	AB	AB	AB	AB	AB	AB	AB	AB	AB	AB	AB	AB	AB	AB	BB	BB	AB	AB	AB	AB
IWA4696	2B	135	AA	AB	AA	AB	AA	AB	AB	AB	AB	AB	AB	AA	AB	AA	AA	AA	AB	AB	AB	AB	AB	AB	AB	AB	AB	AB	AB	AB	AB	AB	AB	AB	AB	AB	AB	AB	AB	AB	AB	AB	AB	AA	AA	AB	AB	AB	AB
IWA7251	2B	136	AB	AB	AA	AB	AA	AB	AB	AB	AB	AB	AB	AA	AB	AA	AA	AA	AB	AB	AB	AB	AB	AB	AB	AB	AB	AB	AB	AB	AB	AB	AB	AB	AB	AB	AB	AB	AB	AB	AB	AB	AB	AA	AA	NN	AB	NN	AB
IWA3942	2B	136	AA	AB	AA	AB	AA	AB	AB	AB	AB	AB	AB	AA	AB	AA	AA	AA	AB	AB	AB	AB	AB	AB	AB	AB	AB	AB	AB	AB	AB	AB	AB	AB	AB	AB	AB	AB	AB	AB	AB	AB	AB	AA	AA	AB	AB	AB	AB
IWA7499	2B	136	AB	BB	AB	BB	AB	BB	BB	BB	BB	BB	BB	AB	BB	AB	AB	AB	BB	BB	BB	BB	BB	BB	BB	BB	BB	BB	BB	BB	BB	BB	BB	BB	BB	BB	BB	BB	BB	BB	BB	BB	BB	AB	AB	BB	BB	NN	BB
IWA8112	2B	136	NN	AB	AA	AB	AA	AB	AB	AB	AB	AB	AB	AA	AB	AA	AA	AA	AB	AB	AB	AB	AB	AB	AB	AB	AB	AB	AB	AB	AB	AB	AB	AB	AB	AB	AB	AB	AB	AB	AB	AB	AB	AA	AA	AB	AB	AB	AB
IWA6438	2B	136	NN	BB	AA	NN	AA	NN	NN	BB	BB	BB	BB	AA	BB	AA	AA	AA	BB	BB	BB	BB	BB	BB	BB	BB	BB	BB	BB	BB	BB	BB	BB	BB	BB	BB	BB	BB	BB	BB	BB	BB	BB	AA	AA	BB	BB	BB	NN
IWA4473	2B	137	AA	AB	AA	AB	AA	AB	AB	AB	AB	AB	AB	AA	AB	AA	AA	AA	AB	AB	AB	AB	AB	AB	AB	AB	AB	AB	AB	AB	AB	AB	AB	AB	AB	AB	AB	AB	AB	AB	AB	AB	AB	AA	AA	AB	AB	AB	AB
IWA6639	2B	137	AA	BB	AA	BB	NN	BB	BB	BB	BB	BB	BB	NN	BB	AA	AA	AA	BB	BB	BB	BB	BB	BB	BB	BB	BB	BB	BB	BB	BB	BB	BB	BB	BB	BB	BB	BB	BB	BB	BB	BB	BB	AA	AA	BB	BB	NN	BB
IWA5658	2B	137	AA	AB	AA	AB	AA	AB	AB	AB	AB	AB	AB	AA	AB	AA	AA	AA	AB	AB	AB	AB	AB	AB	AB	AB	AB	AB	AB	AB	AB	AB	AB	AB	AB	AB	AB	AB	AB	AB	AB	AB	AB	AA	AA	AB	AB	AB	AB
IWA7919	2B	138	BB	AB	BB	AB	BB	AB	AB	AB	AB	AB	AB	BB	AB	BB	BB	BB	AB	AB	AB	AB	NN	AB	AB	AB	AB	AB	AB	AB	AB	AB	AB	AB	AB	AB	AB	AB	AB	AB	AB	AB	AB	BB	BB	AB	AB	AB	NN
IWA2349	2B	138	BB	AB	BB	AB	BB	AB	AB	AB	AB	AB	AB	BB	AB	BB	BB	BB	AB	AB	AB	AB	AB	AB	AB	AB	AB	AB	AB	AB	AB	AB	AB	AB	AB	AB	AB	AB	AB	AB	AB	AB	AB	BB	BB	AB	AB	AB	AB
IWA5653	2B	138	BB	AB	BB	AB	BB	AB	AB	AB	AB	AB	AB	BB	AB	BB	BB	BB	NN	AB	AB	AB	AB	AB	AB	AB	AB	AB	AB	AB	AB	AB	AB	AB	AB	AB	AB	AB	AB	AB	AB	AB	AB	BB	BB	AB	AB	NN	AB
IWA2184	2B	138	AA	AA	AA	AB	AA	AA	AA	AA	AA	BB	BB	AA	AB	AA	AA	AA	AA	BB	BB	BB	AA	BB	AA	AA	BB	BB	BB	BB	BB	AA	AA	AA	AA	AA	AA	AA	BB	BB	NN	BB	BB	AA	AA	AA	AA	AA	AA
IWA4136	2B	139	BB	AB	BB	AB	BB	AB	AB	AB	AB	AB	AB	BB	AB	BB	BB	BB	AB	AB	AB	AB	AB	AB	AB	AB	AB	AB	AB	AB	AB	AB	AB	AB	AB	AB	AB	AB	AB	AB	AB	AB	AB	BB	BB	AB	AB	AB	AB
IWA5654	2B	139	AB	BB	AB	BB	AB	BB	BB	BB	BB	BB	BB	AB	BB	AB	AB	AB	BB	BB	BB	BB	BB	BB	BB	BB	BB	BB	BB	BB	BB	BB	BB	BB	BB	BB	BB	BB	BB	BB	BB	BB	BB	AB	AB	BB	BB	BB	BB
IWA8454	2B	139	BB	AB	BB	AB	BB	AB	AB	AB	AB	AB	AB	BB	AB	BB	BB	BB	AB	AB	AB	AB	AB	AB	AB	AB	AB	AB	AB	AB	AB	AB	AB	AB	AB	AB	AB	AB	AB	AB	AB	AB	AB	BB	BB	AB	AB	AB	AB
IWA4224	2B	139	BB	AB	BB	AB	BB	AB	AB	AB	AB	AB	AB	BB	AB	BB	BB	BB	AB	AB	AB	AB	AB	AB	AB	AB	AB	AB	AB	AB	AB	AB	AB	AB	AB	AB	AB	AB	AB	AB	AB	AB	AB	BB	BB	AB	AB	AB	AB
IWA4881	2B	139	BB	AB	BB	AB	BB	AB	AB	AB	AB	AB	AB	BB	AB	BB	BB	BB	AB	AB	AB	AB	AB	AB	AB	AB	AB	AB	AB	AB	AB	AB	AB	AB	AB	AB	AB	AB	AB	AB	AB	AB	AB	BB	BB	AB	AB	AB	AB
IWA5254	2B	139	BB	BB	BB	AB	BB	BB	BB	BB	BB	AB	AB	BB	AB	BB	BB	BB	BB	AB	AB	AB	BB	AB	BB	BB	AB	AB	AB	AB	AB	BB	BB	BB	BB	BB	BB	BB	AB	AB	BB	AB	AB	BB	BB	BB	BB	BB	BB
IWA6216	2B	140	AA	AB	AA	AB	AA	AB	AB	AB	AB	AB	AB	AA	AB	AA	AA	AA	AB	AB	AB	AB	AB	AB	AB	AB	AB	AB	AB	AB	AB	AB	AB	AB	AB	AB	AB	AB	AB	AB	AB	AB	AB	AA	AA	AB	AB	AA	AB
IWA7489	2B	140	AA	AB	AA	AB	AA	AB	AB	AB	AB	AB	AB	AA	AB	AA	AA	AA	AB	AB	AB	AB	AB	AB	AB	AB	AB	AB	AB	AB	AB	AB	AB	AB	AB	AB	AB	AB	AB	AB	AB	AB	AB	AA	AA	AB	AB	AB	AB
IWA8227	2B	140	NN	AA	BB	NN	BB	AA	AA	AA	AA	AA	AA	NN	AA	BB	BB	BB	AA	AA	AA	AA	AA	AA	AA	AA	AA	AA	AA	AA	AA	AA	AA	AA	AA	AA	AA	AA	AA	AA	AA	AA	AA	BB	BB	AA	AA	AB	AA
IWA1309	2B	141	BB	AB	BB	AB	BB	AB	AB	AB	AB	AB	AB	BB	AB	BB	BB	BB	AB	AB	AB	AB	AB	AB	AB	AB	AB	AB	AB	AB	AB	AB	AB	AB	AB	AB	AB	AB	AB	AB	AB	AB	AB	BB	BB	AB	AB	AB	NN
IWA3696	2B	141	AA	AB	AA	AB	AA	AB	AB	AB	AB	AB	AB	NN	AB	AA	AA	AA	AB	AB	AB	AB	AB	AB	AB	AB	AB	AB	AB	AB	AB	AB	AB	AB	AB	AB	AB	AB	AB	AB	AB	AB	AB	AA	AA	AB	AB	AB	AB
IWA7420	2B	141	BB	AB	BB	AB	BB	AB	AB	AB	AB	AB	AB	BB	AB	BB	BB	BB	AB	AB	AB	AB	AB	AB	AB	AB	AB	AB	AB	AB	AB	AB	AB	AB	AB	AB	AB	AB	AB	AB	AB	AB	AB	BB	BB	AB	AB	AB	AB
IWA389	2B	141	AA	AA	AA	AB	AA	AA	AA	AA	AA	AB	AB	AA	AB	AA	AA	AA	AA	AB	AB	AB	AA	AB	AA	AA	AB	AB	AB	AB	AB	AA	AA	AA	AA	AA	AA	AA	AB	AB	NN	AB	AB	AA	AA	AA	AA	AA	AA
IWA5678	2B	142	AA	AB	AA	AB	AA	AB	AB	AB	AB	AB	AB	AA	AB	AA	AA	AA	AB	AB	AB	AB	AB	AB	AB	AB	AB	AB	AB	AB	AB	AB	AB	AB	AB	AB	AB	AB	AB	AB	AB	AB	AB	AA	AA	AB	AB	AB	AB
IWA6016	2B	142	NN	AA	BB	AA	BB	AA	AA	AA	AA	AA	AA	NN	AA	BB	BB	BB	AA	AA	AA	AA	AA	AA	AA	AA	AA	AA	AA	AA	AA	AA	AA	AA	AA	AA	AA	AA	AA	AA	AA	AA	AA	BB	BB	AA	AA	BB	AA
IWA5926	2B	142	AA	AB	AA	AB	AA	AB	AB	AB	AB	AB	AB	AA	AB	AA	AA	AA	AB	AB	AB	AB	AB	AB	AB	AB	AB	AB	AB	AB	AB	AB	AB	AB	AB	AB	AB	AB	AB	AB	AB	AB	AB	AA	AA	AB	AB	AB	AB
IWA1550	2B	143	BB	AB	BB	AB	BB	AB	AB	AB	AB	AB	AB	BB	AB	BB	BB	BB	AB	AB	AB	AB	AB	AB	AB	AB	AB	AB	AB	AB	AB	AB	AB	AB	AB	AB	AB	AB	AB	AB	AB	AB	AB	BB	BB	AB	AB	AB	AB
IWA3258	2B	143	AB	AA	BB	AA	BB	AA	AA	AA	AA	AA	AA	AB	AA	BB	BB	BB	AA	AA	AA	AA	AA	AA	AA	AA	AA	AA	AA	AA	AA	AA	AA	AA	AA	AA	AA	AA	AA	AA	AA	AA	AA	BB	BB	AA	AA	NN	AA
IWA5723	2B	143	BB	AB	BB	AB	BB	AB	AB	AB	AB	AB	AB	BB	AB	BB	BB	BB	AB	AB	AB	AB	AB	AB	AB	AB	AB	AB	AB	AB	AB	AB	AB	AB	AB	AB	AB	AB	AB	AB	AB	AB	AB	BB	BB	AB	AB	AB	AB
IWA671	2B	143	BB	AB	BB	AB	BB	AB	AB	AB	AB	AB	AB	BB	AB	BB	BB	BB	AB	AB	AB	AB	AB	AB	AB	AB	AB	AB	AB	AB	AB	AB	AB	AB	AB	AB	AB	AB	AB	AB	AB	AB	AB	BB	BB	AB	AB	AB	AB
IWA2939	2B	144	BB	AB	BB	NN	BB	AB	AB	AB	AB	AB	AB	BB	AB	BB	BB	BB	AB	AB	NN	AB	NN	AB	AB	AB	AB	AB	AB	AB	AB	AB	AB	AB	AB	AB	NN	AB	AB	AB	AB	AB	AB	BB	BB	AB	AB	NN	NN
IWA2081	2B	144	BB	AB	BB	AB	BB	AB	AB	AB	AB	AB	AB	BB	AB	BB	BB	BB	AB	AB	AB	AB	AB	AB	AB	AB	AB	AB	AB	AB	AB	AB	AB	AB	AB	AB	AB	AB	AB	AB	AB	AB	AB	BB	BB	AB	AB	BB	AB
IWA7215	2B	145	BB	AB	BB	AB	BB	AB	AB	AB	AB	AB	AB	BB	AB	BB	BB	BB	AB	AB	AB	AB	AB	AB	AB	AB	AB	AB	AB	AB	AB	AB	AB	AB	AB	AB	AB	AB	AB	AB	AB	AB	AB	BB	BB	AB	AB	AB	AB
IWA6966	2B	145	NN	AB	BB	AB	BB	AB	AB	AB	AB	AB	AB	BB	AB	BB	BB	BB	AB	AB	AB	AB	AB	AB	AB	AB	AB	AB	AB	AB	AB	AB	AB	AB	AB	AB	AB	AB	AB	AB	AB	AB	AB	BB	BB	AB	AB	BB	AB
IWA3452	2B	145	NN	BB	AA	NN	AA	BB	BB	BB	BB	BB	BB	AA	BB	AA	AA	AA	BB	BB	BB	BB	BB	BB	BB	BB	BB	BB	BB	BB	BB	BB	BB	BB	BB	BB	BB	BB	BB	BB	BB	BB	BB	AA	AA	BB	BB	NN	BB
IWA1935	2B	146	AA	AB	AA	AB	AA	AB	AB	AB	AB	AB	AB	AA	AB	AA	AA	AA	AB	AB	AB	AB	AB	AB	AB	AB	AB	AB	AB	AB	AB	AB	AB	AB	AB	AB	AB	AB	AB	AB	AB	AB	AB	AA	AA	AB	AB	AB	AB
IWA4399	2B	146	NN	AB	AA	AB	AA	AB	AB	AB	AB	AB	AB	NN	AB	AA	AA	AA	AB	AB	AB	AB	AB	AB	AB	AB	AB	AB	AB	AB	AB	AB	AB	AB	AB	AB	AB	AB	AB	AB	AB	AB	AB	AA	AA	AB	AB	AB	AB
IWA4880	2B	146	BB	AB	BB	AB	BB	AB	AB	AB	AB	AB	AB	BB	AB	BB	BB	BB	AB	AB	AB	AB	AB	AB	AB	AB	AB	AB	AB	AB	AB	AB	AB	AB	AB	AB	AB	AB	AB	AB	AB	AB	AB	BB	BB	AB	AB	AB	AB
IWA3153	2B	146	AB	BB	AB	BB	AB	BB	BB	BB	BB	BB	BB	AB	BB	AB	AB	AB	BB	BB	BB	BB	BB	BB	BB	BB	BB	BB	BB	BB	BB	BB	BB	BB	BB	BB	BB	BB	BB	BB	BB	BB	BB	AB	AB	BB	BB	AB	BB
IWA742	2B	146	NN	AA	BB	NN	BB	AA	AA	AA	AA	AA	AA	NN	AA	BB	BB	BB	AA	AA	AA	AA	AA	AA	AA	AA	AA	AA	AA	AA	AA	AA	AA	AA	AA	AA	AA	AA	AA	AA	AA	AA	AA	BB	BB	AA	AA	NN	AA
IWA2739	2B	147	BB	AB	BB	AB	BB	AB	AB	AB	AB	AB	AB	BB	AB	BB	BB	BB	AB	AB	AB	AB	AB	AB	AB	AB	AB	AB	AB	AB	AB	AB	AB	AB	AB	AB	AB	AB	AB	AB	AB	AB	AB	BB	BB	AB	AB	AB	AB
IWA4464	2B	147	BB	AB	BB	AB	BB	AB	AB	AB	AB	AB	AB	NN	AB	BB	BB	BB	AB	AB	AB	AB	AB	AB	AB	AB	AB	AB	AB	AB	AB	AB	AB	AB	AB	AB	AB	AB	AB	AB	AB	AB	AB	BB	BB	AB	AB	AB	AB
IWA310	2B	147	AA	AB	AA	AB	AA	AB	AB	AB	AB	AB	AB	AA	AB	AA	AA	AA	AB	AB	AB	AB	AB	AB	AB	AB	AB	AB	AB	AB	AB	AB	AB	AB	AB	AB	AB	AB	AB	AB	AB	AB	AB	AA	AA	AB	AB	AB	AB
IWA586	2B	147	NN	AA	BB	NN	BB	AA	AA	AA	AA	AA	AA	BB	AA	BB	BB	BB	AA	AA	AA	AA	AA	AA	AA	AA	AA	AA	AA	AA	AA	AA	AA	AA	AA	AA	AA	AA	AA	AA	AA	AA	AA	BB	BB	AA	AA	BB	AA
IWA587	2B	147	NN	AA	BB	NN	BB	AA	AA	AA	AA	AA	AA	NN	AA	BB	BB	BB	AA	AA	AA	AA	AA	AA	AA	AA	AA	AA	AA	AA	AA	AA	AA	AA	AA	AA	AA	AA	AA	AA	AA	AA	AA	BB	BB	AA	AA	BB	AA
IWA3210	2B	148	BB	AB	BB	AB	BB	AB	AB	AB	AB	AB	AB	BB	AB	BB	BB	BB	AB	AB	AB	AB	AB	AB	AB	AB	AB	AB	AB	AB	AB	AB	AB	AB	AB	AB	AB	AB	AB	AB	AB	AB	AB	BB	BB	AB	AB	AB	AB
IWA7269	2B	148	BB	AB	BB	AB	BB	AB	AB	AB	AB	AB	AB	BB	AB	BB	BB	BB	AB	AB	AB	AB	AB	AB	AB	AB	AB	AB	AB	AB	AB	AB	AB	AB	AB	AB	AB	AB	AB	AB	AB	AB	AB	BB	BB	AB	AB	AB	AB
IWA5131	2B	148	BB	AB	BB	NN	BB	AB	AB	AB	AB	AB	AB	BB	AB	BB	BB	BB	AB	AB	AB	AB	AB	AB	AB	AB	AB	AB	AB	AB	AB	AB	AB	AB	AB	AB	AB	AB	AB	AB	AB	AB	AB	BB	BB	AB	AB	AB	AB
IWA5259	2B	148	BB	AA	BB	NN	BB	AA	AA	AA	AA	AA	AA	NN	AA	BB	BB	BB	AA	AA	AA	AA	NN	AA	AA	AA	AA	AA	AA	AA	AA	AA	AA	AA	AA	AA	AA	AA	AA	AA	AA	AA	NN	BB	BB	AA	AA	AA	AA
IWA5263	2B	148	BB	AA	BB	AA	BB	AA	AA	AA	AA	AA	AA	NN	AA	BB	BB	BB	AA	AA	AA	AA	AA	AA	AA	AA	AA	AA	AA	AA	AA	AA	AA	AA	AA	AA	AA	AA	AA	AA	AA	AA	AA	BB	BB	AA	AA	AB	AA
IWA1392	2B	149	BB	AB	BB	AB	BB	AB	AB	AB	AB	AB	AB	NN	AB	BB	BB	BB	AB	AB	AB	AB	AB	AB	AB	AB	AB	AB	AB	AB	AB	AB	AB	AB	AB	AB	AB	AB	AB	AB	AB	AB	AB	BB	BB	AB	AB	NN	AB
IWA5575	2B	149	AA	AB	AA	AB	AA	AB	AB	AB	AB	AB	AB	AA	AB	AA	AA	AA	AB	AB	AB	AB	AB	AB	AB	AB	AB	AB	AB	AB	AB	AB	AB	AB	AB	AB	AB	AB	AB	AB	AB	AB	AB	AA	AA	AB	AB	AB	AB
IWA6505	2B	149	NN	AA	BB	AA	BB	AA	AA	AA	AA	AA	AA	AB	AA	BB	BB	BB	AA	AA	AA	AA	AA	AA	AA	AA	AA	AA	AA	AA	AA	AA	AA	AA	AA	AA	AA	AA	AA	AA	AA	AA	AA	BB	BB	AA	AA	AB	AA
IWA6723	2B	149	BB	AB	BB	AB	BB	AB	AB	AB	AB	AB	AB	BB	AB	BB	BB	BB	AB	AB	AB	AB	AB	AB	AB	AB	AB	AB	AB	AB	AB	AB	AB	AB	AB	AB	AB	AB	AB	AB	AB	AB	AB	BB	BB	AB	AB	AB	AB
IWA7959	2B	149	BB	AB	BB	AB	BB	AB	AB	AB	AB	AB	AB	BB	AB	BB	BB	BB	AB	AB	AB	AB	AB	AB	AB	AB	AB	AB	AB	AB	AB	AB	AB	AB	AB	AB	AB	AB	AB	AB	AB	AB	AB	BB	BB	AB	AB	AB	AB
IWA837	2B	149	NN	AB	BB	AB	BB	AB	AB	AB	AB	AB	AB	NN	AB	BB	BB	BB	AB	AB	AB	AB	AB	AB	AB	AB	AB	AB	AB	AB	AB	AB	AB	AB	AB	AB	AB	AB	AB	AB	AB	AB	AB	BB	BB	AB	AB	BB	AB
IWA3236	2B	149	NN	AB	AA	AB	AA	AB	AB	AB	AB	AB	AB	AA	AB	AA	AA	AA	AB	AB	AB	AB	AB	AB	AB	AB	AB	AB	AB	AB	AB	AB	AB	AB	AB	AB	AB	AB	AB	AB	AB	AB	AB	AA	AA	AB	AB	AA	AB
IWA7204	2B	149	AB	AA	BB	AA	BB	AA	AA	AA	AA	AA	AA	AB	AA	BB	BB	BB	AA	AA	AA	AA	AA	AA	AA	AA	AA	AA	AA	AA	AA	AA	AA	AA	AA	AA	AA	AA	AA	AA	AA	AA	AA	BB	BB	AA	AA	BB	AA
IWA31	2B	149	BB	AB	BB	AB	BB	AB	AB	AB	NN	AB	AB	BB	AB	BB	BB	BB	AB	AB	AB	AB	AB	AB	AB	AB	AB	AB	AB	AB	AB	AB	AB	AB	AB	AB	AB	AB	AB	AB	AB	AB	AB	BB	BB	AB	AB	AB	AB
IWA207	2B	149	AB	AA	AB	NN	NN	AA	AA	AA	AA	AA	AA	AB	AA	AB	AB	AB	AA	AA	AA	AA	AA	AA	AA	AA	AA	AA	AA	AA	AA	AA	AA	AA	AA	AA	AA	AA	AA	AA	AA	AA	AA	AB	AB	AA	AA	NN	AA
IWA326	2B	149	NN	AA	BB	NN	AA	AA	AA	AA	AA	AA	AA	BB	AA	BB	BB	AA	AA	AA	AA	AA	NN	AA	AA	AA	AA	AA	AA	AA	AA	AA	AA	AA	AA	AA	AA	AA	AA	AA	AA	AA	AA	AA	BB	AA	AA	NN	AA
IWA697	2B	149	BB	AB	BB	AB	BB	AB	AB	AB	AB	AB	AB	BB	AB	BB	BB	BB	AB	AB	AB	AB	AB	AB	AB	AB	AB	AB	AB	AB	AB	AB	AB	AB	AB	AB	AB	AB	AB	AB	AB	AB	AB	BB	BB	AB	AB	BB	AB
IWA772	2B	149	AB	BB	AB	BB	AB	BB	BB	BB	BB	BB	BB	AB	BB	AB	AB	AB	BB	BB	BB	BB	BB	BB	BB	BB	BB	BB	BB	BB	BB	BB	BB	BB	BB	BB	BB	BB	BB	BB	BB	BB	BB	AB	AB	BB	BB	AB	BB
IWA838	2B	149	AB	BB	AB	BB	AB	BB	BB	BB	BB	BB	BB	AB	BB	AB	AB	AB	BB	BB	BB	BB	BB	BB	BB	BB	BB	BB	BB	BB	BB	BB	BB	BB	BB	BB	BB	BB	BB	BB	BB	BB	BB	AB	AB	BB	BB	AB	BB
IWA1056	2B	149	AB	AA	AB	AA	AB	AA	AA	AA	AA	AA	AA	AB	AA	AB	AB	AB	AA	AA	AA	AA	AA	AA	AA	AA	AA	AA	AA	AA	AA	AA	AA	AA	AA	AA	AA	AA	AA	AA	AA	AA	AA	AB	AB	AA	AA	AA	AA
IWA1215	2B	149	NN	BB	AA	BB	AA	BB	BB	BB	BB	BB	BB	NN	BB	AA	AA	AA	BB	BB	BB	BB	BB	BB	BB	BB	BB	BB	BB	BB	BB	BB	BB	BB	BB	BB	BB	BB	BB	BB	BB	BB	BB	AA	AA	BB	BB	AA	BB
IWA1216	2B	149	AB	AA	AB	NN	AB	AA	AA	AA	AA	AA	AA	AB	AA	AB	AB	AB	AA	AA	AA	AA	AA	AA	AA	AA	AA	AA	AA	AA	AA	AA	AA	AA	AA	AA	AA	AA	AA	AA	AA	AA	AA	AB	AB	AA	AA	AB	AA
IWA1217	2B	149	AB	BB	AB	BB	AB	BB	BB	BB	BB	BB	BB	AB	BB	AB	AB	AB	BB	BB	BB	BB	BB	BB	BB	BB	BB	BB	BB	BB	BB	BB	BB	BB	BB	BB	BB	BB	BB	BB	BB	BB	BB	AB	AB	BB	BB	AB	BB
IWA1549	2B	149	AB	AA	AB	AA	AB	AA	AA	AA	AA	AA	AA	AB	AA	AB	AB	AB	AA	AA	AA	AA	AA	AA	AA	AA	AA	AA	AA	AA	AA	AA	AA	AA	AA	AA	AA	AA	AA	AA	AA	AA	AA	AB	AB	AA	AA	AA	AA
IWA2030	2B	149	AB	BB	AB	BB	AB	BB	BB	BB	BB	BB	BB	AB	BB	AB	AB	AB	BB	BB	BB	BB	BB	BB	BB	BB	BB	BB	BB	BB	BB	BB	BB	BB	BB	BB	BB	BB	BB	BB	BB	BB	BB	AB	AB	BB	BB	BB	BB
IWA2183	2B	149	AB	BB	AB	BB	AB	BB	BB	BB	BB	BB	BB	AB	BB	AB	AB	AB	BB	BB	BB	BB	BB	BB	BB	BB	BB	BB	BB	BB	BB	BB	BB	BB	BB	BB	BB	BB	BB	BB	BB	BB	BB	AB	AB	BB	BB	BB	BB
IWA2225	2B	149	AB	BB	AB	BB	NN	BB	BB	BB	BB	BB	BB	AB	BB	AB	NN	AB	BB	BB	BB	NN	BB	BB	BB	BB	BB	BB	BB	BB	BB	BB	BB	BB	BB	BB	NN	BB	BB	BB	BB	BB	BB	AB	AB	BB	BB	BB	BB
IWA2236	2B	149	AB	BB	AB	BB	AB	BB	BB	BB	BB	BB	BB	AB	BB	AB	AB	AB	BB	BB	BB	NN	BB	AB	BB	BB	BB	AB	AB	AB	AB	BB	BB	BB	BB	BB	BB	BB	AB	AB	BB	AB	BB	AB	AB	BB	BB	AB	BB
IWA2464	2B	149	AB	BB	AB	BB	AB	BB	BB	BB	BB	BB	BB	AB	BB	AB	AB	AB	BB	BB	BB	BB	BB	BB	BB	BB	BB	BB	BB	BB	BB	BB	BB	BB	BB	BB	BB	BB	BB	BB	BB	BB	BB	AB	AB	BB	BB	BB	BB
IWA2465	2B	149	AB	BB	AB	BB	AB	BB	BB	BB	BB	BB	BB	AB	BB	AB	AB	AB	BB	BB	BB	BB	BB	BB	BB	BB	BB	BB	BB	BB	BB	BB	BB	BB	BB	BB	BB	BB	BB	BB	BB	BB	BB	AB	AB	BB	BB	BB	BB
IWA2530	2B	149	AB	BB	AB	BB	AB	BB	BB	BB	BB	BB	BB	AB	BB	AB	AB	AB	BB	BB	BB	BB	BB	BB	BB	BB	BB	BB	BB	BB	BB	BB	BB	BB	BB	BB	BB	BB	BB	BB	BB	BB	BB	AB	AB	BB	BB	BB	BB
IWA2544	2B	149	AA	AB	AA	AB	AA	AB	AB	AB	AB	AB	AB	AA	AB	AA	AA	AA	AB	AB	AB	AB	AB	AB	AB	AB	AB	AB	AB	AB	AB	AB	AB	AB	AB	AB	AB	AB	AB	AB	AB	AB	AB	AA	AA	AB	AB	AB	AB
IWA2665	2B	149	AB	AA	AB	AA	AB	AA	AA	AA	AA	AA	AA	AB	AA	AB	AB	AB	AA	AA	AA	AA	AA	AA	AA	AA	AA	AA	AA	AA	AA	AA	AA	AA	AA	AA	AA	AA	AA	AA	AA	AA	AA	AB	AB	AA	AA	NN	AA
IWA2760	2B	149	AB	BB	AB	BB	AB	BB	BB	BB	BB	BB	BB	AB	BB	AB	AB	AB	BB	BB	BB	BB	BB	BB	BB	BB	BB	BB	BB	BB	BB	BB	BB	BB	BB	BB	BB	BB	BB	BB	BB	BB	BB	AB	AB	BB	BB	BB	BB
IWA2899	2B	149	AB	AA	AB	AA	AB	AA	AA	AA	AA	AA	AA	AB	AA	AB	AB	AB	AA	AA	AA	AA	AA	AA	AA	AA	AA	AA	AA	AA	AA	AA	AA	AA	AA	AA	AA	AA	AA	AA	AA	AA	AA	AB	AB	AA	AA	AA	AA
IWA2940	2B	149	AB	BB	AB	BB	AB	BB	BB	BB	BB	BB	BB	AB	BB	AB	AB	AB	BB	BB	BB	BB	BB	BB	BB	BB	BB	BB	BB	BB	BB	BB	BB	BB	BB	BB	BB	BB	BB	BB	BB	BB	BB	AB	AB	BB	BB	BB	BB
IWA2972	2B	149	AB	BB	AA	BB	AA	BB	BB	BB	BB	BB	BB	NN	BB	AA	AA	AA	BB	BB	BB	BB	BB	BB	BB	BB	BB	BB	BB	BB	BB	BB	BB	BB	BB	BB	BB	BB	BB	BB	BB	BB	BB	AA	AA	BB	BB	AA	BB
IWA3045	2B	149	AB	BB	AB	BB	AB	BB	BB	BB	BB	BB	BB	AB	BB	AB	AB	AB	BB	BB	BB	BB	BB	BB	BB	BB	BB	BB	BB	BB	BB	BB	BB	BB	BB	BB	BB	BB	BB	BB	BB	BB	BB	AB	AB	BB	BB	BB	BB
IWA3618	2B	149	AB	BB	AB	BB	AB	BB	BB	BB	BB	BB	BB	AB	BB	AB	AB	AB	BB	BB	BB	BB	BB	BB	BB	BB	BB	BB	BB	BB	BB	BB	BB	BB	BB	BB	BB	BB	BB	BB	BB	BB	BB	AB	AB	BB	BB	NN	BB
IWA3626	2B	149	AB	AA	AB	AA	AB	AA	AA	AA	AA	AA	AA	AB	AA	AB	AB	AB	AA	AA	AA	AA	AA	AA	AA	AA	AA	AA	AA	AA	AA	AA	AA	AA	AA	AA	AA	AA	AA	AA	AA	AA	AA	AB	AB	AA	AA	AA	AA
IWA3648	2B	149	AB	AA	AB	AA	AB	AA	AA	AA	AA	AA	AA	AB	AA	AB	AB	AB	AA	AA	AA	AA	AA	AA	AA	AA	AA	AA	AA	AA	AA	AA	AA	AA	AA	AA	AA	AA	AA	AA	AA	AA	AA	AB	AB	AA	AA	AA	AA
IWA3734	2B	149	AB	AA	AB	AA	AB	AA	AA	AA	AA	AA	AA	AB	AA	AB	AB	AB	AA	AA	AA	AA	AA	AA	AA	AA	AA	AA	AA	AA	AA	AA	AA	AA	AA	AA	AA	AA	AA	AA	AA	AA	AA	AB	AB	AA	AA	AA	AA
IWA3828	2B	149	AB	BB	AB	BB	AB	BB	BB	BB	BB	BB	BB	AB	BB	AB	AB	AB	BB	BB	BB	BB	BB	BB	BB	BB	BB	BB	BB	BB	BB	BB	BB	BB	BB	BB	BB	BB	BB	BB	BB	BB	BB	AB	AB	BB	BB	BB	BB
IWA3840	2B	149	BB	AB	BB	AB	BB	AB	AB	AB	AB	AB	AB	BB	AB	BB	BB	BB	AB	AB	AB	AB	AB	BB	AB	AB	AB	BB	BB	BB	BB	AB	AB	AB	AB	AB	AB	AB	BB	BB	AB	BB	AB	BB	BB	AB	AB	BB	AB
IWA3858	2B	149	AB	AA	AB	AA	AB	AA	AA	AA	AA	AA	AA	AB	AA	AB	AB	AB	AA	AA	AA	AA	AA	AA	AA	AA	AA	AA	AA	AA	AA	AA	AA	AA	AA	AA	AA	AA	AA	AA	AA	AA	AA	AB	AB	AA	AA	AA	AA
IWA3865	2B	149	AB	AA	AB	AA	AB	AA	AA	AA	AA	AA	AA	AB	AA	AB	AB	AB	AA	AA	AA	AA	AA	AA	AA	AA	AA	AA	AA	AA	AA	AA	AA	AA	AA	AA	AA	AA	AA	AA	AA	AA	AA	AB	AB	AA	AA	AA	AA
IWA3889	2B	149	AB	BB	AB	BB	AB	BB	BB	BB	BB	BB	BB	AB	BB	AB	AB	AB	BB	BB	BB	BB	BB	BB	BB	BB	BB	BB	BB	BB	BB	BB	BB	BB	BB	BB	BB	BB	BB	BB	BB	BB	BB	AB	AB	BB	BB	BB	BB
IWA3995	2B	149	AB	AA	AB	AA	AB	AA	AA	AA	AA	AA	AA	AB	AA	AB	AB	AB	AA	AA	AA	AA	AA	AA	AA	AA	AA	AA	AA	AA	AA	AA	AA	AA	AA	AA	AA	AA	AA	AA	AA	AA	AA	AB	AB	AA	AA	NN	AA
IWA4106	2B	149	AB	AA	AB	AA	AB	AA	AA	AA	AA	AA	AA	AB	AA	AB	AB	AB	AA	AA	AA	AA	AA	AA	AA	AA	AA	AA	AA	AA	AA	AA	AA	AA	AA	AA	AA	AA	AA	AA	AA	AA	AA	AB	AB	AA	AA	AA	AA
IWA4107	2B	149	AB	AA	AB	AA	AB	AA	AA	AA	AA	AA	AA	AB	AA	AB	AB	AB	AA	AA	AA	AA	AA	AA	AA	AA	AA	AA	AA	AA	AA	AA	AA	AA	AA	AA	AA	AA	AA	AA	AA	AA	AA	AB	AB	AA	AA	NN	AA
IWA4128	2B	149	AB	AA	AB	AA	AB	AA	AA	AA	AA	AA	AA	AB	AA	AB	AB	AB	AA	AA	AA	AA	AA	AA	AA	AA	AA	AA	AA	AA	AA	AA	AA	AA	AA	AA	AA	AA	AA	AA	AA	AA	AA	AB	AB	AA	AA	AA	AA
IWA4140	2B	149	AB	BB	AB	BB	AB	BB	BB	BB	BB	BB	BB	AB	BB	AB	AB	AB	BB	BB	BB	BB	BB	BB	BB	BB	BB	BB	BB	BB	BB	BB	BB	BB	BB	BB	BB	BB	BB	BB	BB	BB	BB	AB	AB	BB	BB	BB	BB
IWA4189	2B	149	NN	BB	AA	BB	AA	BB	BB	BB	BB	BB	BB	AA	BB	AA	AA	AA	BB	BB	BB	BB	BB	BB	BB	BB	BB	BB	BB	BB	BB	BB	BB	BB	BB	BB	BB	BB	BB	BB	BB	BB	BB	AA	AA	BB	BB	NN	BB
IWA4474	2B	149	AB	BB	AB	BB	AB	BB	BB	BB	BB	BB	BB	AB	BB	AB	AB	AB	BB	BB	BB	BB	BB	BB	BB	BB	BB	BB	BB	BB	BB	BB	BB	BB	BB	BB	BB	BB	BB	BB	BB	BB	BB	AB	AB	BB	BB	BB	BB
IWA4517	2B	149	BB	AB	BB	AB	BB	AB	AB	AB	AB	AB	AB	BB	AB	BB	BB	BB	AB	AB	AB	AB	AB	BB	AB	AB	AB	BB	BB	BB	BB	AB	AB	AB	AB	AB	AB	AB	BB	BB	AB	BB	AB	BB	BB	AB	AB	BB	AB
IWA4541	2B	149	AB	AA	AB	AA	AA	AA	AA	AA	AA	AA	AA	AB	AA	AB	AB	AB	AA	AA	AA	NN	AA	AB	AA	AA	AA	AB	AB	AB	AB	AA	AA	AA	AA	AA	AA	AA	AB	AB	AA	AB	AA	AB	AB	AA	AA	NN	AA
IWA4659	2B	149	AB	AA	AB	AA	AB	AA	AA	AA	AA	AA	AA	AB	AA	AB	AB	AB	AA	AA	AA	AA	AA	AA	AA	AA	AA	AA	AA	AA	AA	AA	AA	AA	AA	AA	AA	AA	AA	AA	AA	AA	AA	AB	AB	AA	AA	AA	AA
IWA4660	2B	149	AB	BB	AB	BB	AB	BB	BB	BB	BB	BB	BB	AB	BB	AB	AB	AB	BB	BB	BB	BB	BB	BB	BB	BB	BB	BB	BB	BB	BB	BB	BB	BB	BB	BB	BB	BB	BB	BB	BB	BB	BB	AB	AB	BB	BB	NN	BB
IWA4751	2B	149	NN	BB	AA	BB	AA	BB	BB	BB	BB	BB	BB	NN	BB	AA	AA	AA	BB	BB	BB	BB	BB	BB	BB	BB	BB	BB	BB	BB	BB	BB	BB	BB	BB	BB	BB	BB	BB	BB	BB	BB	BB	AA	AA	BB	BB	BB	BB
IWA4752	2B	149	NN	AA	BB	NN	BB	AA	AA	AA	AA	AA	AA	BB	AA	BB	BB	BB	AA	AA	AA	AA	AA	AA	AA	AA	AA	AA	AA	AA	AA	AA	AA	AA	AA	AA	AA	AA	AA	AA	AA	AA	AA	BB	BB	AA	AA	AB	AA
IWA4822	2B	149	BB	AB	BB	AB	BB	AB	AB	AB	AB	AB	AB	BB	AB	BB	BB	BB	AB	AB	AB	AB	AB	AB	AB	AB	AB	AB	AB	AB	AB	AB	AB	AB	AB	AB	AB	AB	AB	AB	AB	AB	AB	BB	BB	AB	AB	AB	AB
IWA4879	2B	149	AB	BB	AB	BB	AB	BB	BB	BB	BB	BB	BB	AB	BB	AB	AB	AB	BB	BB	BB	BB	BB	BB	BB	BB	BB	BB	BB	BB	BB	BB	BB	BB	BB	BB	BB	BB	BB	BB	BB	BB	BB	AB	AB	BB	BB	BB	BB
IWA4965	2B	149	AA	BB	AA	BB	AA	BB	BB	BB	BB	BB	BB	NN	BB	AA	AA	AA	BB	BB	BB	BB	BB	BB	BB	BB	BB	BB	BB	BB	BB	BB	BB	BB	BB	BB	BB	BB	BB	BB	BB	BB	BB	AA	AA	BB	BB	BB	BB
IWA4982	2B	149	AB	BB	AB	BB	AB	BB	BB	BB	BB	BB	BB	AB	BB	AB	AB	AB	BB	BB	BB	BB	BB	BB	BB	BB	BB	BB	BB	BB	BB	BB	BB	BB	BB	BB	BB	BB	BB	BB	BB	BB	BB	AB	AB	BB	BB	BB	BB
IWA5077	2B	149	BB	AB	BB	AB	BB	AB	AB	AB	AB	AB	AB	BB	AB	BB	BB	BB	AB	AB	AB	NN	AB	BB	AB	AB	AB	BB	BB	BB	BB	AB	AB	AB	AB	AB	AB	AB	BB	BB	AB	BB	AB	BB	BB	AB	AB	BB	AB
IWA5090	2B	149	BB	AB	BB	AB	BB	AB	AB	AB	AB	AB	AB	BB	AB	BB	BB	BB	AB	AB	AB	AB	AB	AB	AB	AB	AB	AB	AB	AB	AB	AB	AB	AB	AB	AB	AB	AB	AB	AB	AB	AB	AB	BB	BB	AB	AB	AB	AB
IWA5091	2B	149	BB	AB	BB	AB	BB	AB	AB	AB	AB	AB	AB	BB	AB	BB	BB	BB	AB	AB	AB	AB	AB	AB	AB	AB	AB	AB	AB	AB	AB	AB	AB	AB	AB	AB	AB	AB	AB	AB	AB	AB	AB	BB	BB	AB	AB	AB	AB
IWA5117	2B	149	AB	BB	AA	BB	AA	BB	BB	BB	BB	BB	BB	NN	BB	AA	AA	AA	BB	BB	BB	BB	BB	BB	BB	BB	BB	BB	BB	BB	BB	BB	BB	BB	BB	BB	BB	BB	BB	BB	BB	BB	BB	AA	AA	BB	BB	AA	BB
IWA5168	2B	149	NN	BB	AA	NN	AA	BB	BB	BB	BB	BB	BB	NN	BB	AA	AA	AA	BB	BB	BB	BB	BB	BB	BB	BB	BB	BB	BB	BB	BB	BB	BB	BB	BB	BB	BB	BB	BB	BB	BB	BB	BB	AA	AA	BB	BB	AB	BB
IWA5253	2B	149	BB	BB	BB	AB	BB	BB	BB	BB	BB	AA	AA	BB	AB	BB	BB	BB	BB	AA	AA	AA	BB	AA	BB	BB	AA	AA	AA	AA	AA	BB	BB	BB	BB	BB	BB	BB	AA	AA	NN	AA	AA	BB	BB	BB	BB	BB	BB
IWA5256	2B	149	NN	BB	AA	BB	AA	BB	BB	BB	BB	BB	BB	NN	BB	AA	AA	AA	BB	BB	BB	BB	BB	BB	BB	BB	BB	BB	BB	BB	BB	BB	BB	BB	BB	BB	BB	BB	BB	BB	BB	BB	BB	AA	AA	BB	BB	NN	BB
IWA5260	2B	149	AA	BB	AA	NN	AA	BB	BB	BB	BB	BB	BB	NN	BB	AA	AA	AA	BB	BB	BB	BB	BB	BB	BB	BB	BB	BB	BB	BB	BB	BB	BB	BB	BB	BB	BB	BB	BB	BB	BB	BB	BB	AA	AA	BB	BB	NN	BB
IWA5262	2B	149	AA	BB	AA	BB	AA	BB	BB	BB	BB	BB	BB	NN	BB	AA	AA	AA	BB	BB	BB	BB	BB	BB	BB	BB	BB	BB	BB	BB	BB	BB	BB	BB	BB	BB	BB	BB	BB	BB	BB	BB	BB	AA	AA	BB	BB	AB	BB
IWA5290	2B	149	AA	AB	AA	AB	AA	AB	AB	AB	AB	AB	AB	AA	AB	AA	AA	AA	AB	AB	AB	AB	AB	AB	AB	AB	AB	AB	AB	AB	AB	AB	AB	AB	AB	AB	AB	AB	AB	AB	AB	AB	AB	AA	AA	AB	AB	AA	AB
IWA5600	2B	149	AB	BB	AB	BB	AB	BB	BB	BB	BB	BB	BB	AB	BB	AB	AB	AB	BB	BB	BB	BB	BB	BB	BB	BB	BB	BB	BB	BB	BB	BB	BB	BB	BB	BB	BB	BB	BB	BB	BB	BB	BB	AB	AB	BB	BB	BB	BB
IWA5610	2B	149	AB	BB	AB	BB	AB	BB	BB	BB	BB	BB	BB	AB	BB	AB	AB	AB	BB	BB	BB	BB	BB	BB	BB	BB	BB	BB	BB	BB	BB	BB	BB	BB	BB	BB	BB	BB	BB	BB	BB	BB	BB	AB	AB	BB	BB	BB	BB
IWA5611	2B	149	AB	BB	AB	BB	AB	BB	BB	BB	BB	BB	BB	AB	BB	AB	AB	AB	BB	BB	BB	BB	BB	BB	BB	BB	BB	BB	BB	BB	BB	BB	BB	BB	BB	BB	BB	BB	BB	BB	BB	BB	BB	AB	AB	BB	BB	BB	BB
IWA5659	2B	149	AB	AA	AB	AA	AB	AA	AA	AA	AA	AA	AA	AB	AA	AB	AB	AB	AA	AA	AA	AA	AA	AA	AA	AA	AA	AA	AA	AA	AA	AA	AA	AA	AA	AA	AA	AA	AA	AA	AA	AA	AA	AB	AB	AA	AA	NN	AA
IWA5741	2B	149	AB	AA	AB	AA	AB	AA	AA	AA	AA	AA	AA	AB	AA	AB	AB	AB	AA	AA	AA	AA	AA	AA	AA	AA	AA	AA	AA	AA	AA	AA	AA	AA	AA	AA	AA	AA	AA	AA	AA	AA	AA	AB	AB	AA	AA	NN	AA
IWA5794	2B	149	BB	AB	BB	AB	BB	AB	AB	AB	AB	AB	AB	BB	AB	BB	BB	BB	AB	AB	AB	NN	AB	BB	AB	AB	AB	BB	BB	BB	BB	AB	AB	AB	AB	AB	AB	AB	BB	BB	AB	BB	AB	BB	BB	AB	AB	BB	AB
IWA5927	2B	149	AB	BB	AB	BB	AB	BB	BB	BB	BB	BB	BB	AB	BB	AB	AB	AB	BB	BB	BB	BB	BB	BB	BB	BB	BB	BB	BB	BB	BB	BB	BB	BB	BB	BB	BB	BB	BB	BB	BB	BB	BB	AB	AB	BB	BB	BB	BB
IWA5961	2B	149	AB	BB	AB	BB	AB	BB	BB	BB	BB	BB	BB	AB	BB	AB	AB	AB	BB	BB	BB	BB	BB	BB	BB	BB	BB	BB	BB	BB	BB	BB	BB	BB	BB	BB	BB	BB	BB	BB	BB	BB	BB	AB	AB	BB	BB	BB	BB
IWA5983	2B	149	AB	AA	AB	AA	AB	AA	AA	AA	AA	AA	AA	AB	AA	AB	AB	AB	AA	AA	AA	NN	AA	AB	AA	AA	AA	AB	AB	AB	AB	AA	AA	AA	AA	AA	AA	AA	AB	AB	AA	AB	AA	AB	AB	AA	AA	AB	AA
IWA6000	2B	149	AB	BB	AB	BB	AB	BB	BB	BB	BB	BB	BB	AB	BB	AB	AB	AB	BB	BB	BB	BB	BB	BB	BB	BB	BB	BB	BB	BB	BB	BB	BB	BB	BB	BB	BB	BB	BB	BB	BB	BB	BB	AB	AB	BB	BB	NN	BB
IWA6003	2B	149	AB	AA	AB	AA	AB	AA	AA	AA	AA	AA	AA	AB	AA	AB	AB	AB	AA	AA	AA	AA	AA	AA	AA	AA	AA	AA	AA	AA	AA	AA	AA	AA	AA	AA	AA	AA	AA	AA	AA	AA	AA	AB	AB	AA	AA	AA	AA
IWA6215	2B	149	NN	AA	BB	AA	BB	AA	AA	AA	AA	AA	AA	AB	AA	BB	BB	BB	AA	AA	AA	AA	AA	AA	AA	AA	AA	AA	AA	AA	AA	AA	AA	AA	AA	AA	AA	AA	AA	AA	AA	AA	AA	BB	BB	AA	AA	BB	AA
IWA6240	2B	149	AB	BB	AB	BB	AB	BB	BB	BB	BB	BB	BB	AB	BB	AB	AB	AB	BB	BB	BB	NN	BB	AB	BB	BB	BB	AB	AB	AB	AB	BB	BB	BB	BB	BB	BB	BB	AB	AB	BB	AB	BB	AB	AB	BB	BB	AB	BB
IWA6265	2B	149	AB	AA	AB	AA	AB	AA	AA	AA	AA	AA	AA	AB	AA	AB	AB	AB	AA	AA	AA	AA	AA	AA	AA	AA	AA	AA	AA	AA	AA	AA	AA	AA	AA	AA	AA	AA	AA	AA	AA	AA	AA	AB	AB	AA	AA	AA	AA
IWA6539	2B	149	AB	BB	AB	BB	AB	BB	BB	BB	BB	BB	BB	AB	BB	AB	AB	AB	BB	BB	BB	BB	BB	BB	BB	BB	BB	BB	BB	BB	BB	BB	BB	BB	BB	BB	BB	BB	BB	BB	BB	BB	BB	AB	AB	BB	BB	BB	BB
IWA6607	2B	149	AB	BB	AB	BB	AB	BB	BB	BB	BB	BB	BB	AB	BB	AB	AB	AB	BB	BB	BB	NN	BB	AB	BB	BB	BB	AB	AB	AB	AB	BB	BB	BB	BB	BB	BB	BB	AB	AB	BB	AB	BB	AB	AB	BB	BB	AB	BB
IWA6769	2B	149	AB	AA	AB	AA	AB	AA	AA	AA	AA	AA	AA	AB	AA	AB	AB	AB	AA	AA	AA	AA	AA	AA	AA	AA	AA	AA	AA	AA	AA	AA	AA	AA	AA	AA	AA	AA	AA	AA	AA	AA	AA	AB	AB	AA	AA	NN	AA
IWA6921	2B	149	AB	BB	AB	BB	AB	BB	BB	BB	BB	BB	BB	AB	BB	AB	AB	AB	BB	BB	BB	NN	BB	AB	BB	BB	BB	AB	AB	AB	AB	BB	BB	BB	BB	BB	BB	BB	AB	AB	BB	AB	BB	AB	AB	BB	BB	AB	BB
IWA6929	2B	149	AB	BB	AB	BB	AB	BB	BB	BB	BB	BB	BB	AB	BB	AB	AB	AB	BB	BB	BB	BB	BB	BB	BB	BB	BB	BB	BB	BB	BB	BB	BB	BB	BB	BB	BB	BB	BB	BB	BB	BB	BB	AB	AB	BB	BB	BB	BB
IWA6948	2B	149	AB	BB	AB	BB	AB	BB	BB	BB	BB	BB	BB	AB	BB	AB	AB	AB	BB	BB	BB	BB	BB	NN	BB	BB	BB	AB	AB	AB	NN	BB	BB	BB	BB	BB	BB	BB	NN	AB	BB	AB	BB	AB	AB	BB	BB	AB	BB
IWA7015	2B	149	AB	AA	AB	AA	AB	AA	AA	AA	AA	AA	AA	AB	AA	AB	AB	AB	AA	AA	AA	AB	AA	AB	AA	AA	AA	AB	AB	AB	AB	AA	AA	AA	AA	AA	AA	AA	AB	AB	AA	AB	AA	AB	AB	AA	AA	AB	AA
IWA7103	2B	149	AB	BB	AB	BB	AB	BB	BB	BB	BB	BB	BB	AB	BB	AB	AB	AB	BB	BB	BB	BB	BB	BB	BB	BB	BB	BB	BB	BB	BB	BB	BB	BB	BB	BB	BB	BB	BB	BB	BB	BB	BB	AB	AB	BB	BB	AB	BB
IWA7146	2B	149	AB	BB	AB	BB	AB	BB	BB	BB	BB	BB	BB	AB	BB	AB	AB	AB	BB	BB	BB	BB	BB	BB	BB	BB	BB	BB	BB	BB	BB	BB	BB	BB	BB	BB	BB	BB	BB	BB	BB	BB	BB	AB	AB	BB	BB	BB	BB
IWA7195	2B	149	AB	AA	AB	AA	AB	AA	AA	AA	AA	AA	AA	AB	AA	AB	AB	AB	AA	AA	AA	AB	AA	AB	AA	AA	AA	AB	AB	AB	AB	AA	AA	AA	AA	AA	AA	AA	AB	AB	AA	AB	AA	AB	AB	AA	AA	AB	AA
IWA7238	2B	149	AB	BB	AB	BB	AB	BB	BB	BB	BB	BB	BB	AB	BB	AB	AB	AB	BB	BB	BB	BB	BB	BB	BB	BB	BB	BB	BB	BB	BB	BB	BB	BB	BB	BB	BB	BB	BB	BB	BB	BB	BB	AB	AB	BB	BB	BB	BB
IWA7252	2B	149	AB	BB	AB	BB	AB	BB	BB	BB	BB	BB	BB	AB	BB	AB	AB	AB	BB	BB	BB	BB	BB	BB	BB	BB	BB	BB	BB	BB	BB	BB	BB	BB	BB	BB	BB	BB	BB	BB	BB	BB	BB	AB	AB	BB	BB	BB	BB
IWA7253	2B	149	AB	BB	AB	BB	AB	BB	BB	BB	BB	BB	BB	AB	BB	AB	AB	AB	BB	BB	BB	BB	BB	BB	BB	BB	BB	BB	BB	BB	BB	BB	BB	BB	BB	BB	BB	BB	BB	BB	BB	BB	BB	AB	AB	BB	BB	BB	BB
IWA7312	2B	149	AB	AA	AB	AA	AB	AA	AA	AA	AA	AA	AA	AB	AA	AB	AB	AB	AA	AA	AA	AA	AA	AA	AA	AA	AA	AA	AA	AA	AA	AA	AA	AA	AA	AA	AA	AA	AA	AA	AA	AA	AA	AB	AB	AA	AA	NN	AA
IWA7376	2B	149	AB	AA	AB	AA	AB	AA	AA	AA	AA	AA	AA	AB	AA	AB	AB	AB	AA	AA	AA	AA	AA	AA	AA	AA	AA	AA	AA	AA	AA	AA	AA	AA	AA	AA	AA	AA	AA	AA	AA	AA	AA	AB	AB	AA	AA	AA	AA
IWA7524	2B	149	AB	AA	AB	AA	AB	AA	AA	AA	AA	AA	AA	AB	AA	AB	AB	AB	AA	AA	AA	AA	AA	AA	AA	AA	AA	AA	AA	AA	AA	AA	AA	AA	AA	AA	AA	AA	AA	AA	AA	AA	AA	AB	AB	AA	AA	AA	AA
IWA7684	2B	149	AB	BB	AB	BB	AB	BB	BB	BB	BB	BB	BB	AB	BB	AB	AB	AB	BB	BB	BB	NN	BB	AB	BB	BB	BB	AB	AB	AB	AB	BB	BB	BB	BB	BB	BB	BB	AB	AB	BB	AB	BB	AB	AB	BB	BB	AB	BB
IWA7822	2B	149	AB	BB	AB	BB	AB	BB	BB	BB	BB	BB	BB	AB	BB	AB	AB	AB	BB	BB	BB	BB	BB	BB	BB	BB	BB	BB	BB	BB	BB	BB	BB	BB	BB	BB	BB	BB	BB	BB	BB	BB	BB	AB	AB	BB	BB	BB	BB
IWA8368	2B	149	AB	AA	AB	AA	AB	AA	AA	AA	AA	AA	AA	AB	AA	AB	AB	AB	AA	AA	AA	NN	AA	AB	AA	AA	AA	AB	AB	AB	AB	AA	AA	AA	AA	AA	AA	AA	AB	AB	AA	AB	AA	AB	AB	AA	AA	AB	AA
IWA5373	2B	150	AB	AB	AB	NN	AB	AB	AB	AB	AB	AA	AA	AB	NN	AB	AB	AB	AB	AA	AA	AA	NN	AA	AB	AB	AA	AA	AA	AA	AA	AB	AB	AB	AB	AB	AB	AB	AA	AA	AB	AA	AA	AB	AB	NN	AB	AB	AB
IWA6437	2B	150	BB	AB	BB	AB	BB	AB	AB	AB	AB	AB	AB	BB	AB	BB	BB	BB	AB	AB	AB	AB	AB	AB	AB	AB	AB	AB	AB	AB	AB	AB	AB	AB	AB	AB	AB	AB	AB	AB	AB	AB	AB	BB	BB	AB	AB	NN	AB
IWA3136	2B	151	BB	BB	BB	AB	BB	BB	BB	BB	AA	AA	AA	BB	AB	BB	BB	BB	BB	AA	AA	NN	BB	BB	BB	BB	AA	BB	BB	BB	BB	BB	BB	BB	BB	BB	BB	BB	BB	BB	AB	BB	AA	BB	BB	BB	BB	BB	BB
IWA1036	2B	152	AB	BB	BB	BB	BB	BB	BB	BB	BB	BB	BB	AA	BB	AA	AA	AA	BB	BB	BB	BB	BB	BB	BB	BB	BB	BB	BB	BB	BB	BB	BB	BB	BB	BB	BB	BB	BB	BB	BB	BB	BB	AA	AA	BB	BB	BB	BB
IWA5128	2B	152	AB	AA	AB	AA	AA	AA	AA	AA	AA	AA	AA	AB	AA	AB	AB	AB	AA	AA	AA	AA	AA	AB	AA	AA	AA	AB	AB	AB	AB	AA	AB	AB	AB	AA	AA	AB	AB	AA	AB	AA	AA	AB	AB	AA	AA	AB	AA
IWA8359	2B	152	AB	AA	AB	AA	AA	AA	AA	AA	AA	AA	AA	AB	AA	AB	AB	AB	AA	AA	AA	AA	AA	AB	AA	AA	AA	AB	AB	AB	AB	AA	AB	AB	AB	AA	AA	AB	AB	AA	AB	AA	AA	AB	AB	AA	AA	NN	AA
IWA1689	2B	157	AB	BB	BB	BB	BB	BB	BB	BB	BB	BB	BB	AB	BB	AB	BB	AB	BB	BB	BB	BB	BB	BB	BB	BB	BB	BB	BB	BB	BB	BB	AB	AB	BB	BB	BB	BB	BB	BB	AB	BB	BB	AB	AB	BB	BB	BB	BB
IWA1690	2B	157	AA	AB	AB	AB	AB	AB	AB	AB	AB	AB	AB	AA	AB	AA	AB	AA	AB	AB	AB	AB	AB	AB	AB	AB	AB	AB	AB	AB	AB	AB	AA	AA	AB	AB	AB	AB	AB	AB	AA	AB	AB	AA	AA	AB	AB	AB	AB
IWA5008	2B	158	BB	AA	BB	NN	AA	BB	BB	BB	AA	AA	AA	NN	AA	BB	AA	BB	AA	AA	AA	AA	BB	BB	BB	BB	AA	BB	BB	BB	BB	BB	BB	BB	BB	BB	BB	BB	BB	AA	NN	AA	AA	BB	BB	AA	BB	NN	AA
IWA6175	2B	158	BB	AB	BB	AB	AB	BB	BB	BB	AB	AB	AB	BB	AB	BB	AB	BB	AB	AB	AB	AB	BB	BB	BB	BB	AB	BB	BB	BB	BB	BB	BB	BB	BB	BB	BB	BB	BB	AB	BB	AB	AB	BB	BB	AB	BB	AB	AB
IWA539	2B	160	AB	AB	AA	AB	AB	AA	AA	AA	AB	AB	AB	AB	AB	AB	AB	AB	AB	AB	AB	AB	AA	AB	AA	AA	AB	AB	AB	NN	AB	AA	AA	AA	AA	AA	AA	NN	AB	AB	NN	AB	AB	AB	AB	AB	AA	AB	AB
IWA778	2B	160	BB	BB	AA	BB	BB	AA	AA	AA	BB	BB	BB	BB	BB	BB	BB	BB	BB	BB	BB	BB	AA	BB	AA	AA	BB	BB	BB	AB	BB	AA	AA	AA	AA	AA	AA	AB	BB	BB	AB	BB	BB	BB	BB	BB	AA	BB	BB
IWA780	2B	160	AB	AB	BB	AB	AB	BB	BB	BB	AB	AB	AB	AB	AB	AB	AB	AB	AB	AB	AB	AB	BB	AB	BB	BB	AB	AB	AB	NN	AB	BB	BB	BB	BB	BB	BB	BB	AB	AB	BB	AB	AB	AB	AB	AB	BB	AB	AB
IWA2253	2B	160	AB	AB	AA	AB	AB	AB	AB	AB	AB	AB	AB	AB	AB	AB	AB	AA	NN	AB	AB	AB	AB	AB	AB	AB	AB	AB	AB	AB	AB	AB	AB	AB	AB	AB	AB	AB	AB	AB	AB	AB	AB	AA	AB	AB	AB	AB	AB
IWA4853	2B	160	AB	BB	BB	BB	BB	AB	AB	AB	BB	BB	BB	AB	BB	AB	BB	AB	BB	BB	BB	BB	AB	AB	AB	AB	BB	AB	AB	AB	AB	AB	AB	AB	AB	AB	AB	AB	AB	BB	AB	BB	BB	AB	AB	BB	AB	BB	BB
IWA5525	2B	160	AB	BB	BB	BB	BB	AB	AB	AB	BB	BB	BB	AB	BB	AB	BB	AB	BB	BB	BB	BB	AB	AB	AB	AB	BB	AB	AB	AB	AB	AB	AB	AB	AB	AB	AB	AB	AB	BB	AB	BB	BB	AB	AB	BB	AB	BB	BB
IWA5547	2B	160	AB	BB	AB	BB	BB	AB	AB	AB	BB	BB	BB	AB	BB	AB	BB	AB	BB	BB	BB	BB	AB	AB	AB	AB	BB	AB	AB	AB	AB	AB	AB	AB	AB	AB	AB	AB	AB	BB	AB	BB	BB	AB	AB	BB	AB	BB	BB
IWA6969	2B	160	AB	AA	AA	AA	AA	AB	AB	AB	AA	AA	AA	AB	AA	AB	AA	AB	AA	AA	AA	AA	AB	AB	AB	AB	AA	AB	AB	AB	AB	AB	AB	AB	AB	AB	AB	AB	AB	AA	AB	AA	AA	AB	AB	AA	AB	AA	AA
IWA8631	2B	160	AA	AA	AB	AA	AA	AB	AB	AB	AA	AA	AA	AA	AA	AA	AA	AA	AA	AA	AA	AA	AB	AA	AB	AB	AA	AA	AA	AB	AA	AB	AB	AB	AB	AB	AB	AB	AA	AA	AB	AA	AA	AA	AA	AA	AB	NN	AA
IWA779	2B	161	AB	AB	BB	AB	AB	BB	BB	BB	AB	AB	AB	AB	AB	AB	AB	AB	AB	AB	AB	AB	BB	AB	BB	BB	AB	AB	AB	BB	AB	BB	BB	BB	BB	BB	BB	BB	AB	NN	BB	AB	AB	AB	AB	AB	BB	NN	AB
IWA68	2B	163	NN	AB	AB	BB	AB	BB	BB	BB	BB	AB	AB	BB	AB	BB	BB	BB	NN	AB	AB	AB	BB	BB	BB	BB	AB	BB	BB	BB	BB	BB	BB	BB	BB	BB	BB	BB	BB	AB	BB	AB	BB	BB	BB	AB	BB	AB	AB
IWA242	2B	163	AA	AB	AB	AA	AB	AA	AA	AA	AA	AB	AA	AA	AB	AA	AA	AA	AB	AA	AA	AA	AA	AB	AA	AA	AA	AB	AB	NN	AB	AA	AA	AA	AA	AA	AA	NN	AB	AA	AA	AA	AA	AA	AA	AB	AA	AB	AB
IWA243	2B	163	AB	BB	BB	AB	BB	AB	AB	AB	AB	BB	AB	AB	BB	AB	AB	NN	BB	BB	AB	AB	BB	BB	BB	AB	AB	BB	BB	BB	BB	BB	AB	AB	NN	BB	BB	BB	BB	BB	AB	BB	AB	AB	AB	BB	BB	BB	NN
IWA244	2B	163	AB	AB	AB	AB	AB	AB	AB	AB	AB	AB	AB	AB	AB	AB	AB	AB	AB	BB	AB	AB	BB	AB	BB	AB	AB	AB	AB	AB	AB	BB	AB	AB	BB	BB	BB	NN	AB	BB	AB	BB	AB	AB	AB	AB	BB	AB	AB
IWA1828	2B	163	BB	AB	AB	AB	AB	AB	AB	AB	AB	AB	AB	AB	AB	BB	AB	BB	AB	AB	AB	AB	AB	AB	AB	AB	AB	AB	AB	AB	AB	AB	AB	AB	AB	AB	AB	AB	AB	AB	AB	AB	AB	BB	AB	AB	AB	AB	AB
IWA2511	2B	163	AA	AB	AB	AA	AB	AA	AA	AA	AA	AB	AB	AA	AB	AA	AA	AA	AB	AB	AB	AB	AA	AA	AA	AA	AB	AA	AA	AA	AA	AA	AA	AA	AA	AA	AA	AA	AA	AB	AA	AB	AA	AA	AA	AB	AA	AB	AB
IWA5141	2B	163	NN	BB	BB	BB	BB	BB	BB	BB	BB	BB	BB	AB	BB	AB	BB	AB	BB	BB	BB	BB	BB	BB	BB	BB	BB	BB	BB	BB	BB	BB	BB	BB	BB	BB	BB	BB	BB	BB	BB	BB	BB	AB	AB	BB	BB	BB	BB
IWA8261	2B	163	NN	BB	BB	BB	BB	BB	BB	BB	BB	BB	BB	AB	BB	AB	BB	AB	BB	BB	BB	BB	BB	BB	BB	BB	BB	BB	BB	BB	BB	BB	BB	BB	BB	BB	BB	BB	BB	BB	BB	BB	BB	AB	AB	BB	BB	BB	BB
IWA77	2B	163	NN	BB	BB	BB	AB	BB	BB	BB	BB	BB	BB	AB	BB	AB	AB	AB	BB	BB	BB	BB	BB	BB	BB	BB	BB	BB	BB	BB	BB	BB	BB	BB	BB	BB	BB	BB	BB	BB	BB	BB	BB	AB	AB	AB	BB	AB	AB
IWA226	2B	163	BB	AB	AB	BB	AB	BB	BB	BB	BB	AB	BB	AB	BB	BB	BB	BB	AB	BB	BB	BB	BB	BB	BB	BB	BB	BB	BB	BB	BB	BB	BB	BB	BB	BB	BB	BB	BB	BB	BB	BB	BB	BB	AB	AB	BB	AB	AB
IWA1393	2B	163	AB	BB	BB	BB	BB	BB	BB	BB	BB	BB	BB	BB	AB	AB	BB	AB	BB	BB	NN	BB	BB	AB	BB	BB	BB	AB	AB	BB	AB	BB	BB	BB	BB	BB	BB	BB	AB	BB	BB	BB	BB	AB	BB	BB	BB	BB	BB
IWA1488	2B	163	AB	BB	BB	BB	BB	BB	BB	BB	BB	BB	BB	AB	BB	AB	BB	AB	BB	BB	BB	BB	BB	BB	BB	BB	BB	BB	BB	BB	BB	BB	BB	BB	BB	BB	BB	BB	BB	BB	BB	BB	BB	AB	AB	BB	BB	BB	BB
IWA2294	2B	163	AB	AB	AB	BB	AB	BB	BB	BB	BB	AB	BB	AB	BB	AB	BB	AB	BB	BB	BB	BB	BB	BB	BB	BB	BB	BB	BB	BB	BB	BB	BB	BB	BB	BB	BB	BB	BB	BB	BB	BB	BB	AB	AB	AB	BB	AB	AB
IWA5939	2B	163	AB	AB	AB	AB	AB	AB	AB	AB	AB	AB	AB	AB	AB	AB	BB	AB	AB	BB	AB	AB	BB	AB	BB	AB	AB	AB	AB	AB	AB	BB	AB	AB	AB	BB	BB	NN	AB	BB	AB	BB	AB	AB	AB	AB	BB	AB	AB
IWA6169	2B	163	BB	BB	BB	BB	BB	BB	BB	BB	BB	BB	BB	NN	BB	BB	AA	BB	BB	AA	BB	BB	AA	BB	AA	BB	BB	BB	BB	BB	BB	AA	BB	NN	NN	AA	AA	AB	BB	AA	BB	AA	BB	BB	BB	BB	AA	BB	BB
IWA6403	2B	163	AB	BB	BB	BB	BB	BB	BB	BB	BB	BB	BB	BB	BB	AA	BB	AA	BB	BB	BB	BB	BB	BB	BB	BB	BB	BB	BB	BB	BB	BB	BB	BB	BB	BB	BB	BB	BB	BB	BB	BB	BB	AA	BB	BB	BB	BB	BB
IWA1489	2B	164	AB	AB	AB	AB	BB	BB	BB	BB	AB	AB	AB	AB	AB	AB	BB	AB	NN	BB	AB	AB	BB	AB	BB	BB	AB	AB	AB	AB	AB	BB	BB	BB	BB	BB	BB	NN	AB	BB	BB	BB	AB	AB	AB	BB	BB	BB	BB
IWA6317	2B	164	NN	BB	BB	BB	AA	AA	AA	AA	BB	BB	BB	BB	BB	BB	AA	BB	AB	AA	BB	BB	AA	BB	AA	AA	BB	BB	BB	AB	BB	AA	AA	AA	AA	AA	AA	AB	BB	AA	AB	AA	BB	BB	BB	AA	AA	AA	AA
IWA543	2B	164	BB	AB	BB	BB	AB	BB	BB	BB	BB	AB	BB	BB	BB	AB	BB	BB	AB	AB	BB	BB	BB	AB	BB	BB	BB	AB	AB	NN	AB	BB	BB	BB	BB	BB	BB	AB	AB	BB	BB	BB	BB	BB	BB	AB	BB	AB	AB
IWA5411	2B	164	NN	BB	BB	BB	AA	BB	BB	BB	AA	BB	BB	BB	NN	AA	BB	AA	BB	BB	NN	BB	BB	AA	BB	BB	BB	AA	AA	NN	AA	BB	BB	BB	BB	BB	BB	BB	AA	BB	BB	BB	BB	AA	BB	AA	BB	AA	AA
IWA1304	2B	166	NN	AB	AB	AB	AB	AB	AB	AB	AB	AB	AB	AB	AB	BB	AB	BB	AB	AB	AB	AB	AB	AB	AB	AB	AB	AB	AB	AB	AB	AB	AB	AB	AB	AB	AB	AB	AB	AB	AB	AB	AB	BB	AB	AB	AB	AB	AB
IWA2189	2B	166	AB	AB	AB	AA	AB	AB	AB	AB	AB	AB	AA	AB	AB	AA	AB	AA	NN	AB	NN	AA	AB	AB	AB	AB	AA	AB	AB	AB	AB	AB	AB	AB	AB	AB	AB	AB	AB	AB	AB	AB	AA	AA	AB	AB	AB	AB	AB
IWA3034	2B	166	AB	AB	AB	AB	AB	AB	AB	AB	AB	AB	AB	AB	AB	AA	AB	AA	AB	AB	AB	AB	AB	AB	AB	AB	AB	AB	AB	AB	AB	AB	AB	AB	AB	AB	AB	AB	AB	AB	AB	AB	AB	AA	AB	AB	AB	AB	AB
IWA3035	2B	166	NN	AB	AB	AB	AB	AB	AB	AB	AB	AB	AB	AB	AB	BB	AB	BB	AB	AB	AB	AB	AB	AB	AB	AB	AB	AB	AB	AB	AB	AB	AB	AB	AB	AB	AB	AB	AB	AB	AB	AB	AB	BB	AB	AB	AB	AB	AB
IWA3037	2B	166	NN	AB	AB	AB	AB	AB	AB	AB	AB	AB	AB	AB	AB	BB	AB	BB	AB	AB	AB	AB	AB	AB	AB	AB	AB	AB	AB	AB	AB	AB	AB	AB	AB	AB	AB	AB	AB	AB	AB	AB	AB	BB	AB	AB	AB	AB	AB
IWA1305b	2B	166	NN	AB	AB	AB	AB	AB	AB	AB	AB	AB	AB	AB	AB	BB	AB	BB	AB	AB	AB	AB	AB	AB	AB	AB	AB	AB	AB	AB	AB	AB	AB	AB	AB	AB	AB	AB	AB	AB	AB	AB	AB	BB	AB	AB	AB	AB	NN
IWA6453	2B	166	AB	BB	BB	BB	BB	BB	BB	BB	BB	BB	BB	BB	BB	AB	BB	AA	BB	BB	BB	BB	BB	BB	BB	BB	BB	BB	BB	BB	BB	BB	BB	BB	BB	BB	BB	BB	BB	BB	BB	BB	BB	AA	BB	BB	BB	BB	NN
IWA2237	2B	166	AB	AA	AA	AA	AA	AA	AA	AA	AA	AA	AA	AA	AA	AB	AA	BB	AA	BB	AA	AA	BB	AA	BB	AA	AA	AA	AA	AA	AA	BB	AA	BB	NN	BB	BB	NN	AA	NN	AA	BB	AA	BB	AA	NN	BB	AA	AA
IWA4275	2B	166	AB	AB	AB	AB	BB	AB	AB	AB	AB	AB	AB	AB	AB	AB	AB	AB	AB	AB	AB	AB	AB	AB	AB	AB	AB	AB	AB	AB	AB	AB	AB	AB	AB	AB	AB	AB	AB	AB	AB	AB	AB	AB	AB	BB	AB	BB	BB
IWA5397	2B	166	NN	AB	AB	AB	AB	AB	AB	AB	AB	AB	AB	AB	AB	NN	AB	BB	AB	BB	AB	AB	BB	AB	BB	AB	AB	AB	AB	AB	AB	BB	AB	BB	AB	BB	BB	NN	AB	AB	AB	BB	AB	BB	AB	AB	BB	AB	AB
IWA5512	2B	166	NN	AB	AB	AB	AB	AB	AB	AB	AB	AB	AB	AB	AB	NN	AB	AA	AB	AA	AB	AB	AA	AB	AA	AB	AB	AB	AB	AB	AB	AA	AB	AA	AB	AA	AA	AB	AB	AB	AB	AA	AB	AA	AB	AB	AA	AB	AB
IWA5513	2B	166	AB	AB	AB	AB	AB	AB	AB	AB	AB	AB	AB	AB	AB	NN	AB	AA	AB	AA	AB	AB	AA	AB	AA	AB	AB	AB	AB	AB	AB	AA	AB	AA	AB	AA	AA	AB	AB	AB	AB	AA	AB	AA	AB	AB	AA	AB	AB
IWA6047	2B	166	BB	BB	BB	BB	BB	BB	BB	BB	BB	BB	BB	BB	BB	BB	BB	BB	BB	AB	BB	BB	AB	BB	AB	BB	BB	BB	BB	BB	BB	AB	BB	AB	BB	AB	AB	NN	BB	BB	BB	AB	BB	BB	BB	BB	AB	BB	BB
IWA7825	2B	166	BB	AB	AB	AB	AB	AB	AB	AB	AB	AB	AB	AB	AB	AB	AB	BB	AB	BB	AB	AB	BB	AB	BB	AB	AB	AB	AB	AB	AB	BB	AB	BB	AB	BB	BB	NN	AB	AB	AB	BB	AB	BB	AB	AB	BB	AB	AB
IWA3973	2B	167	AA	AA	AA	BB	BB	BB	BB	BB	BB	AA	BB	NN	BB	AB	BB	AA	AA	BB	BB	BB	BB	BB	BB	BB	BB	BB	BB	BB	BB	BB	BB	BB	BB	BB	BB	BB	BB	AB	BB	BB	BB	AA	AA	BB	BB	BB	BB
IWA6076	2B	167	AA	AA	AA	BB	BB	BB	BB	BB	BB	AA	BB	AB	BB	AB	BB	AA	AA	BB	BB	BB	BB	BB	BB	BB	BB	BB	BB	BB	BB	BB	BB	BB	BB	BB	BB	BB	BB	AB	BB	BB	BB	AA	AA	BB	BB	BB	BB
IWA2924	2B	167	AA	BB	BB	BB	BB	BB	BB	BB	BB	BB	BB	NN	BB	AB	AA	AA	AB	AA	AB	BB	BB	AA	BB	BB	BB	AA	AA	AB	AA	BB	BB	BB	BB	BB	BB	AB	AA	BB	BB	BB	BB	AA	BB	BB	BB	BB	BB
IWA5789	2B	167	AB	BB	BB	BB	BB	BB	BB	BB	BB	BB	BB	BB	BB	BB	BB	AB	BB	BB	BB	BB	BB	BB	BB	BB	BB	BB	BB	BB	BB	BB	BB	BB	BB	BB	BB	BB	BB	BB	BB	BB	BB	AB	BB	BB	BB	BB	BB
IWA4256	2B	168	AB	BB	BB	BB	BB	BB	BB	BB	BB	BB	BB	BB	BB	AB	BB	AB	BB	AB	BB	BB	AB	BB	AB	BB	BB	BB	BB	BB	BB	AB	BB	AB	BB	AB	AB	NN	BB	NN	BB	AB	BB	AB	BB	BB	AB	BB	BB
IWA544	2B	169	AB	AB	AB	BB	AB	AB	AB	AB	BB	AB	BB	AB	BB	AB	BB	AB	NN	AB	BB	BB	NN	AB	AB	AB	BB	AB	AB	AB	AB	AB	AB	AB	NN	NN	AB	NN	AB	AB	BB	AB	BB	AB	AB	AB	AB	AB	AB
IWA5064	2B	169	AB	AA	AA	AB	AA	AB	BB	BB	BB	AB	AB	AA	AB	AA	AB	AB	AB	AA	AB	AB	AA	AA	AB	AB	AB	AA	AA	AB	AA	AA	AB	AB	AB	AB	AB	AB	AA	AA	AB	AA	AB	AA	AA	AB	AB	AA	AA
IWA469	2B	170	AB	BB	AB	BB	BB	BB	BB	BB	BB	BB	BB	AB	BB	AB	BB	AB	BB	BB	BB	BB	BB	BB	BB	BB	BB	BB	BB	BB	BB	BB	BB	BB	BB	BB	BB	BB	BB	BB	BB	BB	BB	AB	AB	BB	BB	BB	BB
IWA470	2B	170	AB	BB	AB	BB	BB	BB	BB	BB	BB	BB	BB	AB	BB	NN	BB	AB	BB	BB	BB	BB	AB	BB	AB	BB	BB	BB	BB	BB	BB	AB	AB	AB	NN	NN	AB	NN	BB	AB	BB	AB	BB	AB	AB	BB	AB	BB	BB
IWA2261	2B	170	AA	BB	AA	BB	BB	BB	BB	BB	AA	BB	BB	NN	AA	AB	BB	AA	BB	BB	AB	AA	BB	BB	BB	BB	AA	BB	BB	BB	BB	BB	BB	BB	BB	BB	BB	BB	BB	BB	AB	BB	BB	AA	AA	BB	BB	BB	BB
IWA2903	2B	170	BB	AA	AA	AA	AA	AA	AA	AA	AA	AA	AA	AA	AA	AB	AA	BB	AA	AA	AA	AA	AA	AA	AA	AA	AA	AA	AA	AA	AA	AA	AA	AA	AA	AA	AA	AA	AA	AA	AA	AA	AA	BB	AA	AA	AA	AA	AA
IWA5414	2B	170	AB	AA	AB	AA	AA	AA	AA	AA	AA	AA	AA	AB	AA	AB	AA	AB	AA	AA	AA	AA	AA	AA	AA	AA	AA	AA	AA	AA	AA	AA	AA	AA	AA	AA	AA	AA	AA	AA	AA	AA	AA	AB	AB	AA	AA	AA	AA
IWA4358	2B	170	AB	BB	AB	BB	BB	BB	BB	BB	AB	BB	BB	AB	AB	NN	BB	AB	BB	BB	AB	AB	BB	BB	BB	BB	AB	BB	BB	BB	BB	BB	BB	BB	BB	BB	BB	BB	BB	BB	BB	BB	BB	AB	AB	BB	BB	BB	BB
IWA933	2B	170	AB	AA	AB	AA	AA	AA	AA	AA	AA	AA	AA	AB	AA	AB	AA	AB	AA	AA	AA	AA	AA	AA	AA	AA	AA	AA	AA	AA	AA	AA	AA	AA	AA	AA	AA	AA	AA	AA	AA	AA	AA	AB	AB	AA	AA	AA	AA
IWA3935	2B	180	AA	AB	AA	AA	AB	AB	AB	AB	AA	AB	AA	AA	AA	AA	AB	AA	NN	AB	AA	AA	AB	AB	AB	AB	AA	AB	AB	AB	AB	AB	AB	AB	NN	NN	AB	AB	AB	AB	AA	AB	AA	AA	AA	AB	AB	AB	AB
IWA6845	2B	182	NN	BB	AB	AA	AB	AB	AB	AB	AA	BB	BB	AB	AA	AA	AA	AA	AA	AA	AA	BB	AA	AA	AA	AA	AA	AA	AA	AA	AA	AA	AA	AA	AA	AA	AA	AA	AA	AA	AA	AA	AA	AB	AA	AA	AA	AB	AB
IWA5733	2B	184	NN	AB	BB	AA	BB	BB	BB	BB	AA	AB	AB	BB	AA	AB	AA	NN	AA	AB	AA	AB	AB	AB	AB	AB	AA	AB	AB	AB	AB	AA	AB	AB	AB	AB	AB	AB	AB	AB	AB	AB	AA	BB	AB	AB	AB	BB	BB
IWA7583	2B	184	NN	AB	BB	AA	BB	BB	BB	BB	AA	AB	AB	BB	AA	AB	AA	AB	AA	AB	AA	AB	AB	AB	AB	AB	AA	AB	AB	AB	AB	AA	AB	AB	AB	AB	AB	AB	AB	AB	AB	AB	AA	BB	AB	AB	AB	BB	BB
IWA1389	2B	185	AA	BB	AA	AA	BB	AA	AA	AA	AA	BB	AA	AB	AA	AB	BB	AA	NN	BB	AA	AA	BB	BB	BB	AA	AA	BB	BB	AB	BB	BB	BB	BB	AB	AB	BB	NN	BB	BB	AA	BB	AA	AA	AA	BB	BB	BB	BB
IWA4948	2B	185	BB	AB	BB	BB	AB	BB	BB	BB	BB	AB	BB	NN	BB	AB	AB	BB	AB	AB	BB	BB	AB	AB	AB	BB	BB	AB	AB	NN	AB	AB	AB	AB	AB	AB	AB	AB	AB	AB	BB	AB	BB	BB	BB	AB	AB	AB	AB
IWA5415	2B	185	AA	AB	AA	AB	AB	AB	AB	AB	AB	AB	AB	AA	AB	NN	AB	AA	AB	AB	AB	AB	AA	AB	AA	AB	AB	AB	AB	AB	AB	AA	AA	AA	AB	AB	AA	AB	AB	AA	AB	AA	AB	AA	AA	AB	AA	AB	AB
IWA833	2B	186	BB	AB	AB	AB	AB	AB	AB	AB	AB	AB	AB	AB	AB	BB	BB	BB	BB	BB	NN	AB	BB	BB	BB	AB	AB	BB	BB	NN	BB	BB	BB	BB	AB	BB	BB	BB	BB	BB	AB	BB	AB	BB	AB	AB	BB	AB	NN
IWA2130	2B	186	AB	AA	AA	AA	AA	AA	AA	AA	AA	AA	AA	AA	AA	NN	AA	AB	AA	AA	AA	AA	AA	AA	AA	AA	AA	AA	AA	AA	AA	AA	AA	AA	AA	AA	AA	AA	AA	AA	AA	AA	AA	AB	AA	AA	AA	AA	AA
IWA2131	2B	186	AB	BB	BB	BB	BB	BB	BB	BB	BB	BB	BB	BB	BB	AB	BB	AB	BB	BB	BB	BB	BB	BB	BB	BB	BB	BB	BB	BB	BB	BB	BB	BB	BB	BB	BB	BB	BB	BB	BB	BB	BB	AB	BB	BB	BB	BB	BB
IWA4956	2B	186	BB	AB	AB	AB	AB	AB	AB	AB	AB	AB	AB	AB	AB	AB	BB	BB	AB	BB	AB	AB	BB	BB	BB	AB	AB	BB	BB	AB	BB	BB	BB	BB	AB	BB	BB	NN	BB	BB	AB	BB	AB	BB	AB	AB	BB	AB	AB
IWA6093	2B	186	BB	AB	AB	AB	AB	AB	AB	AB	AB	AB	AB	AB	AB	AB	BB	BB	AB	BB	AB	AB	BB	BB	BB	AB	AB	BB	BB	AB	BB	BB	BB	BB	AB	BB	BB	BB	BB	BB	AB	BB	AB	BB	AB	AB	BB	AB	AB
IWA2318	2B	189	AB	AA	AB	AA	AA	AA	AA	AA	AA	AA	AA	AB	AA	AB	AA	AB	AA	AA	AA	AA	AA	AA	AA	AA	AA	AA	AA	AA	AA	AA	AA	AA	AA	AA	AA	AA	AA	AA	AA	AA	AA	AB	AB	AA	AA	AA	AA
IWA3395	2B	189	BB	AB	BB	AB	AB	AB	AB	AB	AB	AB	AB	BB	AB	NN	AB	BB	AB	AB	AB	AB	AB	AB	AB	AB	AB	AB	AB	AB	AB	AB	AB	AB	AB	AB	AB	AB	AB	AB	AB	AB	AB	BB	BB	AB	AB	AB	AB
IWA3823	2B	189	AA	AB	AA	AB	AA	AA	AA	AA	AB	AB	AB	AA	AB	AA	AB	AA	AB	AA	NN	AB	AA	AA	AA	AA	AB	AA	AA	AA	AA	AA	AA	AA	NN	NN	AA	NN	AA	AA	AB	AA	AB	AA	AA	AA	AA	AA	AA
IWA4356	2B	189	BB	AB	BB	AB	AB	AB	AB	AB	BB	AB	AB	BB	BB	NN	AB	BB	AB	AB	BB	BB	AB	AB	AB	AB	BB	AB	AB	AB	AB	AB	AB	AB	AB	AB	AB	AB	AB	AB	AB	AB	AB	BB	BB	AB	AB	AB	AB
IWA4357	2B	189	AA	AB	AA	AB	AB	AB	AB	AB	AA	AB	AB	AA	AA	AB	AB	AA	AB	AB	AA	AA	AB	AB	AB	AB	AA	AB	AB	AB	AB	AB	AB	AB	AB	AB	AB	AB	AB	AB	AB	AB	AB	AA	AA	AB	AB	AB	AB
IWA7850	2B	189	AB	AB	AB	AB	AB	AB	AB	AB	AA	AB	AB	AB	AA	AB	AB	AB	NN	AB	AA	AA	AA	AB	AA	AB	AA	AB	AB	AB	AB	AA	AA	AA	NN	NN	AA	AB	AB	AA	AB	AA	AB	AB	AB	AB	AA	AB	AB
IWA8478	2B	189	AB	AB	AB	AB	AB	BB	BB	BB	AB	AB	AB	AB	AB	AB	AB	AB	AB	BB	AB	AB	BB	BB	BB	BB	AB	BB	BB	BB	BB	BB	BB	BB	NN	BB	BB	BB	BB	BB	AB	BB	AB	AB	AB	AB	BB	AB	AB
IWA8195	2B	191	AA	AA	AB	AA	AB	AA	AA	AA	AB	AA	AA	AA	AB	AB	AA	AA	AB	AB	AB	AB	AA	AB	AA	AA	AB	AB	AB	AB	AB	AB	AA	AA	AA	AA	AA	AB	AB	AA	AA	AB	AA	AA	AA	AB	AA	AB	AB
IWA3741	2B	191	AB	AA	AB	AA	AB	AB	AB	AB	AA	AA	AA	AB	AA	AB	AA	AB	AA	AB	AA	AA	AB	AB	AB	AB	AA	AB	AB	AB	AB	AA	AB	AB	AB	AB	AB	AB	AB	AB	AB	AB	AA	AB	AB	AB	AB	AB	AB
IWA3742	2B	191	AA	BB	AA	BB	AA	AA	AA	AA	BB	BB	BB	NN	BB	AA	BB	AA	BB	AA	BB	BB	AA	AA	AA	AA	BB	AA	AA	AA	AA	BB	AA	AA	AA	AA	AA	NN	AA	AA	NN	AA	BB	AA	AA	AA	AA	AA	AA
IWA5145	2B	191	AB	BB	AB	BB	AB	AB	AB	AB	BB	BB	BB	AB	BB	AB	BB	AB	BB	AB	BB	BB	NN	AB	AB	AB	BB	AB	AB	AB	AB	BB	AB	AB	AB	AB	AB	NN	AB	AB	NN	AB	BB	AB	AB	AB	AB	AB	AB
IWA2514b	2B	191	NN	AA	AB	AA	BB	BB	AB	BB	AA	AA	AA	NN	AA	AB	AA	AB	AA	AB	AA	AA	AB	AB	AB	AB	AA	AB	AB	AB	AB	AA	AB	AB	AB	AB	AB	AB	AB	AB	AB	AB	AA	AB	AB	AB	AB	BB	BB
IWA1707	2B	192	BB	BB	AB	AB	BB	BB	BB	BB	AB	BB	AB	BB	AB	BB	BB	BB	AB	BB	AB	AB	BB	BB	BB	BB	AB	BB	BB	BB	BB	AB	BB	BB	BB	BB	BB	BB	BB	BB	BB	BB	AB	BB	BB	BB	BB	BB	BB
IWA1708	2B	192	AB	AA	AA	AA	AB	AB	AB	AB	AA	AA	AA	AB	AA	AB	AA	AB	AA	AB	AA	AA	AB	AB	AB	AB	AA	AB	AB	AB	AB	AA	AB	AB	AB	AB	AB	AB	AB	AB	AB	AB	AA	AB	AB	AB	AB	AB	AB
IWA4294	2B	192	AB	AA	AA	AA	AB	AB	AB	AB	AA	AA	AA	AB	AA	AB	AA	AB	AA	AB	AA	AA	AB	AB	AB	AB	AA	AB	AB	AB	AB	AA	AB	AB	AB	AB	AB	AB	AB	AB	AB	AB	AA	NN	AB	AB	AB	AB	AB
IWA6054	2B	192	AB	AA	AA	AA	AB	AB	AB	AB	AA	AA	AA	AB	AA	AB	AA	AB	AA	AB	AA	AA	AB	AB	AB	AB	AA	AB	AB	AB	AB	AA	AB	AB	AB	AB	AB	AB	AB	AB	AB	AB	AA	AB	AB	AB	AB	AB	AB
IWA7615	2B	192	AB	BB	BB	BB	AB	AB	AB	AB	BB	BB	BB	AB	BB	AB	BB	AB	BB	AB	BB	BB	AB	AB	AB	AB	BB	AB	AB	AB	AB	BB	AB	AB	AB	AB	AB	AB	AB	AB	AB	AB	BB	AB	AB	AB	AB	AB	AB
IWA839b	2B	192	BB	AB	AA	AA	BB	BB	AA	BB	AB	AB	AA	NN	AB	AA	AB	AA	AA	BB	AB	NN	AA	AA	AA	NN	AB	BB	BB	BB	BB	AB	BB	AB	AB	AA	AB	BB	BB	AA	AA	BB	NN	AA	AA	AA	BB	BB	BB
IWA840b	2B	192	AB	AB	AB	AB	AB	AB	AA	AB	AB	AB	AB	AB	AB	AA	AB	AA	AB	AB	AB	AB	AA	AA	AA	NN	AB	AB	AB	AB	AB	AB	AB	AB	AB	AA	AB	AB	AB	AA	NN	AB	AB	AA	AA	AA	AB	AB	AB
IWA2179	2B	195	AB	AA	AB	NN	AA	AB	AB	AB	AA	AA	AA	AB	AB	NN	AA	AB	AA	AA	AB	AB	AA	AB	AB	AB	AB	AA	AB	AA	AA	AB	AB	AB	AB	AB	AB	AB	AB	AB	AB	AA	AA	BB	AB	AA	AB	NN	AA
IWA4866	2B	195	AB	BB	AB	BB	BB	AB	AB	AB	BB	BB	BB	AB	AB	NN	BB	AB	BB	BB	AB	AB	BB	NN	AB	AB	AB	BB	AB	BB	BB	AB	AB	AB	AB	AB	AB	AB	AB	AB	AB	BB	BB	AA	AB	BB	AB	BB	BB
IWA2379	2B	196	AA	AB	AA	AB	AB	AA	AA	AA	AB	AB	AB	AA	AA	AB	AB	AA	AB	AB	AA	AA	AB	AB	AA	AA	AA	AB	NN	AB	AB	AA	AA	AA	AA	AA	AA	AA	AB	AA	AA	AB	NN	AA	AA	NN	AA	AB	AB
IWA2701	2B	196	BB	AB	BB	AB	AB	BB	BB	BB	AB	AB	AB	BB	BB	NN	AB	BB	AB	AB	BB	BB	AB	AB	BB	BB	BB	AB	NN	AB	AB	BB	BB	BB	BB	BB	BB	BB	AB	BB	BB	AB	AB	BB	BB	AB	BB	AB	AB
IWA2702	2B	196	AB	BB	AB	BB	BB	AB	AB	AB	BB	BB	NN	AB	AB	NN	BB	AB	BB	BB	NN	AB	BB	NN	AB	AB	AB	BB	AB	BB	BB	AB	AB	AB	AB	AB	AB	AB	NN	AB	AB	BB	BB	AB	AB	BB	AB	BB	BB
IWA4909	2B	196	AA	AB	AA	AB	AB	AA	AA	AA	AB	AB	AB	AA	AA	AB	AB	AA	AB	AB	AA	AA	AB	AB	AA	AA	AA	AB	AA	AB	AB	AA	AA	AA	AA	AA	AA	AA	AB	AA	AA	AB	AB	AA	AA	AB	AA	AB	AB
IWA2678	2B	197	BB	AB	BB	AB	AB	BB	BB	BB	AB	AB	AB	BB	BB	NN	AB	BB	AB	AB	BB	BB	AB	AB	BB	BB	BB	AB	NN	AB	AB	BB	BB	BB	BB	BB	BB	BB	AB	BB	BB	AB	AB	BB	BB	AB	BB	AB	AB
IWA4098	2B	198	AB	AA	AB	AA	AA	AA	AA	AA	AA	AA	AA	AB	AB	NN	AA	AB	AA	AA	AB	AB	AA	NN	AB	NN	AB	AA	AA	AA	AA	AB	AB	AB	NN	AB	AB	AB	NN	AB	AA	AA	AA	AB	AB	AA	AB	AA	AA
IWA2676	2B	200	AB	AA	AB	AA	AA	AB	AB	AB	AA	AA	AA	AB	AB	AB	AA	AB	AA	AA	AB	AB	AA	NN	AB	AB	AB	AA	AB	AA	AA	AB	AB	AB	AB	AB	AB	AB	NN	AB	AB	AA	AA	AB	AB	AA	AB	AA	AA
IWA2677	2B	200	NN	AA	BB	NN	AA	AB	BB	AB	AA	AA	AA	NN	AB	AB	AA	BB	AA	AA	AB	BB	NN	AB	BB	BB	AB	AA	AB	AA	AA	AB	AB	BB	NN	BB	BB	AB	NN	BB	BB	AA	AA	BB	BB	AA	AB	NN	AA
IWA3148b	2B	200	NN	AB	AB	AA	AB	BB	AB	BB	AB	AB	AA	NN	BB	NN	AA	AB	AA	AB	BB	NN	AA	NN	AB	AB	BB	AB	NN	AB	AB	BB	BB	NN	NN	AB	NN	BB	NN	AB	AB	AB	AA	AB	AB	AA	BB	NN	AA
IWA1273	2B	200	AB	AA	AA	AA	AA	AA	AA	AA	AA	AA	AA	AA	AA	AB	AA	AB	AA	AA	AA	AA	AA	AA	AA	AA	AA	AA	AA	AA	AA	AA	AA	AA	AA	AA	AA	AA	AA	AA	AA	AA	AA	AB	AA	AA	AA	AA	AA
IWA4095	2B	200	AB	BB	AB	BB	BB	BB	BB	BB	BB	BB	BB	AB	AB	AB	BB	AB	BB	BB	AB	AB	BB	NN	AB	NN	AB	BB	BB	BB	BB	AB	AB	AB	AB	AB	AB	AB	NN	AB	BB	BB	BB	AB	AB	BB	AB	BB	BB
IWA4097	2B	200	AB	AA	AB	AA	AA	AA	AA	AA	AA	AA	AA	AB	AB	AB	AA	AB	AA	AA	AB	AB	NN	AB	AB	AB	AB	AA	AA	AA	AA	AB	AB	AB	AB	AB	AB	AB	AB	AB	NN	AA	AA	AB	AB	AA	AB	NN	AA
IWA7371	2B	200	AA	BB	AA	BB	BB	BB	BB	BB	BB	BB	BB	AA	AA	AB	BB	AA	BB	BB	AA	AA	AB	AB	AA	AB	AA	BB	BB	BB	BB	AA	AB	AA	AB	NN	AA	NN	AB	AA	AB	BB	BB	AA	AA	BB	AA	NN	BB
IWA7652	2B	200	AB	BB	AB	AB	NN	AB	AB	NN	BB	BB	AB	BB	BB	AB	BB	AB	BB	BB	BB	BB	AB	BB	BB	NN	BB	BB	AB	BB	BB	BB	BB	BB	BB	BB	BB	BB	BB	BB	AB	NN	AB	AB	BB	AB	BB	AB	AB
IWA3075	2B	201	AA	AA	AA	AA	AA	AA	AA	AA	AA	AA	AA	AA	AA	AA	AB	AA	AB	AB	AA	AA	AA	AB	AA	AA	AA	AB	NN	AB	AB	AA	AA	AA	AA	AA	AA	AA	AB	AA	AA	AA	AA	AA	AA	AA	AA	AA	AA
IWA3176	2B	202	AA	BB	AA	BB	BB	AA	AA	AA	BB	BB	BB	AA	BB	AB	AA	AA	AA	AA	BB	BB	BB	AB	AA	AA	BB	AA	AA	AA	AA	BB	AA	AA	AA	AA	AA	AA	AA	AA	AB	BB	BB	AA	AA	BB	AA	BB	BB
IWA2873	2B	202	BB	AB	AB	AB	AB	BB	BB	BB	AB	AB	AB	BB	AB	NN	BB	BB	BB	BB	AB	AB	AB	NN	BB	BB	AB	BB	BB	BB	BB	AB	BB	BB	BB	BB	BB	BB	BB	BB	BB	AB	AB	BB	BB	AB	BB	AB	AB
IWA2459	2B	203	BB	BB	BB	AB	AB	BB	BB	BB	BB	BB	AB	AB	BB	AB	AB	BB	BB	BB	BB	BB	AB	BB	AB	AB	BB	BB	BB	BB	BB	BB	AB	AB	AB	BB	AB	AB	AB	AB	BB	AB	AB	BB	AB	AB	AB	AB	AB
IWA7620	2B	205	AB	AB	AA	AB	AA	AB	AB	AB	AB	AB	AB	AA	AB	NN	AB	AB	NN	AB	AB	AB	AA	AB	AA	AB	AB	AB	AB	AB	AB	AB	NN	AA	AB	AA	AA	AB	AB	AA	AB	AA	AB	AB	AA	AA	AA	AA	AA
IWA8295	2B	205	AB	AB	AB	AB	AB	BB	BB	BB	BB	AB	AB	AB	BB	AB	BB	AB	AB	BB	BB	BB	AB	BB	AB	BB	BB	BB	BB	BB	BB	BB	AB	AB	NN	AB	AB	BB	BB	AB	BB	AB	AB	AB	AB	AB	AB	AB	AB
IWA6121	2B	206	AB	AB	AA	AB	AA	AB	AB	AB	AB	AB	AB	AA	AB	AB	AB	AB	AB	AB	AB	AB	AA	AB	AA	AB	AB	AB	AB	AB	AB	AB	NN	AA	AB	AA	AA	AB	AB	AA	AB	AA	AB	AB	AA	AA	AA	AA	AA
IWA6122	2B	206	AB	AB	BB	AB	BB	AB	AB	AB	AB	AB	AB	BB	AB	AB	AB	AB	AB	AB	AB	AB	BB	AB	BB	AB	AB	AB	AB	AB	AB	AB	NN	BB	AB	BB	BB	AB	AB	BB	AB	BB	AB	AB	BB	BB	BB	BB	BB
IWA8362	2B	206	AB	AB	BB	AB	BB	AB	AB	AB	AB	AB	AB	BB	AB	AB	AB	AB	AB	AB	AB	AB	BB	AB	BB	AB	AB	AB	AB	AB	AB	AB	NN	BB	AB	BB	BB	AB	AB	BB	AB	BB	AB	AB	BB	BB	BB	BB	BB
IWA6670b	2B	206	AB	BB	BB	AB	BB	BB	BB	BB	AB	BB	AB	AB	BB	AB	AB	AB	NN	BB	BB	BB	BB	BB	BB	BB	BB	BB	BB	BB	BB	BB	BB	BB	BB	BB	BB	BB	BB	BB	BB	BB	BB	AB	AA	AB	BB	AB	AB
IWA4890	2B	208	AA	AB	AA	AA	AB	AA	AA	AA	AA	AB	AA	AA	AA	AB	AB	AA	AB	AB	AA	AA	AB	AB	AB	AA	AA	AB	AB	AB	AB	AB	AB	AB	AB	AB	AB	AB	AB	AB	AA	AB	AA	AA	AA	AB	AB	AB	AB
IWA2872	2B	208	AA	BB	BB	BB	BB	AA	AA	AA	BB	BB	BB	NN	BB	AB	AA	AA	AA	AA	BB	BB	BB	AB	BB	AB	BB	AA	AA	AA	AA	BB	AB	BB	BB	AA	BB	BB	AB	BB	AB	BB	BB	AA	BB	BB	BB	BB	BB
IWA2875	2B	208	BB	BB	BB	BB	BB	AB	AB	AB	BB	BB	BB	BB	BB	BB	AB	BB	AB	AB	BB	BB	BB	AB	BB	AB	BB	AB	AB	AB	AB	BB	NN	BB	BB	AB	BB	BB	NN	BB	AB	BB	BB	BB	BB	BB	BB	BB	BB
IWA3175	2B	208	AB	BB	BB	BB	BB	BB	BB	BB	BB	BB	BB	BB	BB	AB	BB	AB	BB	BB	BB	BB	BB	BB	BB	BB	BB	BB	BB	BB	BB	BB	BB	BB	BB	BB	BB	BB	BB	BB	BB	BB	BB	AB	BB	BB	BB	BB	BB
IWA3509	2B	208	AA	BB	BB	BB	BB	BB	BB	BB	BB	BB	BB	AB	BB	AB	BB	AA	BB	BB	BB	BB	BB	BB	BB	BB	BB	BB	BB	BB	BB	BB	BB	BB	BB	BB	BB	BB	BB	BB	BB	BB	BB	AA	BB	BB	BB	BB	BB
IWA3510	2B	208	NN	BB	BB	BB	BB	BB	BB	BB	BB	BB	BB	NN	BB	AB	BB	AA	BB	BB	BB	BB	BB	BB	BB	BB	BB	BB	BB	BB	BB	BB	BB	BB	BB	BB	BB	BB	BB	BB	BB	BB	BB	AA	BB	BB	BB	BB	BB
IWA3511	2B	208	AB	BB	BB	BB	BB	BB	BB	BB	BB	BB	BB	NN	BB	AB	BB	AA	BB	BB	BB	BB	BB	BB	BB	BB	BB	BB	BB	BB	BB	BB	BB	BB	BB	BB	BB	BB	BB	BB	BB	BB	BB	AA	BB	BB	BB	BB	BB
IWA6561	2B	208	BB	AA	AA	NN	AA	BB	BB	BB	AA	AA	AA	NN	AA	AB	BB	BB	BB	BB	AA	AA	AA	AB	AA	AB	AA	BB	BB	BB	BB	AA	AB	AA	AA	BB	AA	AA	AB	AA	BB	AA	AA	BB	AA	AA	AA	AA	AA
IWA7279	2B	208	AB	BB	BB	BB	BB	BB	BB	BB	BB	BB	BB	BB	BB	BB	BB	AB	BB	BB	BB	BB	BB	BB	BB	BB	BB	BB	BB	BB	BB	BB	BB	BB	BB	BB	BB	BB	BB	BB	BB	BB	BB	AB	BB	BB	BB	BB	BB
IWA2874	2B	209	BB	AB	AB	AB	AB	BB	BB	BB	AB	AB	AB	AB	AB	BB	BB	BB	BB	BB	AB	AB	AB	BB	AB	NN	AB	BB	BB	BB	BB	AB	AB	AB	AB	BB	AB	AB	AB	AB	BB	AB	AB	BB	AB	AB	AB	AB	AB
IWA2215	2B	210	AB	BB	BB	BB	BB	BB	BB	BB	BB	BB	BB	BB	BB	AB	BB	AB	BB	BB	BB	BB	BB	BB	BB	BB	BB	BB	BB	BB	BB	BB	BB	BB	BB	BB	BB	BB	BB	BB	BB	BB	BB	AB	BB	BB	BB	BB	BB
IWA1040	2B	210	BB	BB	BB	BB	BB	BB	BB	BB	AB	BB	BB	AB	BB	BB	BB	BB	BB	BB	BB	BB	BB	BB	AB	AB	BB	BB	BB	BB	BB	BB	AB	AB	AB	AB	AB	AB	AB	AB	AB	BB	BB	BB	AB	BB	AB	BB	BB
IWA2502	2B	210	AB	BB	AB	BB	BB	BB	BB	BB	BB	BB	BB	BB	BB	AB	BB	AB	AB	AB	BB	BB	BB	AB	BB	BB	BB	AB	BB	AB	AB	BB	BB	BB	BB	BB	BB	BB	AB	BB	BB	BB	BB	AB	BB	BB	BB	BB	BB
IWA7640	2B	210	BB	BB	BB	BB	BB	BB	BB	BB	AB	BB	BB	AB	BB	BB	BB	BB	BB	BB	BB	BB	BB	BB	AB	AB	BB	BB	BB	BB	BB	BB	AB	AB	AB	AB	AB	AB	AB	AB	AB	BB	BB	BB	AB	BB	AB	BB	BB
IWA7909	2B	210	AB	BB	AB	AB	AB	BB	BB	BB	BB	BB	AB	BB	BB	AB	BB	AB	AB	AB	BB	BB	AB	AB	BB	BB	BB	AB	BB	AB	AB	BB	BB	BB	BB	BB	BB	BB	NN	BB	BB	AB	AB	AB	BB	AB	BB	AB	AB
IWA8270	2B	210	AB	BB	AB	AB	AB	BB	BB	BB	BB	BB	AB	BB	BB	AB	BB	AB	NN	AB	BB	BB	AB	AB	BB	BB	BB	AB	BB	AB	AB	BB	BB	BB	BB	BB	BB	BB	NN	BB	BB	AB	AB	AB	BB	AB	BB	AB	AB
IWA1076	2B	210	AB	BB	BB	AB	AB	BB	BB	BB	AB	BB	AB	AB	BB	AB	BB	AB	BB	BB	BB	BB	AB	BB	AB	AB	BB	BB	BB	BB	BB	BB	NN	AB	AB	BB	AB	AB	AB	AB	BB	AB	AB	AB	AB	AB	AB	AB	AB
IWA4130	2B	210	AB	BB	BB	AB	AB	BB	BB	BB	AB	BB	AB	AB	BB	AB	BB	AB	BB	BB	BB	BB	AB	BB	AB	NN	BB	BB	BB	BB	BB	BB	AB	AB	AB	BB	AB	AB	AB	AB	BB	AB	AB	AB	AB	AB	AB	AB	AB
IWA8029	2B	211	AB	BB	BB	AB	NN	BB	BB	BB	AB	BB	AB	AB	BB	AB	AB	AB	AB	AB	BB	BB	AB	NN	AB	BB	BB	AB	BB	AB	AB	BB	AB	AB	AB	AB	AB	AB	AB	AB	AB	AB	AB	AB	AB	AB	AB	AB	AB
IWA8145	2B	211	AA	AB	AB	AA	AA	AB	AB	AB	AA	AB	AA	AA	AB	AA	AA	AA	AB	AA	AB	AB	AA	AA	AA	NN	AB	AA	AB	AA	AA	AB	AA	AA	AA	AA	AA	AA	AA	AA	AA	AA	AA	AA	AA	AA	AA	AA	NN
IWA3937	2B	211	NN	AA	AA	BB	BB	AA	AA	AA	BB	AA	AB	BB	BB	AB	AA	AB	AB	AA	AB	BB	AB	AB	BB	AB	BB	AA	AA	AA	AA	AB	NN	AB	BB	AA	AB	BB	AB	NN	NN	BB	BB	AB	AB	AB	BB	AB	BB
IWA3938	2B	211	AA	AA	AA	AA	AA	AA	AA	AA	AB	AA	AA	AA	AB	AA	AA	AA	AB	AA	AB	AB	AA	AB	AA	AA	AB	AA	AA	AA	AA	AB	AA	AA	AA	AA	AA	NN	AA	AA	AA	AA	AA	AA	AA	AA	AA	AA	AA
IWA1675	2B	211	BB	AB	AB	BB	BB	AB	AB	AB	BB	AB	BB	BB	BB	BB	BB	BB	NN	BB	BB	BB	BB	BB	NN	NN	BB	BB	NN	BB	BB	BB	BB	BB	BB	BB	BB	BB	BB	BB	BB	BB	NN	BB	BB	BB	BB	NN	BB
IWA8266	2B	212	AA	AA	AA	AB	AB	AA	AA	AA	AA	AA	AB	AA	AA	NN	AA	AA	AA	AA	AA	AA	AB	AA	AA	AA	AA	AA	AA	AA	AA	AA	AA	AA	AA	AA	AA	AA	AA	AA	AA	AB	AB	AA	AA	AB	AA	AB	AB
IWA8406	2B	212	AB	AA	AA	AA	AA	AA	AA	AA	AA	AA	AA	AB	AA	AB	AB	AB	AA	AA	AA	AA	AA	AA	AA	AA	AA	AA	AA	AA	AA	AA	AA	AA	AA	AA	AA	AA	AA	AA	AA	AA	AA	AB	AB	AA	AA	AA	AA
IWA5460	2B	213	AB	BB	BB	AB	AB	BB	BB	BB	AB	BB	AB	BB	BB	AB	AB	AB	AB	BB	BB	BB	AB	BB	AB	NN	BB	BB	BB	BB	BB	BB	AB	AB	AB	AB	AB	AB	NN	AB	BB	AB	AB	AB	BB	AB	AB	AB	AB
IWA1822	2B	215	AB	AA	AA	AB	AB	AA	AA	AA	AA	AA	AB	AA	AA	NN	AB	AB	NN	AB	AA	AA	NN	AB	AB	NN	AA	AB	AA	AB	AB	AA	NN	AB	AA	AA	AB	AB	AB	AB	AB	AB	AB	AB	AA	AB	AB	AB	AB
IWA8449	2B	215	AB	AA	AA	AB	AB	AA	AA	AA	AA	AA	AB	AA	AA	NN	AB	AB	AB	AB	AA	AA	AB	AB	AB	NN	AA	AB	NN	AB	AB	AA	AB	AB	NN	AA	AB	AB	AB	AB	AB	AB	AB	AB	AA	AB	AB	AB	AB
IWA8534	2B	215	AB	AA	AB	AB	AB	AA	AA	AA	AA	AA	AB	AA	AA	AB	AB	AB	AB	AB	AA	AA	AB	NN	AB	NN	AA	AB	AA	AB	AB	AA	NN	AB	AA	AA	AB	AB	AB	AB	AB	AB	AB	AB	AA	AB	AB	AB	AB
IWA3714	2B	217	AA	AB	AA	AA	AA	AB	AB	AB	AB	AB	AA	AB	AB	AA	AA	AA	AA	AB	AB	AB	AA	AB	AA	AB	AB	AB	AB	AB	AB	AB	AA	AA	AA	AA	AA	AA	AB	AA	AB	AA	AA	AA	AB	AA	AA	AA	AA
IWA1599	2B	217	AB	BB	BB	AB	AB	BB	BB	BB	BB	BB	AB	NN	BB	AB	AB	AB	AB	BB	BB	BB	AB	BB	AB	AB	BB	BB	BB	BB	BB	BB	AB	AB	AB	AB	AB	AB	AB	AB	BB	AB	AB	AB	BB	AB	AB	AB	AB
IWA3010	2B	217	AB	BB	BB	AB	AB	BB	BB	BB	BB	BB	AB	BB	BB	AB	AB	AB	AB	BB	BB	BB	AB	BB	AB	NN	BB	BB	BB	BB	BB	BB	AB	AB	AB	AB	AB	AB	AB	AB	BB	AB	AB	AB	BB	AB	AB	AB	AB
IWA5809	2B	217	BB	BB	AB	AB	AB	BB	BB	BB	BB	BB	AB	BB	AB	BB	AB	BB	BB	AB	AB	AB	AB	AB	AB	BB	AB	AB	BB	AB	AB	AB	AB	AB	AB	AB	AB	AB	AB	AB	AB	AB	AB	BB	AB	NN	AB	AB	BB
IWA5810	2B	217	BB	BB	AB	AB	AB	BB	BB	BB	BB	BB	AB	BB	AB	BB	AB	BB	BB	AB	AB	AB	AB	AB	AB	BB	AB	AB	BB	AB	AB	AB	AB	AB	AB	AB	AB	AB	AB	AB	AB	AB	AB	BB	AB	AB	AB	AB	BB
IWA6797	2B	219	BB	BB	BB	NN	AB	AA	AA	AA	BB	BB	AB	AA	BB	BB	AB	BB	AB	AA	AB	AB	AA	AB	BB	AA	AA	AB	AB	AB	AB	AB	AA	AA	NN	AA	BB	AB	AB	AB	AA	AB	AB	BB	AB	BB	BB	AB	BB
IWA7112	2B	220	AA	AA	AA	AA	AA	AA	AA	AA	AA	AA	AA	AA	AA	AA	AA	AA	AA	AA	AA	AA	AA	AA	AA	AA	AA	AA	AA	AA	AA	AA	AA	AA	AA	AA	AA	AA	AA	AA	AA	AA	AA	AA	AB	AA	AA	AA	AA
IWA7113	2B	220	AA	AA	AA	AA	AA	AA	AA	AA	AA	AA	AA	AA	AA	NN	AA	AA	AA	AA	AA	AA	AA	AA	AA	AA	AA	AA	AA	AA	AA	AA	AA	AA	AA	AA	AA	AA	AA	AA	AA	AA	AA	AA	AB	AA	AA	AA	AA
IWA5024	2B	225	AA	AA	AA	AB	AB	AA	AA	AA	AA	AA	AB	AB	AA	NN	AB	AA	AB	AA	AA	AA	AB	AA	AB	AB	AA	AA	AA	AA	AA	AA	AB	AB	AB	AA	AB	AB	AB	AB	AA	AB	AB	AA	AB	AB	AB	AB	AB
IWA7955	2B	225	BB	BB	BB	AB	AB	BB	BB	BB	BB	BB	AB	AB	BB	NN	AB	BB	AB	BB	BB	BB	AB	BB	AB	NN	BB	BB	BB	BB	BB	BB	AB	AB	AB	BB	AB	AB	AB	AB	BB	AB	AB	BB	AB	AB	AB	AB	AB
IWA7626	2B	225	AA	AB	AA	AA	AA	AB	AB	AB	AB	AB	AA	AA	AB	AA	AA	AA	NN	AA	AB	AB	AA	AB	AA	AB	AB	AA	AB	AA	AA	AB	AA	AA	AA	AA	AA	AA	AA	AA	NN	AA	AA	AA	AA	AA	AA	AA	AA
IWA5270	2B	228	BB	BB	BB	BB	BB	AB	AB	AB	AB	BB	BB	AB	BB	AB	AB	AB	BB	BB	BB	BB	BB	BB	BB	BB	BB	AB	AB	AB	AB	AB	BB	BB	AB	BB	AB	NN	AB	AB	BB	AB	BB	AB	AB	AB	AB	NN	AB
IWA8589	2B	230	AB	AB	AB	AB	AB	BB	BB	BB	BB	AB	AB	BB	AB	BB	BB	BB	AB	AB	AB	AB	AB	AB	AB	AB	AB	AB	BB	AB	AB	AB	AB	AB	AB	AB	AB	AB	AB	AB	AB	AB	AB	BB	BB	BB	AB	AB	BB
IWA571	2B	230	NN	BB	BB	BB	BB	AB	AB	AB	AB	BB	BB	AB	BB	AB	AB	AB	BB	BB	BB	BB	BB	BB	BB	BB	BB	BB	AB	BB	BB	BB	BB	BB	BB	BB	BB	BB	BB	BB	BB	BB	BB	AB	AB	AB	BB	BB	AB
IWA3478	2B	230	AA	BB	AB	AA	AA	BB	BB	BB	AA	BB	AA	AA	AB	AB	AB	AB	BB	AA	AA	AB	AB	AB	AB	AB	AA	AB	NN	AA	AB	AA	AB	AB	NN	AB	AB	AA	AA	AB	AB	AA	AB	AB	BB	BB	AA	AA	AA
IWA5081	2B	230	AA	AA	AB	AA	AA	AA	AA	AA	AA	AA	AA	AA	AA	AA	AA	AA	AB	AA	AA	AA	AA	AA	AA	AA	AA	AA	AA	AA	AA	AA	AB	AA	AB	AB	AA	AB	AA	AA	AA	AA	AA	AA	AA	AA	AA	AA	AA
IWA3848b	2B	230	NN	AA	BB	AA	AA	AB	AB	AB	AB	AA	AA	AB	AA	BB	AB	AB	NN	AA	AA	AA	AA	AA	AA	AA	AA	AA	AB	AA	AA	AA	AA	NN	AA	AA	AA	AA	AA	AA	NN	AA	AA	AB	BB	AB	AA	AA	AB
IWA570	2B	240	BB	BB	BB	BB	BB	BB	BB	BB	BB	BB	BB	BB	BB	BB	AB	BB	BB	BB	BB	BB	BB	BB	BB	BB	BB	BB	BB	BB	BB	BB	BB	BB	BB	BB	BB	BB	BB	BB	BB	BB	BB	BB	AB	AB	BB	BB	BB
IWA5007	2B	241	BB	BB	BB	BB	BB	NN	AA	AA	AB	BB	BB	AB	BB	AB	BB	AB	BB	BB	BB	AB	BB	BB	BB	BB	BB	BB	BB	BB	BB	BB	BB	BB	BB	BB	BB	AB	BB	BB	BB	BB	BB	AB	BB	BB	BB	BB	AB
IWA5738	2B	248	NN	AA	AA	BB	BB	BB	BB	BB	BB	AA	BB	AA	AA	BB	BB	BB	BB	BB	AA	BB	NN	BB	AA	AA	BB	BB	BB	BB	BB	AA	AB	BB	BB	BB	BB	AA	BB	BB	BB	BB	BB	BB	BB	BB	AA	BB	BB
IWA3594	2B	250	AB	AB	AB	AB	AB	BB	BB	BB	AB	AB	AB	BB	AB	AB	AB	AA	AB	AB	AB	NN	BB	NN	BB	BB	AB	AA	AA	AB	AA	AB	BB	BB	BB	BB	AB	NN	AA	AA	NN	AA	AB	AB	BB	AB	AB	AB	BB
IWA6600	2B	250	AA	BB	AA	AB	AA	BB	BB	BB	AA	BB	BB	BB	BB	AA	AA	AA	AA	BB	BB	AB	BB	AB	BB	BB	BB	AA	AA	AA	AA	AB	BB	BB	AB	BB	AA	AB	AA	AA	NN	AA	BB	AA	BB	AA	AA	AA	BB
IWA1348	2B	251	AB	BB	BB	BB	BB	BB	BB	BB	BB	BB	BB	BB	BB	BB	BB	AB	BB	BB	BB	AB	BB	BB	BB	BB	BB	AB	AB	AB	AB	AB	BB	BB	NN	BB	AB	AB	AB	AB	BB	AB	BB	AB	BB	BB	AB	BB	BB
IWA3596	2B	253	AB	AA	AB	AA	AB	AA	AA	AA	AA	AA	AA	AA	AA	AA	AA	AB	AB	AA	AA	AB	AA	NN	AA	AA	AA	AB	AB	AB	AB	AB	AA	AA	NN	AA	AB	AB	AB	AB	AA	AB	AA	AB	AA	AA	AB	AA	AA
IWA7671	2B	254	BB	BB	AB	BB	AB	BB	BB	BB	BB	BB	BB	AB	BB	BB	BB	BB	AB	BB	BB	AB	BB	AB	BB	BB	BB	AB	AB	AB	AB	AB	BB	BB	AB	BB	AB	AB	AB	AB	AB	AB	BB	BB	AB	BB	AB	BB	BB
IWA1535	2B	254	AA	AA	AA	AA	AA	AA	AA	AA	AA	AA	AA	AA	AA	AA	AA	AA	AB	AA	AA	AA	AA	AA	AA	AA	AA	AA	AA	AA	AA	AA	AA	AA	AA	AA	AA	AA	AA	AA	AA	AA	AA	AA	AA	AA	AA	AA	AB
IWA6656	2B	254	AA	AA	AA	AA	AA	AA	AA	AA	AA	AA	AA	AA	AA	AA	AA	AA	AB	AA	AA	AA	AA	AA	AA	AA	AA	AA	AA	AA	AA	AA	AA	AA	AA	AA	AA	AA	AA	AA	AA	AA	AA	AA	AA	AA	AA	AA	AB
IWA3474	2B	255	AB	AB	BB	AB	BB	AB	BB	AB	AB	AB	AB	AB	AB	AB	AB	BB	AB	BB	AB	NN	BB	AB	AB	AB	AB	AB	AB	AB	AB	AB	AB	AB	AB	AB	AB	AB	AB	AB	AB	BB	AB	AB	AB	AB	AB	AB	BB
IWA746	2B	260	AB	AB	BB	AB	AB	AB	AB	AB	AB	AB	AB	AA	AB	NN	AB	AB	AA	AB	AB	AB	AB	AB	NN	AA	AB	AB	AB	AB	AB	AA	AB	AB	AB	AB	AB	AB	AB	AB	AB	AA	AB	AB	AB	AB	AB	AB	AA
IWA3982b	2B	260	NN	AA	AA	NN	AB	AB	AA	AA	AA	AA	AB	BB	AB	AA	AB	AB	BB	AA	AB	AA	AA	AA	AA	AA	AB	AA	AB	AB	AB	AA	AA	AA	AA	AA	AA	AA	AA	AB	AB	BB	AB	AA	AA	AB	AA	AB	AA
IWA8504	2B	260	NN	BB	BB	BB	BB	BB	BB	BB	BB	BB	BB	AB	BB	BB	BB	BB	AB	BB	BB	BB	BB	BB	BB	BB	BB	BB	BB	BB	BB	BB	BB	BB	BB	BB	BB	BB	BB	BB	BB	AB	BB	BB	BB	BB	BB	BB	BB
IWA692	2B	261	BB	AB	BB	AB	BB	AB	BB	AB	BB	AB	AB	BB	AB	BB	BB	BB	AB	BB	AB	AB	NN	AB	AB	NN	AB	AB	AB	AB	AB	BB	AB	AB	AB	AB	AB	AB	AB	AB	BB	BB	AB	BB	BB	BB	AB	BB	BB
IWA2377	2B	261	AB	BB	AB	NN	AB	BB	BB	BB	AB	BB	BB	BB	BB	AB	AB	BB	BB	AB	BB	NN	BB	BB	NN	NN	BB	BB	BB	BB	BB	AB	BB	BB	BB	BB	BB	BB	BB	BB	BB	BB	BB	AB	BB	AB	BB	AB	BB
IWA5093	2B	261	AB	BB	AB	BB	AB	BB	BB	BB	AB	BB	BB	BB	BB	AB	AB	BB	BB	AB	BB	BB	BB	BB	NN	AB	BB	BB	BB	BB	BB	AB	BB	BB	BB	BB	BB	BB	BB	BB	BB	AB	BB	AB	BB	AB	BB	AB	BB
[truncated: 4,087 more rows]
[truncated: 348 more columns]
