# Supplementary material for: Genome-wide associations for multiple pest resistances in a Northwestern United States elite spring wheat panel
Source: PLoS One. 2018 Feb 7;13(2):e0191305. doi: 10.1371/journal.pone.0191305 (PMC5802848; doi:10.1371/journal.pone.0191305)
Supplement: S3 File — (XLSX) [file pone.0191305.s003.xlsx]

## Sheet: Sheet1
S3 File.	Stripe rust																							Hessian fly						Septoria tritici blotch
	Seedling				Adult IT								Adult SEV
Genotype	SP11	MV12	MV13	Genotype	SP11	SP12	SP13	WL12	WL13	MV12	MV13	Genotype	SP11	SP12	SP13	WL12	WL13	MV12	MV13				Genotype	UI	KSU				Genotype	HT13	HT14	BJ14	PHT13 (cm)
A981146S-3B-1	2	8	8	A981146S-3B-1	2	6	4	8	5	0	5	A981146S-3B-1	5	2	5	10	10	10	10				A981146S-3B-1	0	0				ALSEN	8.64198	77.7778	88.8889	85
ALPOWA	4.80769	7.34615	8	ALPOWA	2.03846	5.38462	7	5.26923	7	0.24	2	ALPOWA	73.6539	25	57.3077	95.5769	90	19	10				ALPOWA	5.55556	0				ALTURAS	51.8519	100	100	90
ALSEN	4	2	8	ALSEN	2	3	6	5	5	6	3	ALSEN	25	15	20	30	25	10	15				ALSEN	0	0				AMIDON	17.284	88.8889	55.5556	90
ALTURAS	5	8	8	ALTURAS	2	5	5	4	5	6	5	ALTURAS	45	40	15	85	80	10	25				ALTURAS	0	0				ARS03171LS-12	4.93827	88.8889	22.2222	105
AMIDON	4	7	8	AMIDON	2	5	5	6	6	6	5	AMIDON	20	35	30	85	35	25	30				AMIDON	40	15.3846				ARS03173LS-10	4.93827	88.8889	55.5556	90
ARS03171LS-12	6	8	8	ARS03171LS-12	2	6	7	5	5	6	5	ARS03171LS-12	75	95	35	85	45	30	20				ARS03171LS-12	47.3684	0				ARS03174CS-14	6.17284	100	77.7778	85
ARS03173LS-10	3	2	6	ARS03173LS-10	1	4	3	5	3	2	3	ARS03173LS-10	10	90	15	30	5	40	15				ARS03173LS-10	100	0				ARS03415LS	4.93827	100	100	90
ARS03174CS-14	2	8	8	ARS03174CS-14	4	6	5	5	5	3	5	ARS03174CS-14	15	95	30	40	20	35	25				ARS03174CS-14	100	0				BABE	8.64198	100	88.8889	60
ARS03415LS	8	2	7	ARS03415LS	4	8	6	7	5	3	5	ARS03415LS	40	90	20	70	25	25	10				ARS03415LS	100	0				BLANCA	51.8519	88.8889	66.6667	90
BABE	3	8	8	BABE	4	7	8	5	7	6	5	BABE	80	35	20	100	100	75	40				BABE	55.5556	0				BLISS	4.93827	77.7778	66.6667	85
BLANCA	7	8	8	BLANCA	9	8	7	8	8	7	9	BLANCA	95	80	50	100	95	25	65				BLANCA	0	0				BZ999592	4.93827	77.7778	77.7778	85
BLANCAGRANDE	4.5	5	1	BLANCAGRANDE	5	2.5	4	5	4	1.5	3.5	BLANCAGRANDE	45	55	20	60	30	12.5	10				BLANCAGRANDE	0	0				CALORWA	25.9259	100	100	85
BLISS	8	8	8	BLISS	2	5	5	5	7	6	5	BLISS	50	5	25	55	25	15	30				BLISS	0	0				CLEARWHITE	43.2099	100	100	80
BZ903-445WP	2	8	8	BZ903-445WP	2	7	6	5	7	4	5	BZ903-445WP	45	70	35	50	55	10	15				BZ903-445WP	100	0				CO.N	59.2593	100	100	85
BZ999592	6	8	7	BZ999592	5	9	8	8	7	8	6	BZ999592	75	90	30	100	80	55	60				BZ999592	9.09091	0				EDEN	8.64198	17.284	33.3333	85
BZ9M1024	7	8	8	BZ9M1024	9	9	8	8	8	8	7	BZ9M1024	95	95	45	100	85	35	60				BZ9M1024	10	0				ERNEST	8.64198	59.2593	66.6667	95
C0800023	7	8	8	C0800023	1	8	7	3	7	2	3	C0800023	10	40	20	50	70	35	20				C0800023	0	0				EXPLORER	69.1358	100	100	95
C0800046	2	2	6	C0800046	1	3	2	2	3	3	5	C0800046	5	15	10	5	10	15	10				C0800046	100	0				FIELDER	17.284	100	100	80
C0800071	6	8	8	C0800071	2	5	8	4	7	1	5	C0800071	10	15	20	50	55	25	15				C0800071	100	0				FIELDWIN	4.93827	100	77.7778	90
C0800079	6	8	8	C0800079	1	5	8	2	7	1	2	C0800079	5	5	20	20	40	15	15				C0800079	100	0				GLENMAN	8.64198	77.7778	66.6667	75
C0800091	5	8	8	C0800091	2	6	8	5	6	8	5	C0800091	25	15	15	30	25	25	10				C0800091	100	0				HT080002	4.93827	34.5679	33.3333	95
C0900002	3	6	1	C0900002	1	2	2	1	1	1	2	C0900002	5	10	10	5	10	5	10				C0900002	0	5.88235				HT080043U	4.93827	49.3827	44.4444	90
C0900004	2	8	6	C0900004	1	5	5	3	7	3	2	C0900004	5	5	5	15	35	10	10				C0900004	0	0				HT080046L	4.93827	69.1358	44.4444	95
C0900007	1	6	1	C0900007	1	4	1	2	1	3	2	C0900007	5	2	10	2	10	5	10				C0900007	77.7778	0				IDAHO_377S	25.9259	88.8889	88.8889	85
C0900011	7	6	6	C0900011	1	4	1	2	1	2	1	C0900011	5	5	10	5	10	2	15				C0900011	20	0				IDO409	25.9259	100	100	90
C0900018	8	8	7	C0900018	9	8	8	8	9	8	8	C0900018	85	100	50	100	100	80	80				C0900018	100	0				IDO415	6.17284	88.8889	88.8889	95
C0900021	7	6	8	C0900021	2	7	5	5	6	8	1	C0900021	45	45	10	95	65	25	15				C0900021	0	0				IDO440	17.284	100	100	90
C0900024	8	8	8	C0900024	8	7	8	8	7	8	8	C0900024	90	55	35	95	80	10	80				C0900024	12.5	0				IDO441	51.8519	100	100	90
C0900029	8	6	3	C0900029	4	2	1	0	5	0	2	C0900029	10	10	10	15	35	25	15				C0900029	12.5	0				IDO470	51.8519	100	100	90
C0900032	2	6	8	C0900032	7	4	6	4	7	4	6	C0900032	15	10	25	25	70	25	45				C0900032	0	0				IDO474	43.2099	100	77.7778	85
C0900034	2	8	5	C0900034	5	3	5	6	5	3	3	C0900034	15	5	10	35	40	15	25				C0900034	0	0				IDO505	4.93827	100	88.8889	80
C0900037	3	8	1	C0900037	1	5	5	5	5	6	3	C0900037	15	5	10	30	25	15	15				C0900037	45.4545	37.5				IDO524	4.93827	.	88.8889	70
C0900046	1	8	1	C0900046	1	1	1	2	3	1	2	C0900046	5	5	10	5	10	5	10				C0900046	0	7.14286				IDO552	34.5679	100	100	70
C0900047	6	8	7	C0900047	5	6	6	6	7	1	6	C0900047	30	20	15	10	70	20	30				C0900047	0	0				IDO557	34.5679	100	100	85
C0900048	1	8	7	C0900048	1	2	3	2	4	3	3	C0900048	5	10	10	5	15	15	15				C0900048	0	14.2857				IDO563	8.64198	100	88.8889	90
C0900054	7	8	8	C0900054	2	6	6	7	5	1	3	C0900054	45	15	25	80	30	25	10				C0900054	0	8.33333				IDO584	51.8519	100	100	90
C0900056	9	8	8	C0900056	4	7	5	8	7	8	5	C0900056	85	20	30	85	75	25	20				C0900056	0	0				IDO585	51.8519	100	100	115
C0900057	3	8	7	C0900057	2	3	3	2	5	7	5	C0900057	15	10	20	25	45	25	40				C0900057	0	0				IDO592	51.8519	100	100	85
C0900058	8	8	1	C0900058	1	0	1	0	1	0	0	C0900058	5	0	10	15	10	5	0				C0900058	12.5	0				IDO593	34.5679	100	100	80
CALORWA	7	8	8	CALORWA	8	7	7	8	7	6	5	CALORWA	100	100	20	100	65	20	15				CALORWA	16.6667	0				IDO594	43.2099	100	100	80
CENTENNIAL	4	8	8	CENTENNIAL	8	7	7	8	6	6	7	CENTENNIAL	70	55	45	80	75	45	60				CENTENNIAL	0	0				IDO596	6.17284	100	100	85
CHOTEAU	5	8	8	CHOTEAU	2	7	7	7	6	6	5	CHOTEAU	12	90	35	100	90	15	30				CHOTEAU	0	0				IDO607	34.5679	100	100	85
CLEARWHITE	2.5	8	7	CLEARWHITE	2	3	2.5	2	5	2.5	2.5	CLEARWHITE	15	57.5	22.5	52.5	52.5	10	10				CLEARWHITE	0	0				IDO608	8.64198	88.8889	33.3333	80
CONAN	7	8	8	CONAN	9	9	8	8	8	8	7	CONAN	25	95	55	75	80	25	75				CONAN	36.3636	0				IDO609	8.64198	100	100	50
EDEN	5	8	8	EDEN	2	4	5	4	5	6	5	EDEN	10	20	15	50	30	25	25				EDEN	0	0				IDO610	51.8519	88.8889	88.8889	85
ERNEST	5	8	8	ERNEST	8	5	8	7	6	7	6	ERNEST	50	80	25	65	65	35	70				ERNEST	18.1818	0				IDO611	25.9259	100	88.8889	95
EXPLORER	4	8	8	EXPLORER	6	5	5	6	5	3	5	EXPLORER	45	95	45	65	75	40	60				EXPLORER	90.9091	0				IDO612	59.2593	100	100	90
FIELDER	8	8	8	FIELDER	8	8	7	8	8	2	8	FIELDER	95	55	45	100	95	30	45				FIELDER	0	0				IDO625	8.64198	100	100	80
FIELDWIN	7	8	8	FIELDWIN	8	7	7	8	8	0	7	FIELDWIN	85	30	45	100	75	15	60				FIELDWIN	0	0				IDO649	51.8519	100	100	80
FORTUNA	2	2	5	FORTUNA	2	5	5	5	5	3	5	FORTUNA	15	45	35	100	60	25	30				FORTUNA	90.9091	20				IDO665	17.284	100	100	90
GLENMAN	5	8	8	GLENMAN	2	5	5	6	6	3	5	GLENMAN	30	85	40	70	55	15	25				GLENMAN	100	0				IDO667	17.284	100	88.8889	95
H0800080	5	8	8	H0800080	4	4	5	5	5	7	5	H0800080	25	5	10	25	20	15	5				H0800080	10	25				IDO669	34.5679	100	88.8889	100
H0800103L	4	8	7	H0800103L	2	5	5	5	5	3	5	H0800103L	10	20	5	15	15	15	10				H0800103L	5	55.5556				IDO688	6.17284	100	100	70
H0800117	6	8	8	H0800117	2	3	5	5	5	3	5	H0800117	10	20	15	25	15	10	15				H0800117	94.7368	0				IDO689	43.2099	100	100	85
H0800149	5	8	8	H0800149	4	7	5	5	7	7	8	H0800149	35	90	25	95	95	95	100				H0800149	0	27.2727				IDO698	51.8519	100	100	95
H0800254	2	8	8	H0800254	6	6	7	7	7	7	5	H0800254	45	30	35	85	85	50	30				H0800254	100	0				IDO704	4.93827	100	77.7778	80
H0800310	5	8	7	H0800310	8	7	7	8	7	7	7	H0800310	40	60	25	100	85	50	55				H0800310	100	0				IDO850	25.9259	100	100	85
H0800314	3	8	3	H0800314	4	6	5	5	6	7	5	H0800314	15	20	25	60	70	35	35				H0800314	100	0				IDO856	4.93827	100	.	85
H0800315	2	8	8	H0800315	5	5	5	6	5	7	5	H0800315	25	35	40	70	65	35	35				H0800315	100	0				IDO857	43.2099	100	100	85
H0800351	5	8	7	H0800351	4	5	5	5	6	7	6	H0800351	35	75	50	65	70	60	50				H0800351	100	9.09091				IDO860	51.8519	69.1358	100	100
H0900008	6	8	7	H0900008	2	5	6	7	6	7	5	H0900008	35	15	45	75	75	25	35				H0900008	100	0				IDO864	8.64198	100	100	85
H0900009	7	2	1	H0900009	1	1	1	0	1	0	3	H0900009	5	5	2	5	2	5	5				H0900009	8.33333	0				IDO865	43.2099	100	100	75
H0900030	6	8	8	H0900030	6	5	5	6	6	6	5	H0900030	55	25	50	85	85	25	30				H0900030	100	0				IDO866	4.93827	100	66.6667	90
H0900038	6	8	8	H0900038	2	5	5	7	6	6	5	H0900038	35	10	45	40	35	30	15				H0900038	100	0				IDO872	43.2099	77.7778	88.8889	75
H0900053	6	8	8	H0900053	7	5	5	7	6	6	5	H0900053	75	30	45	60	55	25	20				H0900053	0	5.26316				JD	17.284	88.8889	55.5556	105
H0900054	7	8	8	H0900054	8	6	6	7	8	7	5	H0900054	80	85	55	100	70	30	35				H0900054	44.4444	0				LEONA	14.8148	100	88.8889	85
H0900064	7	8	7	H0900064	6	6	5	6	8	5	5	H0900064	40	35	35	85	70	30	45				H0900064	100	0				MCNEALMCTH	8.64198	49.3827	55.5556	85
H0900072	6	8	7	H0900072	6	5	5	6	8	7	8	H0900072	55	60	30	85	50	25	65				H0900072	0	0				MT0009	4.93827	88.8889	55.5556	85
H0900080	8	8	7	H0900080	7	8	8	6	1	0	1	H0900080	85	80	20	5	2	0	15				H0900080	0	0				MT0063	34.5679	100	100	95
H0900081	2	2	3	H0900081	3	3	2	0	1	0	1	H0900081	10	10	5	15	5	10	5				H0900081	0	0				MT0076	69.1358	100	100	110
H0900084	5	2	1	H0900084	5	0	5	0	1	0	1	H0900084	10	5	5	10	2	5	10				H0900084	5.55556	0				MT0103	4.93827	69.1358	55.5556	80
H0900087	6	8	7	H0900087	1	2	1	0	1	1	1	H0900087	5	2	5	2	5	2	10				H0900087	100	0				MT0108	6.17284	69.1358	44.4444	95
HANK	6.92308	8	8	HANK	7.80769	8.80769	6.61538	7.69231	8	8.38462	5	HANK	83.6539	93.8461	65.9615	98.8461	100	76.7308	25				HANK	100	5.55556				MT0121	8.64198	100	88.8889	85
HI-LINE	8	8	8	HI-LINE	8	8	8	8	6	9	8	HI-LINE	60	95	35	80	70	25	80				HI-LINE	33.3333	0				MT0124	.	59.2593	22.2222	.
HOLLIS	5	8	6	HOLLIS	4	7	6	5	5	8	5	HOLLIS	50	65	40	70	35	30	20				HOLLIS	100	0				MT0134	4.93827	77.7778	44.4444	80
HT080002	4	8	8	HT080002	2	8	5	4	5	6	5	HT080002	25	25	25	15	15	25	25				HT080002	0	0				MT0140	34.5679	100	66.6667	90
HT080043U	7	8	8	HT080043U	5	6	6	7	6	7	6	HT080043U	80	95	35	85	70	95	65				HT080043U	0	0				MT0147	.	66.6667	66.6667	.
HT080046L	6	8	8	HT080046L	2	6	5	5	6	6	6	HT080046L	35	80	30	85	35	75	25				HT080046L	100	0				MT0148	51.8519	100	88.8889	100
HT080060	2	8	7	HT080060	2	4	5	2	4	3	5	HT080060	10	70	15	15	10	15	25				HT080060	81.8182	92.3077				MT0154	8.64198	100	66.6667	90
HT080065	6	8	8	HT080065	2	5	5	6	4	8	5	HT080065	15	25	20	60	20	40	25				HT080065	22.2222	0				MT0158	8.64198	100	66.6667	105
HT080112U	7	8	7	HT080112U	4	6	5	5	6	7	6	HT080112U	75	60	30	80	50	25	30				HT080112U	72.7273	84.6154				MT0336	43.2099	100	77.7778	80
HT080115U	7	8	7	HT080115U	1	8	5	5	5	6	4	HT080115U	5	85	30	40	40	25	25				HT080115U	0	0				MT0405	8.64198	88.8889	77.7778	85
HT080158LU	2	8	7	HT080158LU	1	3	3	2	5	2	3	HT080158LU	10	5	25	5	25	10	15				HT080158LU	0	0				MT0413	51.8519	100	100	110
HW080066	6	8	7	HW080066	5	4	7	5	5	3	5	HW080066	45	25	30	25	50	25	15				HW080066	100	8.33333				MT0414	17.284	100	77.7778	95
HW080072	4	8	7	HW080072	4	6	5	5	6	7	5	HW080072	35	25	25	50	60	30	30				HW080072	0	0				MT0416	51.8519	100	88.8889	80
HW080140	3	8	8	HW080140	7	8	8	5	7	7	5	HW080140	45	85	35	60	65	55	30				HW080140	100	0				MT0515	4.93827	77.7778	77.7778	90
HW080169	5	8	7	HW080169	4	8	5	8	7	7	8	HW080169	40	35	20	55	65	25	65				HW080169	41.6667	4.7619				MT0539	43.2099	100	88.8889	90
HW080172	6	8	8	HW080172	2	6	5	8	7	0	6	HW080172	50	25	35	65	80	35	25				HW080172	100	7.14286				MT0550	17.284	88.8889	88.8889	95
HW090006M	4	8	8	HW090006M	1	5	3	2	3	3	5	HW090006M	10	5	20	15	15	10	20				HW090006M	100	0				MT0562	34.5679	100	77.7778	95
HW090008L	7	8	7	HW090008L	2	5	5	6	5	6	5	HW090008L	65	15	30	60	65	20	20				HW090008L	100	0				MT0608	4.93827	100	88.8889	85
HW090009M	8	8	7	HW090009M	5	6	5	1	7	8	5	HW090009M	70	30	25	95	75	40	45				HW090009M	77.7778	25				MT0613	43.2099	100	100	95
HW090017L	8	8	7	HW090017L	6	5	5	8	6	3	5	HW090017L	75	25	30	95	85	50	35				HW090017L	20	11.1111				MT0614	.	100	100	.
HW090028L	5	8	7	HW090028L	4	6	5	6	6	6	5	HW090028L	40	25	30	70	65	40	45				HW090028L	100	0				MT0617	8.64198	100	66.6667	90
HW090030L	6	8	7	HW090030L	7	6	6	5	6	6	5	HW090030L	55	15	30	60	60	25	25				HW090030L	100	0				MT0623	8.64198	59.2593	77.7778	100
HW090057L	5	6	7	HW090057L	4	3	3	2	6	2	1	HW090057L	80	10	20	30	60	10	10				HW090057L	100	0				MT0624	6.17284	69.1358	77.7778	85
HW090069M	9	6	7	HW090069M	8	8	5	8	6	7	5	HW090069M	95	65	30	95	80	30	20				HW090069M	100	18.1818				MT0626	4.93827	.	88.8889	90
HW090071M	2	8	7	HW090071M	2	3	2	1	5	2	2	HW090071M	15	5	10	25	25	15	10				HW090071M	100	7.69231				MT0627	4.93827	79.0123	77.7778	95
HW090087L	6	8	3	HW090087L	4	7	5	8	2	1	2	HW090087L	40	25	25	35	15	5	10				HW090087L	100	0				MT0628	34.5679	34.5679	100	85
HW090089M	6	8	7	HW090089M	3	5	5	5	4	3	2	HW090089M	65	15	20	80	45	20	10				HW090089M	0	8.33333				MT0638	4.93827	100	88.8889	95
HW090109L	6	8	8	HW090109L	5	6	5	8	6	8	5	HW090109L	65	20	45	90	70	45	25				HW090109L	100	13.3333				MT0643	4.93827	100	66.6667	85
HW090110L	7	6	8	HW090110L	2	7	5	8	6	3	5	HW090110L	75	15	40	95	75	40	30				HW090110L	100	0				MT0645	4.93827	88.8889	55.5556	90
HW090112L	7	8	8	HW090112L	8	8	7	8	8	9	8	HW090112L	90	85	55	95	90	95	95				HW090112L	100	0				MT0657	43.2099	100	100	90
HW090115L	8	8	8	HW090115L	6	8	7	8	7	9	8	HW090115L	85	95	55	95	90	80	95				HW090115L	100	0				MT0663	8.64198	100	88.8889	95
HW090125L	8	8	3	HW090125L	8	7	8	0	2	0	1	HW090125L	65	5	15	20	15	20	5				HW090125L	0	0				MT0666	6.17284	88.8889	77.7778	85
IDAHO_377S	5	8	8	IDAHO_377S	7.66667	8	8	8	6.66667	7.33333	5.66667	IDAHO_377S	71.6667	75	31.7	61.6667	31.6667	26.6667	45				IDAHO_377S	5.3	0				MT0669	4.93827	77.7778	33.3333	90
IDO409	4	7	8	IDO409	2	5	6	4	5	2	5	IDO409	40	35	20	75	40	20	35				IDO409	0	0				MT0674	8.64198	100	66.6667	85
IDO415	2	8	8	IDO415	2	2	7	3	6	2	6	IDO415	25	5	25	75	60	15	30				IDO415	14.2857	0				MT9410	59.2593	100	100	105
IDO440	3	8	8	IDO440	9	8	8	8	8	8	9	IDO440	85	80	65	95	90	70	85				IDO440	0	0				MT9453	51.8519	100	77.7778	95
IDO441	5	8	8	IDO441	8	9	8	8	8	8	8	IDO441	70	75	50	100	90	70	70				IDO441	0	0				MT9507	34.5679	100	55.5556	80
IDO470	4	8	8	IDO470	8	8	8	6	8	8	5	IDO470	65	90	40	95	65	25	45				IDO470	0	0				MT9508	25.9259	100	88.8889	85
IDO474	4	8	8	IDO474	7	8	8	8	8	6	7	IDO474	65	20	35	70	60	25	70				IDO474	0	0				MT9539	6.17284	100	55.5556	85
IDO488	3	8	8	IDO488	3	5	6	5	5	2	5	IDO488	45	25	40	100	85	30	30				IDO488	0	0				MT9542	6.17284	100	88.8889	85
IDO505	8	7	8	IDO505	9	7	8	8	8	6	7	IDO505	80	30	45	100	80	15	70				IDO505	0	0				MT9558	6.17284	88.8889	66.6667	80
IDO524	8	8	8	IDO524	9	9	8	8	8	8	6	IDO524	45	70	40	70	45	20	25				IDO524	0	0				MT9565	4.93827	77.7778	88.8889	110
IDO552	3	7	8	IDO552	2	2	4	3	6	1	2	IDO552	25	5	15	25	35	5	20				IDO552	0	0				MT9602	51.8519	100	100	110
IDO557	2	2	8	IDO557	2	5	7	5	7	3	5	IDO557	20	70	35	35	50	60	50				IDO557	0	0				MT9619	4.93827	88.8889	88.8889	105
IDO560	5	7	8	IDO560	2	8	8	5	5	2	7	IDO560	30	25	20	95	70	15	40				IDO560	0	0				MT9627	51.8519	100	100	85
IDO563	1	8	8	IDO563	3	5	8	5	8	6	5	IDO563	50	10	25	75	75	30	30				IDO563	20	0				MT9628	4.93827	100	77.7778	95
IDO569	7	8	8	IDO569	2	7	5	5	5	3	2	IDO569	40	10	25	70	65	30	35				IDO569	0	0				MT9631	.	100	77.7778	.
IDO582	5	8	8	IDO582	4	5	6	5	5	7	6	IDO582	20	40	40	45	45	65	50				IDO582	12.5	0				MT9644	4.93827	100	88.8889	85
IDO584	7	8	8	IDO584	8	8	8	8	8	7	7	IDO584	65	65	45	75	80	30	55				IDO584	100	100				MT9660	51.8519	100	100	100
IDO585	6	8	9	IDO585	8	9	8	8	8	9	7	IDO585	65	90	35	80	90	75	85				IDO585	100	100				MT9662	.	77.7778	55.5556	.
IDO592	5	8	8	IDO592	9	9	8	8	9	9	8	IDO592	90	100	70	100	100	95	100				IDO592	0	0				MT9667	4.93827	100	55.5556	95
IDO593	4	8	8	IDO593	8	9	8	8	9	9	8	IDO593	90	95	60	100	100	70	90				IDO593	0	0				MT9675	4.93827	77.7778	33.3333	95
IDO594	4	7	8	IDO594	3	6	8	5	6	5	5	IDO594	40	95	40	90	85	25	30				IDO594	0	0				MT9806	4.93827	100	55.5556	75
IDO596	6	8	8	IDO596	8	8	8	5	8	8	6	IDO596	60	75	45	40	70	25	60				IDO596	30	0				MT9905	17.284	100	66.6667	90
IDO599	6	8	8	IDO599	5	5.5	5	3.5	5.5	4.5	5	IDO599	45	52.5	25	52.5	40	20	37.5				IDO599	0	0				MT9931	51.8519	100	88.8889	85
IDO607	3	8	8	IDO607	6	7	8	5	8	7	6	IDO607	45	45	20	95	90	85	45				IDO607	0	0				MT9955	4.93827	77.7778	55.5556	85
IDO608	3	8	8	IDO608	9	7	7	8	8	6	3	IDO608	85	15	35	95	75	25	35				IDO608	0	0				MTHW0001	34.5679	100	66.6667	95
IDO609	4	8	8	IDO609	8	9	8	8	8	8	7	IDO609	75	85	65	100	100	85	85				IDO609	9.09091	0				MTHW0167	51.8519	100	100	95
IDO610	7	8	8	IDO610	8	8	7	8	8	7	6	IDO610	75	85	30	100	75	90	55				IDO610	66.6667	23.5294				MTHW0168	4.93827	88.8889	77.7778	90
IDO611	6	8	8	IDO611	7	4	7	5	6	6	5	IDO611	60	25	50	90	85	35	35				IDO611	0	0				MTHW0471	8.64198	100	77.7778	105
IDO612	5	8	8	IDO612	6	7	8	8	9	6	8	IDO612	45	70	30	100	100	40	85				IDO612	11.1111	0				MTHW9420	4.93827	100	100	95
IDO625	2	8	8	IDO625	2	4	7	5	6	6	5	IDO625	20	30	30	90	60	25	30				IDO625	0	5.88235				MTHW9901	6.17284	100	88.8889	105
IDO629	8	8	8	IDO629	7	8	7	6	7	2	8	IDO629	85	25	30	90	85	25	20				IDO629	0	0				MTHW9905	8.64198	100	88.8889	80
IDO644	5	8	8	IDO644	3	9	7	7	8	7	8	IDO644	65	95	55	100	95	95	85				IDO644	0	0				NICK	34.5679	100	100	95
IDO649	8	8	8	IDO649	8	9	7	8	7	9	8	IDO649	80	95	45	100	95	75	95				IDO649	0	0				OR4031138	8.64198	100	88.8889	100
IDO665	7	8	7	IDO665	8	9	7	8	7	9	5	IDO665	90	100	35	100	75	80	75				IDO665	100	0				OR4031177	8.64198	88.8889	55.5556	100
IDO667	6	8	8	IDO667	9	9	7	8	8	8	8	IDO667	85	95	80	100	70	95	85				IDO667	28.5714	0				OR4041268	4.93827	100	88.8889	80
IDO669	5	8	8	IDO669	3	6	5	5	3	6	5	IDO669	20	95	25	80	15	25	20				IDO669	0	0				OR4041433	4.93827	69.1358	66.6667	95
IDO671	5	8	8	IDO671	2	6	5	4	4	6	4	IDO671	30	65	20	65	25	35	15				IDO671	0	0				OR4042009	14.8148	100	88.8889	100
IDO686	7	7.5	8	IDO686	3.5	5	4.5	5	6.5	5	4.5	IDO686	35	25	15	32.5	25	17.5	20				IDO686	0	0				OR4042011	8.64198	100	77.7778	90
IDO687	7	7.5	8	IDO687	2	6	6.5	5	5.5	5.5	5	IDO687	45	57.5	30	52.5	35	15	32.5				IDO687	0	0				OR4051259	17.284	100	100	75
IDO688	5	8	8	IDO688	2	5	6	4	5	4	5	IDO688	75	75	20	85	85	20	35				IDO688	10	0				OR4061008	6.17284	100	88.8889	95
IDO689	7	8	8	IDO689	5	7	7	4	6	6	6	IDO689	80	90	25	85	80	50	55				IDO689	0	0				OR4061191	34.5679	100	100	85
IDO694	2	8	8	IDO694	6	6	6	3	6	3	5	IDO694	30	95	30	85	80	35	15				IDO694	40	0				OR4061365	4.93827	59.2593	44.4444	70
IDO695	8	8	8	IDO695	9	8	8	8	8	9	8	IDO695	40	85	65	80	85	85	80				IDO695	9.09091	0				OR4061379	4.93827	69.1358	55.5556	75
IDO696	2	8	8	IDO696	8	8	8	6	5	8	6	IDO696	60	95	35	80	50	35	65				IDO696	0	0				OR4071017	8.64198	100	44.4444	85
IDO698	NA	8	5	IDO698	9	8	8	8	8	8	6	IDO698	80	95	45	95	35	30	50				IDO698	0	0				OR4071122	4.93827	88.8889	44.4444	90
IDO702	6	8	8	IDO702	8	8	8	8	7	7	7	IDO702	85	85	30	70	40	45	50				IDO702	100	0				OR4081104	4.93827	100	77.7778	90
IDO704	4	8	5	IDO704	5	5	5	5	4	7	5	IDO704	45	90	25	90	60	25	35				IDO704	100	0				OR4081216	4.93827	100	33.3333	75
IDO705	8	2	7	IDO705	2	5	5	5	4	3	5	IDO705	10	40	20	25	25	20	25				IDO705	100	0				OR4081232	8.64198	100	77.7778	95
IDO706	7	8	8	IDO706	7	9	6	8	5	7	5	IDO706	65	95	25	100	65	30	35				IDO706	0	0				OR4081276	4.93827	100	33.3333	75
IDO707	8	8	8	IDO707	9	9	7	8	7	8	7	IDO707	70	90	40	90	85	45	45				IDO707	5.26316	0				OR4990114	59.2593	100	100	90
IDO850	5	8	6	IDO850	5	5	6	5	5	7	6	IDO850	70	95	20	100	30	85	75				IDO850	5	0				OUTLOOK	4.93827	100	44.4444	85
IDO851	8	8	5	IDO851	3	6	6	5	4	7	6	IDO851	65	50	20	80	25	25	25				IDO851	0	0				OWENS	43.2099	100	100	90
IDO852	3	8	8	IDO852	5	5	6	5	5	6	5	IDO852	35	95	20	45	15	15	35				IDO852	5.55556	0				PATWIN	4.93827	59.2593	44.4444	65
IDO854	4	8	5	IDO854	3	6	7	5	5	6	4	IDO854	50	65	25	75	25	40	30				IDO854	5.26316	0				PRISTINE	51.8519	100	88.8889	85
IDO856	7	8	7	IDO856	9	8	7	8	5	7	5	IDO856	85	95	35	75	50	25	50				IDO856	0	0				REEDER	34.5679	88.8889	88.8889	95
IDO857	9	8	5	IDO857	7	9	5	8	5	7	5	IDO857	75	95	30	75	60	25	35				IDO857	100	9.09091				S0800109L	8.64198	100	66.6667	75
IDO858	3	8	5	IDO858	7	7	7	5	6	6	6	IDO858	45	95	40	70	45	65	60				IDO858	73.6842	100				S0800135L	8.64198	100	66.6667	90
IDO860	8	8	8	IDO860	7	9	7	8	7	9	5	IDO860	85	95	35	100	75	75	50				IDO860	0	0				S0800173U	43.2099	100	100	95
IDO861	7	8	7	IDO861	8	7	5	8	5	7	5	IDO861	75	85	30	85	55	45	35				IDO861	83.3333	0				S0800186LU	43.2099	100	100	95
IDO862	2	8	6	IDO862	6	5	5	4	3	6	4	IDO862	65	80	15	65	35	10	30				IDO862	15.7895	0				S0800236L	8.64198	100	100	95
IDO863	7	8	8	IDO863	5	5	6	6	5	7	7	IDO863	35	25	30	30	35	40	65				IDO863	100	0				S0800258U	8.64198	100	66.6667	90
IDO864	7	8	7	IDO864	4	7	6	5	5	6	5	IDO864	45	85	15	85	65	25	30				IDO864	0	0				S0800334U	4.93827	100	66.6667	85
IDO865	5	8	7	IDO865	2	5	5	5	3	5	5	IDO865	20	65	15	55	20	25	25				IDO865	100	0				S0800382	51.8519	100	100	95
IDO866	6	8	8	IDO866	5	8	5	6	5	7	5	IDO866	40	80	15	60	15	25	25				IDO866	5	0				SCHOLAR	43.2099	88.8889	66.6667	95
IDO867	3	8	7	IDO867	2	3	3	4	3	0	3	IDO867	15	15	10	10	15	10	5				IDO867	0	5.55556				SNOWCREST	69.1358	100	100	80
IDO868	2	2	8	IDO868	8	6	6	2	5	6	7	IDO868	35	95	30	60	25	30	45				IDO868	100	100				STERLING	6.17284	100	88.8889	80
IDO872	6	8	8	IDO872	5	6	7	6	5	7	6	IDO872	90	90	35	75	45	65	50				IDO872	0	0				TWIN	25.9259	88.8889	33.3333	90
JD	3	8	8	JD	1	2	3	3	1	2	1	JD	5	2	5	5	10	2	15				JD	10	0				UC1617	4.93827	69.1358	100	60
JEDD	6	8	8	JEDD	8	9	7	8	7	8	8	JEDD	75	100	75	100	95	75	95				JEDD	100	23.5294				UICATALDO	8.64198	100	100	75
JEFFERSON	7.5	8	7	JEFFERSON	4	8	6.5	6	5.5	7	5	JEFFERSON	47.5	85	37.5	85	70	30	47.5				JEFFERSON	80	0				UILOCHSA	6.17284	100	100	80
JEROME	7	8	8	JEROME	6	6	5	6	9	7	5	JEROME	60	85	30	95	90	25	45				JEROME	100	0				UIPETTIT	59.2593	100	100	75
JUBILEE	8	8	8	JUBILEE	7	7	7	8	7	6	7	JUBILEE	60	20	35	90	85	30	30				JUBILEE	0	0				UIWINCHESTER	6.17284	100	88.8889	75
KELSE	5	8	6	KELSE	5	8	6	7	5	6	5	KELSE	55	25	25	80	45	10	25				KELSE	89.5	0				WA008090	6.17284	49.3827	77.7778	95
LASSIK	1	8	6	LASSIK	0	2	1	1	1	0	2	LASSIK	0	10	2	5	2	2	5				LASSIK	10	0				WA008100	6.17284	88.8889	66.6667	90
LEONA	7	8	8	LEONA	8	8	7	8	7	7	6	LEONA	90	90	30	75	55	15	30				LEONA	0	0				WA008105	25.9259	100	88.8889	85
LOLO	6	8	8	LOLO	8	8	8	5	8	6	6	LOLO	75	75	45	85	85	30	65				LOLO	0	0				WA008106	25.9259	59.2593	77.7778	90
LOUISE	2	8	8	LOUISE	2	4	6	5	5	6	5	LOUISE	25	5	20	25	25	25	30				LOUISE	80	0				WA008107	6.17284	88.8889	77.7778	90
MACON	6	8	8	MACON	5	7	7	5	5	6	5	MACON	60	95	25	100	45	30	45				MACON	100	0				WA008109	4.93827	88.8889	77.7778	85
MCNEALMCTH	7	7	8	MCNEALMCTH	8	9	8	8	8	8	7	MCNEALMCTH	50	100	35	100	90	25	75				MCNEALMCTH	0	0				WA008110	8.64198	88.8889	66.6667	85
MT0009	3	8	8	MT0009	5	7	8	5	9	7	9	MT0009	50	95	35	85	100	75	90				MT0009	8.33333	0				WA008113	17.284	100	77.7778	100
MT0063	7	8	6	MT0063	8	9	8	8	8	8	8	MT0063	80	100	45	100	95	85	80				MT0063	9.09091	0				WA008123	25.9259	100	100	95
MT0076	6	8	5	MT0076	4	8	7	8	6	7	5	MT0076	25	95	45	90	80	70	60				MT0076	0	0				WA008124	25.9259	100	88.8889	95
MT0103	8	8	5	MT0103	6	7	8	5	7	3	7	MT0103	50	60	35	70	50	45	35				MT0103	0	0				WA008125	59.2593	100	100	90
MT0108	8	8	8	MT0108	8	7	6	8	5	6	7	MT0108	60	80	25	100	70	80	70				MT0108	0	0				WA008126	4.93827	100	44.4444	100
MT0121	8	8	8	MT0121	8	8	6	8	7	7	5	MT0121	60	55	15	50	85	35	35				MT0121	10	0				WA008127	4.93827	100	66.6667	85
MT0124	7	8	8	MT0124	9	8	8	8	7	8	8	MT0124	75	95	35	100	90	75	90				MT0124	75	20				WA008128	8.64198	88.8889	33.3333	85
MT0134	8	8	8	MT0134	8	6	6	6	7	6	5	MT0134	80	60	20	45	75	45	55				MT0134	0	0				WA008129	4.93827	88.8889	55.5556	90
MT0140	2	7	6	MT0140	2	5	3	5	4	3	5	MT0140	20	60	10	40	35	20	45				MT0140	0	0				WA008130	4.93827	100	55.5556	65
MT0147	6	8	6	MT0147	3	6	6	7	6	6	5	MT0147	70	75	30	85	65	25	30				MT0147	20	0				WA008131	25.9259	100	77.7778	85
MT0148	8	8	8	MT0148	9	8	8	8	8	8	8	MT0148	80	95	75	100	100	80	80				MT0148	0	0				WA008132	4.93827	100	100	80
MT0154	5	8	8	MT0154	8	7	6	8	5	7	5	MT0154	40	50	20	100	30	40	50				MT0154	0	0				WA008133	2.46914	100	100	85
MT0158	5	8	8	MT0158	4	7	6	6	7	7	7	MT0158	50	70	25	85	40	85	75				MT0158	0	0				WAKANZ	4.93827	77.7778	44.4444	85
MT0336	6	8	7	MT0336	3	5	5	8	5	6	6	MT0336	40	40	25	85	45	35	65				MT0336	12.5	0				WB-FUZION	59.2593	100	100	105
MT0405	5	8	7	MT0405	8	7	8	8	7	8	5	MT0405	80	65	15	90	65	25	60				MT0405	22.2222	0				WESTBRED926	51.8519	100	100	80
MT0413	7	8	8	MT0413	8	7	8	8	8	7	5	MT0413	75	95	25	95	70	40	25				MT0413	0	0
MT0414	5	8	8	MT0414	5	6	5	6	6	7	5	MT0414	45	20	15	80	35	20	10				MT0414	0	0
MT0416	7	8	8	MT0416	4	5	6	6	7	6	5	MT0416	60	40	25	70	45	20	30				MT0416	0	0
MT0515	8	8	8	MT0515	9	8	8	8	8	8	7	MT0515	85	40	35	90	10	30	65				MT0515	0	0
MT0539	6	8	8	MT0539	4	4	4	5	3	6	3	MT0539	35	15	10	25	20	5	15				MT0539	0	0
MT0550	6	8	8	MT0550	4	6	6	5	5	8	6	MT0550	50	45	20	85	65	25	65				MT0550	11.1111	0
MT0562	7	2	8	MT0562	5	6	7	7	7	6	8	MT0562	95	85	40	100	55	65	85				MT0562	0	0
MT0602	6	8	8	MT0602	5	7	6	8	6	6	5	MT0602	70	35	10	75	20	15	35				MT0602	0	0
MT0608	7	8	6	MT0608	9	8	8	8	8	8	8	MT0608	85	95	40	95	95	90	100				MT0608	0	6.25
MT0613	2	8	7	MT0613	1	3	3	4	3	3	5	MT0613	60	15	5	15	10	30	25				MT0613	0	0
MT0614	6	7	8	MT0614	8	7	8	8	6	9	5	MT0614	75	55	25	91	50	80	60				MT0614	10	0
MT0617	6	6	6	MT0617	2	3	5	2	6	6	5	MT0617	40	40	5	65	35	20	25				MT0617	0	0
MT0623	8	8	8	MT0623	8	8	7	5	7	6	5	MT0623	95	25	25	90	65	20	20				MT0623	0	0
MT0624	8	8	8	MT0624	8	6	6	8	6	6	5	MT0624	65	30	25	85	25	25	20				MT0624	0	0
MT0626	6	6	7	MT0626	5	3	6	6	5	6	5	MT0626	60	10	15	35	25	10	20				MT0626	27.2727	0
MT0627	4	8	8	MT0627	6	6	6	7	6	8	5	MT0627	70	20	15	40	50	15	25				MT0627	0	0
MT0628	5	8	7	MT0628	2	5	5	6	5	3	4	MT0628	45	10	25	60	35	25	10				MT0628	9.09091	0
MT0638	5	7	6	MT0638	2	3	6	5	4	6	4	MT0638	15	5	10	15	40	15	10				MT0638	0	0
MT0643	4	8	7	MT0643	5	6	5	5	7	6	6	MT0643	65	35	10	50	70	30	55				MT0643	0	0
MT0645	6	8	6	MT0645	5	7	7	5	6	6	8	MT0645	55	35	15	55	80	30	85				MT0645	0	0
MT0657	6	8	6	MT0657	8	8	8	8	8	8	5	MT0657	85	45	25	100	60	20	25				MT0657	0	0
MT0663	8	8	8	MT0663	6	8	6	8	6	6	5	MT0663	65	30	15	90	25	30	60				MT0663	0	0
MT0666	7	8	7	MT0666	8	7	8	7	7	6	4	MT0666	75	25	15	100	75	25	35				MT0666	0	0
MT0669	2	8	2	MT0669	5	3	4	6	6	3	5	MT0669	70	25	10	70	15	35	45				MT0669	0	0
MT0674	7	8	8	MT0674	6	7	8	8	7	7	5	MT0674	85	60	30	90	60	25	35				MT0674	11.1111	0
MT9410	6	7	8	MT9410	3	5	5	4	6	5	3	MT9410	15	25	15	35	40	15	20				MT9410	0	0
MT9453	6	7	8	MT9453	2	5	5	5	6	5	5	MT9453	35	75	35	100	75	20	20				MT9453	20	0
MT9507	5	2	8	MT9507	2	5	5	4	5	3	5	MT9507	10	70	25	25	30	25	15				MT9507	0	0
MT9508	4	7	5	MT9508	2	4	5	7	6	3	5	MT9508	50	95	20	55	50	45	20				MT9508	0	0
MT9539	6	8	5	MT9539	3	4	5	5	5	3	5	MT9539	10	40	5	15	15	15	10				MT9539	22.2222	0
MT9542	3	7	5	MT9542	6	5	5	5	6	5	5	MT9542	45	90	35	85	45	50	35				MT9542	0	0
MT9558	2	2	5	MT9558	1	4	5	4	5	6	4	MT9558	5	45	15	80	25	20	20				MT9558	0	0
MT9565	7	8	5	MT9565	7	7	7	8	5	7	5	MT9565	35	85	20	70	65	25	30				MT9565	10	12.5
MT9602	2	8	5	MT9602	1	6	5	2	6	3	5	MT9602	10	80	25	40	55	60	25				MT9602	0	0
MT9619	5	7	5	MT9619	2	7	7	8	7	6	8	MT9619	45	95	65	100	85	75	75				MT9619	22.2222	0
MT9627	6	8	5	MT9627	8	8	5	5	5	7	5	MT9627	15	60	20	75	25	25	35				MT9627	14.2857	0
MT9628	5	2	5	MT9628	5	7	8	6	6	5	5	MT9628	35	65	20	75	35	35	35				MT9628	0	0
MT9631	4	8	5	MT9631	6	7	8	8	6	7	8	MT9631	45	85	30	65	35	65	71				MT9631	20	0
MT9644	4	8	5	MT9644	2	5	6	5	5	3	4	MT9644	30	35	15	70	25	15	20				MT9644	54.5455	0
MT9660	5	7	5	MT9660	2	5	6	3	6	6	5	MT9660	25	35	25	60	25	10	25				MT9660	0	0
MT9662	3	7	6	MT9662	2	7	6	4	4	3	5	MT9662	30	25	25	35	15	5	15				MT9662	0	0
MT9667	2	2	5	MT9667	6	7	6	5	6	7	6	MT9667	50	90	30	60	50	25	35				MT9667	44.4444	0
MT9675	4	8	8	MT9675	4	6	5	5	5	8	6	MT9675	50	35	10	25	20	25	25				MT9675	0	0
MT9806	7	8	8	MT9806	5	6	6	8	7	6	7	MT9806	75	85	25	95	85	35	75				MT9806	11.1111	0
MT9905	2	8	8	MT9905	3	4	5	3	4	6	5	MT9905	15	20	10	50	40	20	35				MT9905	0	0
MT9931	2	8	8	MT9931	3	4	6	5	6	3	3	MT9931	15	30	15	55	25	25	25				MT9931	0	0
MT9955	4	8	8	MT9955	7	7	6	8	6	6	5	MT9955	65	80	10	100	20	25	35				MT9955	0	0
MTHW0001	5	8	8	MTHW0001	7	9	7	8	7	9	8	MTHW0001	65	95	50	100	95	95	95				MTHW0001	0	0
MTHW0167	6	8	8	MTHW0167	4	9	7	6	9	6	6	MTHW0167	60	95	35	100	100	20	70				MTHW0167	100	0
MTHW0168	7	8	8	MTHW0168	9	8	8	8	8	8	8	MTHW0168	95	95	65	100	85	45	65				MTHW0168	14.2857	0
MTHW0471	4	8	7	MTHW0471	3	3	5	2	3	6	2	MTHW0471	25	15	15	25	30	25	40				MTHW0471	100	0
MTHW9420	5	8	7	MTHW9420	5	6	6	5	7	7	6	MTHW9420	60	20	25	65	75	25	25				MTHW9420	0	0
MTHW9901	2	8	8	MTHW9901	3	4	6	4	5	4	4	MTHW9901	25	30	15	50	50	25	65				MTHW9901	0	0
MTHW9905	7	8	8	MTHW9905	2	4	4	5	5	3	5	MTHW9905	25	30	15	30	25	15	25				MTHW9905	0	0
Newana	7	2	8	Newana	5	7	6	6	6	8	5	Newana	40	90	30	75	25	15	25				Newana	0	0
NICK	9	8	7	NICK	8	7	7	7	7	8	7	NICK	95	55	65	75	100	30	45				NICK	100	0
NPBHR70	7	8	8	NPBHR70	6	8	8	7	5	7	6	NPBHR70	40	55	35	60	55	35	45				NPBHR70	100	16.6667
OR4031111	5	2	7	OR4031111	5	7	7	5	5	6	5	OR4031111	65	35	35	55	35	20	20				OR4031111	26.3158	35.2941
OR4031138	8	8	8	OR4031138	2	6	4	5	4	6	3	OR4031138	30	35	10	30	15	10	15				OR4031138	0	8.33333
OR4031177	7	8	8	OR4031177	4	6	6	5	5	0	2	OR4031177	70	15	20	35	15	15	5				OR4031177	5	6.66667
OR4041268	7	2	5	OR4041268	4	3	3	3	4	0	0	OR4041268	40	2	5	5	5	5	0				OR4041268	5.55556	0
OR4041433	5	8	7	OR4041433	2	2	6	3	4	0	2	OR4041433	60	10	20	45	15	15	5				OR4041433	5	0
OR4041451	2	8	7	OR4041451	2	3	5	2	3	2	5	OR4041451	30	5	15	25	15	15	5				OR4041451	11.1111	0
OR4042009	6	8	7	OR4042009	2	9	6	1	3	0	3	OR4042009	30	15	15	55	15	15	5				OR4042009	0	0
OR4042011	8	8	8	OR4042011	4	7	6	6	4	0	2	OR4042011	75	60	15	85	20	25	5				OR4042011	5.26316	6.25
OR4051026	3	8	8	OR4051026	2	3	5	2	4	3	7	OR4051026	15	15	20	30	20	25	35				OR4051026	100	0
OR4051259	2	8	7	OR4051259	4	8	8	8	6	7	5	OR4051259	30	80	25	70	20	25	15				OR4051259	100	0
OR4061008	5	8	8	OR4061008	2	8	5	5	5	6	5	OR4061008	25	15	20	70	25	15	15				OR4061008	0	0
OR4061191	4	8	7	OR4061191	2	6	5	5	4	3	5	OR4061191	20	55	15	35	5	15	20				OR4061191	100	0
OR4061249	2	8	7	OR4061249	2	3	5	5	3	6	5	OR4061249	10	25	15	25	15	10	10				OR4061249	0	0
OR4061365	7	8	8	OR4061365	NA	6	6	5	5	2	1	OR4061365	NA	20	15	5	5	2	5				OR4061365	12.5	0
OR4061379	7	8	8	OR4061379	4	8	5	1	4	2	1	OR4061379	15	15	5	15	5	5	2				OR4061379	0	0
OR4071017	2	8	8	OR4071017	2	3	3	1	4	5	3	OR4071017	75	10	10	10	15	20	10				OR4071017	0	0
OR4071122	6	8	8	OR4071122	2	8	3	5	5	3	5	OR4071122	15	70	10	35	5	25	25				OR4071122	100	0
OR4081104	2	8	8	OR4081104	1	3	3	3	1	2	3	OR4081104	10	20	5	15	5	10	10				OR4081104	0	0
OR4081216	7	8	8	OR4081216	2	8	5	7	7	6	3	OR4081216	75	50	10	80	60	15	15				OR4081216	100	0
OR4081232	6	8	8	OR4081232	2	6	6	6	5	6	5	OR4081232	50	35	30	50	25	30	25				OR4081232	100	0
OR4081276	2	2	8	OR4081276	1	4	3	3	3	2	5	OR4081276	5	30	10	20	5	5	20				OR4081276	100	0
OR4990114	7	8	8	OR4990114	6	9	5	8	6	7	6	OR4990114	60	90	25	100	35	40	45				OR4990114	100	0
OTIS	6	8	6	OTIS	5	7	6	8	7	3	5	OTIS	70	95	35	85	85	35	35				OTIS	90.9091	100
OUTLOOK	6	8	7	OUTLOOK	5	6	7	5	6	8	5	OUTLOOK	80	20	35	45	45	15	35				OUTLOOK	0	0
OWENS	4	8	8	OWENS	8	8	7	8	6	5	6	OWENS	65	75	35	90	35	20	60				OWENS	0	0
PATWIN	2	2	8	PATWIN	1	1	2	0	3	0	0	PATWIN	10	5	15	10	5	5	0				PATWIN	14.2857	0
POMERELLE	2	8	8	POMERELLE	2	6	6	6	6	6	6	POMERELLE	40	25	25	55	40	40	35				POMERELLE	0	0
PRISTINE	8	8	8	PRISTINE	2	7	5	6	6	5	5	PRISTINE	90	95	35	100	90	35	55				PRISTINE	77.7778	0
REEDER	7	8	8	REEDER	7	7	8	5	7	6	5	REEDER	45	45	15	75	65	25	30				REEDER	0	0
S0800109L	8	8	8	S0800109L	1	5	5	5	6	3	4	S0800109L	10	10	30	50	25	15	15				S0800109L	0	0
S0800135L	3	8	8	S0800135L	2	5	5	3	6	6	4	S0800135L	15	55	20	40	30	25	15				S0800135L	100	9.09091
S0800173U	4	8	8	S0800173U	2	8	8	6	7	6	4	S0800173U	90	90	35	85	45	85	25				S0800173U	0	0
S0800186LU	1	8	7	S0800186LU	2	4	4	4	5	3	5	S0800186LU	35	90	15	55	30	65	35				S0800186LU	0	0
S0800236L	7	8	8	S0800236L	2	4	5	2	5	3	5	S0800236L	30	65	20	35	20	40	35				S0800236L	0	0
S0800258U	6	8	8	S0800258U	3	7	7	4	5	7	5	S0800258U	15	60	25	40	30	15	25				S0800258U	0	0
S0800334U	3	8	7	S0800334U	2	7	7	5	6	7	5	S0800334U	60	85	25	45	45	45	35				S0800334U	83.3333	52.381
S0800382	3	8	7	S0800382	2	7	7	6	5	7	6	S0800382	50	90	25	55	35	60	55				S0800382	0	0
S0900001L	1	2	1	S0900001L	1	1	1	0	1	1	1	S0900001L	5	10	2	10	2	5	5				S0900001L	100	66.6667
S0900005	3	8	8	S0900005	2	5	6	5	5	6	5	S0900005	25	15	35	55	50	35	30				S0900005	100	100
S0900010	6	8	8	S0900010	8	7	6	7	7	7	5	S0900010	65	65	40	85	85	65	25				S0900010	72.7273	0
S0900014L	3	8	7	S0900014L	4	5	7	7	7	6	5	S0900014L	30	20	30	65	40	30	30				S0900014L	22.2222	0
S0900017	3	8	7	S0900017	2	5	6	6	6	7	5	S0900017	35	20	25	25	50	30	30				S0900017	100	66.6667
S0900019	1	0	1	S0900019	0	1	1	0	1	0	2	S0900019	0	2	2	0	15	0	10				S0900019	80	83.3333
S0900026	1	0	1	S0900026	0	2	0	0	1	0	3	S0900026	0	5	0	2	2	0	5				S0900026	85.7143	100
S0900028	7	8	8	S0900028	8	7	7	8	1	1	5	S0900028	65	15	35	10	2	2	25				S0900028	100	0
S0900032	8	8	8	S0900032	2	5	5	7	6	0	5	S0900032	45	10	40	80	70	25	15				S0900032	100	0
S0900035	6	8	7	S0900035	4	5	7	7	6	7	8	S0900035	45	60	30	95	95	70	70				S0900035	10	23.0769
S0900036L	7	8	7	S0900036L	4	7	7	7	7	6	6	S0900036L	95	80	45	95	95	65	25				S0900036L	91.6667	0
S0900041	7	8	7	S0900041	5	5	5	6	6	7	5	S0900041	75	30	25	90	75	25	35				S0900041	0	10
S0900065	8	8	8	S0900065	4	7	5	6	5	1	5	S0900065	65	25	30	95	65	40	35				S0900065	100	0
S0900071	7	8	8	S0900071	2	7	8	8	1	8	2	S0900071	40	30	35	35	10	15	5				S0900071	100	18.1818
S0900078	1	8	1	S0900078	4	4	1	1	1	1	8	S0900078	15	10	5	10	30	20	15				S0900078	100	0
S0900087	1	6	1	S0900087	1	2	1	1	3	1	3	S0900087	5	15	10	10	5	30	10				S0900087	100	0
S0900096	7	8	8	S0900096	3	7	6	4	5	6	5	S0900096	45	45	10	85	60	40	10				S0900096	81.8182	0
S0900126	4	8	8	S0900126	2	7	7	6	7	1	5	S0900126	65	85	35	45	60	30	20				S0900126	20	0
S0900149	6	8	7	S0900149	4	3	5	7	5	1	4	S0900149	50	25	30	85	40	25	10				S0900149	0	6.66667
S0900155	5	8	7	S0900155	2	6	7	5	7	0	8	S0900155	55	15	35	75	55	30	35				S0900155	10	0
S0900163	1	2	1	S0900163	1	1	1	0	1	2	1	S0900163	5	5	5	5	10	2	5				S0900163	0	0
S0900190	6	6	1	S0900190	1	1	2	0	1	0	1	S0900190	10	10	15	10	10	5	10				S0900190	0	0
S0900196	1	3	1	S0900196	1	1	1	0	2	0	2	S0900196	10	10	10	10	15	5	10				S0900196	0	0
S0900226	6	5	7	S0900226	2	7	5	6	7	5	5	S0900226	30	25	15	85	85	60	15				S0900226	33.3333	25
S0900233L	6	8	6	S0900233L	2	6	6	5	6	4	5	S0900233L	70	25	15	85	90	35	35				S0900233L	11.1111	7.69231
S0900238L	5	6	6	S0900238L	2	3	1	5	1	4	5	S0900238L	35	2	5	2	15	5	10				S0900238L	22.2222	0
S0900252	7	6	8	S0900252	2	5	2	2	5	1	5	S0900252	25	20	15	30	55	55	5				S0900252	18.1818	0
S0900280	3	6	8	S0900280	2	7	6	3	6	7	7	S0900280	65	30	25	80	70	65	40				S0900280	11.1111	0
S0900366	1	0	1	S0900366	1	1	1	0	1	1	1	S0900366	5	2	10	0	5	10	10				S0900366	100	0
S0900435	1	0	1	S0900435	1	1	1	0	1	0	1	S0900435	5	2	5	2	2	5	5				S0900435	0	20
SCARLET	5	5	7	SCARLET	2	5	5.5	4	5.5	4.5	4.5	SCARLET	17.5	27.5	15	40	37.5	25	27.5				SCARLET	0	0
SCHOLAR	8	6	6	SCHOLAR	9	8	8	8	7	8	8	SCHOLAR	95	65	45	95	90	40	85				SCHOLAR	20	0
SNOWCREST	4	7	8	SNOWCREST	7	7	7	6	7	6	5	SNOWCREST	75	100	35	85	95	25	55				SNOWCREST	0	0
STERLING	8	8	8	STERLING	9	7	8	8	7	6	7	STERLING	85	50	30	100	85	30	65				STERLING	0	0
SW08001-8	1	0	1	SW08001-8	1	3	3	0	1	1	3	SW08001-8	5	10	5	10	5	20	10				SW08001-8	88.8889	100
SW08001-9	1	0	1	SW08001-9	1	1	3	0	1	1	5	SW08001-9	5	5	5	10	5	25	10				SW08001-9	100	90
SW08004-1	1	1	1	SW08004-1	1	1	1	0	1	2	1	SW08004-1	10	5	2	5	2	10	5				SW08004-1	25	11.1111
SW08004-2	1	1	1	SW08004-2	1	1	3	1	1	1	1	SW08004-2	5	2	2	2	2	5	5				SW08004-2	0	0
SW08004-3	1	1	1	SW08004-3	1	1	1	1	1	1	1	SW08004-3	5	2	5	2	2	5	5				SW08004-3	36.3636	33.3333
SW08004-4	1	1	1	SW08004-4	1	1	1	0	1	1	1	SW08004-4	5	2	5	5	2	10	5				SW08004-4	36.3636	13.3333
SW08004-5	1	1	1	SW08004-5	1	1	1	1	3	1	1	SW08004-5	5	5	2	2	2	10	5				SW08004-5	45.4545	29.4118
SW08004-6	1	1	1	SW08004-6	1	1	1	1	1	1	1	SW08004-6	5	2	10	2	2	5	5				SW08004-6	10	20
TARA_FRI-15-153	3	8	8	TARA_FRI-15-153	1	1	3	0	5	0	1	TARA_FRI-15-153	0	2	5	15	10	5	5				TARA_FRI-15-153	10	0
TARA2002	6	8	8	TARA2002	6	9	7	8	5	7	5	TARA2002	80	90	55	85	50	50	60				TARA2002	85.7143	0
TREASURE	4	8	8	TREASURE	2	5.5	5.5	3	5.5	4.5	5.5	TREASURE	30	32.5	17.5	70	35	32.5	40				TREASURE	0	0
TWIN	7	8	8	TWIN	3	5	6	4	6	6	4	TWIN	55	15	30	80	85	35	35				TWIN	8.33333	0
UC1599	1	2	1	UC1599	1	2	3	0	2	0	1	UC1599	10	2	10	10	5	5	10				UC1599	5	90
UC1600	1	1	1	UC1600	1	1	2	0	1	0	1	UC1600	5	2	2	5	2	0	2				UC1600	26.3158	0
UC1601	1	8	7	UC1601	2	1	5	3	3	0	1	UC1601	10	5	10	10	10	10	10				UC1601	100	0
UC1602	1	8	8	UC1602	2	1	5	2	4	0	1	UC1602	10	5	25	35	30	10	2				UC1602	100	0
UC1603	1	0	1	UC1603	0	0	0	0	0	0	0	UC1603	0	10	0	0	0	0	0				UC1603	5	0
UC1617	2	8	1	UC1617	0	1	1	2	1	0	1	UC1617	0	2	2	2	2	2	2				UC1617	18.75	0
UC1618	1	8	1	UC1618	1	1	1	0	1	0	1	UC1618	5	10	2	5	2	2	2				UC1618	0	0
UICATALDO	6	8	8	UICATALDO	2	7	6.5	4	3.5	6	3.5	UICATALDO	35	85	22.5	90	55	25	45				UICATALDO	100	100
UILOCHSA	7	8	8	UILOCHSA	8	9	7	6	8	9	8	UILOCHSA	90	100	40	100	95	90	100				UILOCHSA	100	0
UIPETTIT	3	8	8	UIPETTIT	8	8	7	8	7	9	8	UIPETTIT	70	95	40	100	90	95	95				UIPETTIT	0	0
UIWINCHESTER	5.5	8	8	UIWINCHESTER	7.5	4.5	6	8	5.5	2	3.5	UIWINCHESTER	47.5	32.5	20	100	37.5	12.5	12.5				UIWINCHESTER	25	0
VOLT	2	2	3	VOLT	1	1	1	3	3	0	1	VOLT	5	5	5	2	2	0	5				VOLT	20	11.7647
WA008027	7	8	7	WA008027	6	6	6	5	6	7	5	WA008027	45	15	35	25	40	30	45				WA008027	100	26.6667
WA008039HF	4	8	7	WA008039HF	4	7	8	6	7	7	5	WA008039HF	65	95	45	100	100	50	45				WA008039HF	47.3684	78.5714
WA008041	1	6	6	WA008041	0	3	2	3	1	2	2	WA008041	0	10	15	2	2	5	10				WA008041	25	57.1429
WA008058	1	6	1	WA008058	1	2	2	2	2	1	3	WA008058	10	35	25	25	10	30	20				WA008058	100	0
WA008059	6	3	3	WA008059	1	2	5	2	2	2	3	WA008059	10	30	25	10	15	35	30				WA008059	100	0
WA008072	7	8	8	WA008072	2	3	5	7	5	3	5	WA008072	20	25	30	25	45	25	25				WA008072	100	0
WA008074	4	8	8	WA008074	4	3	6	4	5	3	5	WA008074	30	75	15	25	30	15	25				WA008074	100	0
WA008075	6	8	7	WA008075	7	5	5	8	5	8	5	WA008075	50	45	35	70	40	25	30				WA008075	90.9091	45.4545
WA008076	6	8	6	WA008076	4	6	6	5	5	3	5	WA008076	35	15	25	25	35	25	30				WA008076	100	75
WA008078	9	8	8	WA008078	8	7	6	6	8	8	6	WA008078	65	75	40	95	80	40	50				WA008078	90	8.33333
WA008079	7	8	8	WA008079	5	6	5	6	7	7	6	WA008079	60	35	35	85	80	50	60				WA008079	100	0
WA008089	3	8	6	WA008089	2	6	5	5	5	6	5	WA008089	65	15	20	75	45	35	25				WA008089	70.5882	50
WA008090	2	8	6	WA008090	2	4	5	4	5	6	5	WA008090	45	5	10	25	20	25	25				WA008090	88.8889	100
WA008099	4	5	7	WA008099	2	4	5	5	5	3	7	WA008099	10	15	25	10	20	40	50				WA008099	100	0
WA008100	3	8	4	WA008100	4	4	5	4	5	6	7	WA008100	30	50	15	40	40	35	45				WA008100	100	0
WA008101	7	8	7	WA008101	4	5	6	5	6	7	6	WA008101	55	35	35	80	65	25	50				WA008101	90	80
WA008103	5	8	7	WA008103	2	5	5	7	3	5	5	WA008103	15	50	20	50	30	25	45				WA008103	0	0
WA008104	2	8	8	WA008104	2	4	5	5	5	7	5	WA008104	25	10	15	25	40	30	30				WA008104	0	0
WA008105	6	8	7	WA008105	2	7	6	5	5	7	5	WA008105	85	85	30	55	90	75	20				WA008105	0	0
WA008106	3	8	8	WA008106	5	7	6	5	5	8	6	WA008106	45	60	25	45	80	35	55				WA008106	100	100
WA008107	6	8	8	WA008107	2	5	5	2	5	6	5	WA008107	55	25	15	70	70	35	30				WA008107	100	0
WA008108	2	6	7	WA008108	2	4	4	3	5	7	5	WA008108	15	15	35	35	25	60	30				WA008108	100	31.25
WA008109	2	1	1	WA008109	2	2	2	2	1	0	3	WA008109	10	70	10	25	10	15	15				WA008109	100	0
WA008110	1	8	5	WA008110	1	2	2	1	1	0	2	WA008110	5	30	15	50	15	20	20				WA008110	100	0
WA008111	1	8	1	WA008111	1	2	4	2	2	1	5	WA008111	20	75	15	50	15	25	10				WA008111	100	0
WA008112	5	8	7	WA008112	2	3	5	5	5	3	5	WA008112	25	10	25	25	20	30	25				WA008112	90.9091	70
WA008113	3	8	6	WA008113	2	5	6	5	5	6	5	WA008113	70	30	25	85	25	25	45				WA008113	0	20
WA008122	6	8	7	WA008122	7	7	7	6	5	3	5	WA008122	75	65	25	50	45	25	30				WA008122	100	0
WA008123	2	8	5	WA008123	2	2	2	5	1	2	1	WA008123	10	45	2	2	10	5	2				WA008123	0	0
WA008124	2	8	6	WA008124	2	3	4	5	5	3	3	WA008124	10	5	20	40	35	45	40				WA008124	0	18.1818
WA008125	2	8	7	WA008125	2	7	3	5	5	6	3	WA008125	25	60	10	65	30	15	10				WA008125	100	0
WA008126	6	8	8	WA008126	2	7	7	5	6	0	4	WA008126	90	95	40	100	45	60	25				WA008126	30	0
WA008127	3	8	8	WA008127	2	6	5	6	5	3	5	WA008127	50	80	20	75	15	30	45				WA008127	50	100
WA008128	4	8	8	WA008128	2	2	2	5	1	2	3	WA008128	10	60	10	10	5	15	10				WA008128	42.1053	0
WA008129	6	8	8	WA008129	2	8	5	5	4	6	5	WA008129	90	90	30	95	35	90	40				WA008129	10.5263	0
WA008130	6	8	8	WA008130	1	8	8	5	5	0	7	WA008130	10	35	25	55	75	30	40				WA008130	5	0
WA008131	1	2	1	WA008131	1	2	2	2	2	0	5	WA008131	5	75	15	10	10	5	10				WA008131	100	0
WA008132	6	8	8	WA008132	7	8	8	8	8	8	7	WA008132	45	90	25	80	85	80	80				WA008132	0	0
WA008133	5	2	7	WA008133	3	3	5	3	5	3	6	WA008133	25	55	15	10	30	10	35				WA008133	0	0
WAKANZ	3	6	8	WAKANZ	2	3	6	5	7	2	5	WAKANZ	75	10	35	75	75	35	30				WAKANZ	100	0
WAWAWAI	7	8	8	WAWAWAI	2	6	5	6	6	7	5	WAWAWAI	35	10	15	30	20	35	15				WAWAWAI	77.7778	69.2308
WB-FUZION	8	8	8	WB-FUZION	8	8	8	8	7	8	8	WB-FUZION	90	95	35	100	100	70	85				WB-FUZION	100	0
WESTBRED926	3.25	8	7.5	WESTBRED926	4.25	6	5.25	7	5.75	6.25	5	WESTBRED926	31.25	80	30	65	62.5	35	45				WESTBRED926	77.8	0
WHITEBIRD	2	8	8	WHITEBIRD	7	6	7	6	7	0	7	WHITEBIRD	50	20	45	95	65	30	45				WHITEBIRD	10	0
WPB936	7	8	8	WPB936	7	9	8	8	8	9	8	WPB936	60	95	70	75	100	55	90				WPB936	0	0
